# Supplementary material for: Identification of typical medullary breast carcinoma as a genomic sub-group of basal-like carcinomas, a heterogeneous new molecular entity
Source: Breast Cancer Res. 2007 Apr 6;9(2):R24. doi: 10.1186/bcr1666 (PMC1868916; doi:10.1186/bcr1666)
Supplement: Additional File 1 — A file showing forward and reverse primer sequences used for TP53 sequencing, exon by exon from exon 4 to exon 10. [file bcr1666-S1.xls]

## Sheet: Feuil1
exons	Name	Sequence : (5'-3')
4	ex4F	CGTTCTGGTAAGGACAAGGG
4	ex4R	GAATCCCAAAGTTCCAAACA
5-6	ex5/6F	TGTTTGTTTCTTTGCTGCCGTC
5-6	ex5/6R	ACCCTTAACCCCTCCTCCCAG
7	ex7F	GCCTCCCCTGCTTGCCAC
7	ex7R	GGAAGAAATCGGTAAGAGGTGGG
8-9	ex8/9F	GACCTGATTTCCTTACTGCCTCTTG
8-9	ex8/9R	CCAGGAGCCATTGTCTTTGAGG
10	ex10F	GGCAACAGAGTGAGACCCCATC
10	ex10R	TAGGAAGGCAGGGGAGTAGGG
