# Supplementary material for: Identification of typical medullary breast carcinoma as a genomic sub-group of basal-like carcinomas, a heterogeneous new molecular entity
Source: Breast Cancer Res. 2007 Apr 6;9(2):R24. doi: 10.1186/bcr1666 (PMC1868916; doi:10.1186/bcr1666)
Supplement: Additional File 4 — A file showing, for each locus of the array, the normalized CGH ratio. Tumor numbers, identical to those in Table 1, are indicated. [file bcr1666-S4.xls]

## Sheet: MBC
nomenclature	Chromosome	coordinates May 2004	MBC1	MBC2	MBC3	MBC4	MBC5	MBC6	MBC7	MBC8	MBC9	MBC10	MBC11	MBC12	MBC13	MBC14	MBC15	MBC16	MBC17	MBC18	MBC19	MBC20	MBC21	MBC22	MBC23	MBC24	MBC25	MBC26	MBC27	MBC28	MBC29	MBC30	MBC31	MBC32	MBC33
g2E09	1	849544	0.887	0.939	1.034	0.967	0.97	0.919	1.043	1.008	1.412	1.153	0.869	0.95	1.379	1.361	0.967	1.151	1.038	1.04	1.024	1.11	0.958	0.997	0.996	0.761	1.052	1.083	1.071	1.072	1.131	0.891	0.984	0.971	0.843
g2A06	1	968500	0.96	0.982		0.995	0.949	0.979	1.038	1.057	1.508	1.193	0.911	0.835	1.339	1.303	1.09	1.151	1.017	1.057	0.996	1.13	0.971	1.054	0.888	0.769	1.098	1.067	1.069	1.076	1.121	0.87	0.91	0.897	0.895
g7F07	1	1027346	0.981	0.917	0.965	1.005	1.103	0.946	1.135	1.025	1.461	1.207	0.984	0.855	1.305	1.287	1.049	1.277	1.062	1.028	0.965	1.208	1.085	1.07	0.956	0.844	1.16	1.087	1.084	1.046	1.088	0.86	1.025	1.021	0.836
g1A01	1	1123518	0.944	0.92	0.908	1.014	1.035	1.017	1.028	1.079	1.501	1.212	0.872	0.825	1.293	1.294	1.269	1.281	1.102	1.072	1.032	1.193	1.032	1.043	0.941	0.777		1.058	1.113	1.069	1.14	0.862	0.981	0.973	0.852
g3C09	1	1165192		0.801			0.866						0.883	0.69	1.101	1.131		1.021		1.014	0.982	1.046	0.783			0.706	1.178				0.862	0.823	0.89	0.972	0.772
g3H08	1	1239282				0.96	0.991	0.94					0.795		1.094	1.041	0.99	0.871	0.921	1.028	1.06	1.019	1.048	0.925		0.837	1.067				0.811	0.855	0.881	0.812	0.853
g1A08	1	1508492	1.035	0.907	0.971	0.994	1.086		1.084	1.048	1.497	1.164	1.046	0.999	1.296	1.293	1.083	1.294	1.08	1.068	1.246	1.19	1.028	1.102	0.97	0.839	1.206	1.074	1.066	1.071	1.164	0.882	1.012	0.989	0.864
g1B01	1	1652037	0.981	0.946	1.027	1.06	1.094	0.998	0.994	1.003	1.508	1.196	0.964	0.968	1.059	1.194	1.098	1.259	1.235	1.057	1.049	1.289	1.059	0.949	0.985	0.852	1.163	1.114	1.056	1.035	1.081	0.774	1.033	1.002	0.881
g2B06	1	2017948	0.929	0.902	0.96	1.008	1.03	0.954	1.067	0.992	1.393	1.18	1.057	0.967	1.261	1.274	0.962	1.147	1.065	1.007		1.285	1.048	1.092	1.005	0.74	1.143	1.037	1.06	1.056	1.18	0.831	1.011	0.937	0.848
g1int1	1	2078857	0.949	0.893	1.095	1.014	1.022	0.987	1.099	1.095	1.357	1.201	1.066	1.014	1.259	1.249	1.01	1.221	1.068	1.063	1.042	1.195	1.023	1.048	0.912	0.831	1.175	1.153	1.072	1.007	0.932	0.837	0.993	0.953	0.863
g1E11	1	2100348	0.97	0.894	0.985	1.026	1.121		1.097	0.946	1.37	1.162	0.993	0.956	1.29	1.249	1.084	1.184	1.022	1.066	1.008	1.155	1.054	1.061	0.946	0.888		1.166	1.135	1.108	1.103	0.875	1.011	0.965	0.863
g8G02	1	2104692	0.942	0.918	1.062	0.989	0.946	0.924	1.022	1.068	1.451	1.203	0.968	0.94	1.212	1.258	0.989	1.194	1.092	1.054	1.026	1.127	1.052	1.045	0.98	0.774	1.118	1.039	1.081	1.035	1.164	0.873	1	1.006	0.869
g1H04	1	2410654	0.944	0.935	1.025	0.975	0.994	0.956	1.081	0.996	1.609	1.256	1.008	1.042	1.382	1.383	1.316	1.192	1.063	1.033	0.933	1.222	0.991	1.025	0.951	0.747	1.13	1.047	1.127	1.204	1.21	0.94	0.961	0.968	0.851
g1C01	1	2966992	0.968	0.953	0.997	1.013	1.057	1.006	1.002	1.032	1.445	1.175	1.057	0.936	1.357	1.253	0.951	1.261	1.092	1.027	0.974	1.174	0.963	1.114	0.879	0.724		1.029	1.024	1.043	1.085	0.807	0.916	0.999	0.842
g3B05	1	3388468	0.974	0.912	1.035	0.963	1.026	0.961	1.064	1.043	1.499	1.233	1.008	0.953	1.415	1.365	1.096	1.229	1.095	0.995	0.945	0.99	0.955	1.023	0.899	0.856	1.19	1.121	1.105	1.11	1.197	0.896	0.95	0.928	0.838
g1F11	1	3570144	0.912	0.907	1.038	1.023	1.052	0.921	1.021	0.943	1.411	1.169	0.981	0.939	1.256	1.272	1.053	1.227	1.022	0.997	0.9	0.931	0.973	1.023	0.877	0.891	1.178	1.115	1.064	1.073	1.187	0.845	0.952	0.937	0.801
g3F05	1	3662219	0.927	0.904	0.923	0.954	1.073	0.918	0.992	1.012	1.301	1.076	1.022	0.968	1.14	1.139		1.142	1.027	1.044	1.034	0.92	0.961	0.922	0.864	0.887	1.126	1.159	1.039	0.997	0.993	0.834	0.966	0.909	0.837
g3B09	1	3668542	0.941	0.927	1.031	0.956	1.041	0.96		0.947	1.157	1.079	1.076	0.988	1.036	1.179		0.957	0.9	1.056	0.978	1.063	0.933	0.906	0.728	0.857	1.106	1.091	1.023	0.885	1	0.84	0.929	0.982	0.82
g1int2	1	4366582	0.956	0.899	1.069	1.033	1.097	0.96	0.984	0.979	1.176	1.045	1.16	1.032	1.124	1.05	0.961	1.112	0.915	1.003	0.971	1.018	0.986	0.969	0.853	0.743	1.13	1.074	0.937	1.009	0.998	0.799	0.997	0.942	0.819
g2C01	1	4557263	0.944	0.947	1.008	1.008	1.066	0.92	1.005	0.949	1.257	1.086	1.072	1.033	1.158	1.137	0.975	1.142	1.072	1.018	0.931	1.036	0.927	0.976	0.842	0.707	1.152	0.958	0.953	0.994	1.098	0.819	0.911	0.92	0.826
g1A05	1	4704256	0.953	0.953	0.992	1.026	1.122	0.94	0.991	0.951	1.222	1.048	1.076	1.021	1.118	1.061	1.068	1.197	1.04	0.971	1.027	1.037	0.975	1.013	0.855	0.754	1.164	1.095	1.025	1.05	1.078	0.813	0.977	0.995	0.798
g1E01	1	5469081	0.955	0.868	1.016	1.023	1.136	0.967	0.972	0.918	1.293	1.093	1.16	1.12	1.131	1.037	1.03	1.157	1.057	0.846	1.025	1.28	0.989	0.99	0.799	0.744		1.029	0.949	0.976	1.044	0.79	0.983	0.985	0.838
g1B05	1	5491469	0.91	0.932	0.945	0.998	1.093	0.902	1.026	0.991	1.171	1.056	1.185	1.053	1.099	1.05	1.007	1.08	1.079	1.016	0.984	1.157	0.973	0.933	0.894	0.745	1.155	1.023	0.976	1.008	1.007	0.819	0.961	0.959	0.792
g2D06	1	5807296	0.978	0.89	0.958	1.006	1.045	0.879	0.98	1.026	1.288	1.132	1.117	1.08	1.174	1.166	0.999	1.099	1.045	0.828		1.034	0.999	1.028	0.903	0.705	1.155	1.028	1.054	1.087	1.097	0.846	1.06	0.952	0.832
g3C05	1	6304305	0.992	0.929	1.018	1.04	1.008	1.031	1.012	0.988	1.344	1.138	1.08	0.901	1.204	1.105	1.049	1.119	1.101	1.031	1.057	0.977	0.984	1.015	0.87	0.773		1.086	0.98	1.059	1.081	0.919	0.99	1.071	0.855
g3A07	1	6393256	0.842	1.027	0.973	0.988	0.97		1.074	0.993	1.346	1.092	1.053	0.853	1.149	1.113	1.022	1.03	1.04	1.024	0.962	0.971	0.964	1.01	0.848	0.725		1.116	0.968	1.005	1.058	0.956	0.96	0.989	0.811
g1F01	1	6583053		0.93	0.985	1.01	1.064	1.003	0.89	0.986	1.178	1.027	0.987	1.001	1.14	1.05		1.084	0.979	1.028	1.106	1.067	1.047	1.036	0.942	0.872	1.108	1.029	0.989	0.956	1.019	0.846	1.038	0.948	0.824
g2D01	1	6771199	0.93		0.983	1.016	1.041	0.923	0.983	0.938	1.154	1.098	1.093	1.009	1.071	1.041	0.98	1.067	1.007	0.993	1.006	1.109	0.963	0.999	0.907	0.758	1.189	1.038	0.969	1.007	1.036	0.807	1.026	0.956	0.811
g1int3	1	6814679	0.926	0.898	1.057	1.036	1.045	0.983	0.938	0.957	1.113	1.056	1.117	1.068	1.018	0.942	1.025	1.016	1.015	1.018	1.051	1.06	1.026	0.986	0.858	0.81	1.092	1.007	1.033	0.963	1.017	0.827	1.024	0.97	0.865
g1int4	1	7042383	0.952	0.941	1.012	1.061	1.139	1.022	0.972	1.032	1.209	1.031	1.104		1.152	1.087	1.012	1.118	1.027	1.13	1.063	1.106	1.053	1.089	0.897	0.812	1.139	0.976	1.022	0.993	1.08	0.879	1.03	0.997	0.87
g1D05	1	7071855	0.919	0.886	0.956	0.997	1.095	0.924		0.945	1.259	1.135	1.077	1.043	1.136	1.072	1.051	1.096	1.06	1.025	0.992	1.079	0.991	0.968	0.884	0.776	1.183	1	1.056	1.008	0.987	0.828	1.002	0.959	0.817
g1E05	1	7158726	0.912	0.94	1.039	1.02	1.083	0.976	0.914	0.959	1.157	1.033	1.095	1.035	1.055	0.978	0.993	1.03	1.086	1.008	1	1.066	0.971	1.04	0.914	0.744	1.152	1.019	0.959	0.994	1.039	0.814	0.966	0.965	0.859
g1G05	1	7271115	0.991	0.936	1.029	1.051	1.09	1.031	1.033	1.005	1.249	1.081	1.12	1.05	1.162	1.044	0.999	1.151	1.078	1.044	1.015	1.031	1.034	1.003	0.846	0.799	1.174	0.973	0.977	1.024	1.04	0.851	1.002	0.987	0.866
g9D06	1	7327702				0.91	0.963	0.724	1.023	0.978	1.11	0.996	1.048	1.046	1.145	1.112				0.948	0.818	1.008	0.958	0.925	0.876	0.742	1.073		0.915	0.854	0.977	0.797
g9F06	1	7451366				0.964	1.028	0.89	0.955	0.958	1.246	1.043	1.134	1.05	1.217	1.165				1.091		1.025	0.982	0.979	0.953	0.671	1.209		1.016	0.905	1.051	0.795
g10A12	1	7548111				0.982	1.06	0.946	0.828	0.866	1.066	0.833	0.991	1	1.127	1.091						0.98	0.921	0.828	0.764	0.791	1.218		0.57	0.721		0.541
g10H11	1	7653401				1.001	0.854	0.906	0.515	0.553	0.639		0.733	0.865	0.859	0.811				1.053	0.999		0.921	0.889		0.722	1.136			0.523	0.95	0.846
g9H06	1	7717141				0.914			0.949	0.936	0.97	0.967		0.94						0.939	0.853	1.044	0.92			0.657	1.016		0.842	0.799	0.884	0.79
g1C05	1	7717218	0.955	0.932	1.045	0.985	1.071	0.994	0.993	0.932	1.111	1.067	1.013	0.953	0.986	0.991	1.061	0.988	1.091	1.029	1.026	1.05	1.021	1.005	0.933	0.787	1.154	1.053	0.963	1.016	1.049	0.858	0.97	1.064	0.868
g10B12	1	7768509				1.014	0.988	0.723	0.658	0.688			0.886	0.698	0.909	0.776				1.01	0.972	0.966	0.926	0.97	0.848	0.768	1.176					0.74
g1G11	1	7860387	0.984	0.904	0.947	0.998	1.112		0.946	1.011	1.176	1.075	0.94	0.968	0.977	0.945	1.153	1.057	1.012	1.024	1.051	1.012	1.059	0.951	0.84	0.888		1.083	0.995	0.994	0.975	0.802	1.019	1.145	0.914
g10C12	1	7900120				0.95	1.057	0.906	0.961	0.995	1.02	0.939		0.968	0.996	0.925					1.024	0.859	0.917	0.938	0.876	0.784	1.143		0.884	0.723	0.691	0.692
g10G11	1	7971959				0.968	0.87	0.873	0.894	0.94	1.072	0.963	1.052	0.941	0.937	0.986				1.01	1.07	1.027	1.035	1.039	0.991	0.82	1.15		0.906	0.804	0.928	0.831
g10D11	1	8109351				0.746	0.892		0.958	0.989	1.137	0.916	0.893	0.913	0.998	0.939				0.681		0.929	0.957	0.966	0.917	0.792	1.143		0.89	0.888	0.87	0.807
g2D08	1	8258444	0.835	0.882	0.899		1.03	0.99	0.985	0.923	1.208	1.056	1.056	0.972	1.08	1.061	0.964	1.073	0.952	1.111	1.011	1.047	0.998	1.019	0.898	0.797	1.133	1.022	1.034	0.97			1.039	1.196	0.88
g2E06	1	8278573	0.957	0.928	0.903	1.01	0.977	0.96	1.001	0.969	1.163	1.048	1.002	1.003	0.92	1.033	0.989	1.098	1.022	1.175	1.038	1.04	1.056	0.994	0.876	0.78	1.168	1.023	1.084	1.056	1.081	0.848	0.986	1.224	0.887
g3H09	1	8399034	0.932	0.975	0.899	1.035	1.022	0.993	0.864	0.955	1.036	1.015	0.963	0.952	0.932	0.923	0.86	0.965	0.99	1.116	1.059	1.031	1.007	1.015	0.885	0.78	1.161	0.995	0.984	1.059	1.042	0.81	1.022	1.134	0.817
g2F09	1	8518796	0.892	0.961	0.838		0.99	0.885	0.956	0.858	0.915	0.874	0.806	0.797	0.826	0.789	0.98	0.843	0.969	1.121		1.082	0.971	0.949	0.925	0.723	0.985	0.859	0.903	0.857	0.861	0.733	0.996	1.119	0.809
g10F11	1	8567953				0.925	0.895		0.71	0.676	0.712		0.864	0.749	0.825	0.755				1.063	1.072	0.99	1.018	1	0.953	0.674			0.835		0.794	0.736
g3G06	1	8680625	0.977	0.955	0.902	1.031	1.053		0.89		1.077	0.977	0.998	0.93	0.97	0.902	0.912	1.031	0.913	1.196	1.301	1.04	1.009	1.019	0.877	0.865	1.118	0.894	0.923	0.867	0.908	0.812	1.062	1.195	0.859
g2G08	1	8742114	0.983	0.98	0.995	1.047	1.012	1.047	1.065	0.97	1.068	1.024	0.917	0.955	0.979	0.944	0.993	1.001	0.95	1.199	1.159	1.032	1.041	1.072	0.951	0.915	1.087	1.001	1.077	1.007	0.999	0.875	1.045	1.13	0.917
g10E11	1	8775371				0.993		0.762	0.867	0.913		0.901	1	0.941	1.005	0.927				1.252		1.082	1.031	1.001	0.877	0.845	1.155		0.917	0.754	0.989	0.814
g9G06	1	8849117				0.875	0.938		0.844		0.983	0.832	0.934	0.912	0.961	0.889				1.147	0.919	0.978	0.982	0.924		0.814			0.873		0.92	0.793
g3F07	1	8929578	1.005	0.928	0.886	1.08	1.084	1.019	0.953	0.959	1.216	1.124	0.956	0.967	1.026	0.997	1.075	1.112	1.047	1.134	1.018	0.944	1.016	0.988	0.865	0.972	1.096	1.045	1.093	1.058	1.08	0.887	0.976	0.987	0.857
g9E06	1	8980727					0.878		0.879	0.924	1.052	0.956	0.796	0.806	1.02	0.943				1.116	0.959	0.908	1.058			0.757	1.11		0.914	0.885	0.91	0.797
g2G09	1	9000236	0.913	0.925	0.856	1.017	1.042	0.993	0.886	0.91	1.173	1.091	0.833	0.831	1.055	1.028	1.009	1.175	1.002	1.191	1.077	1.057	1.04	1.056	0.925	0.961	1.099	1.004	1.024	1.019	1.079	0.861	1.004	0.966	0.856
g1F05	1	9146800	0.95	0.919	0.842	1.06	1.098	0.982	0.962	0.977	1.191	1.114	0.99	1.004	1.101	1.046	1.083	1.113	1.026	1.143	1.088	1.069	1.025	1.03	0.951	0.926	1.127	1.073	1.072	1.055	1.078	0.842	1.026	0.965	0.83
g2E01	1	9215216	0.89	1.013	0.82	0.985	0.949	0.992	1.199	0.999	1.033	1.035	0.929	1.019	1.106	1	0.881	1.123	0.951	1.1	1.137	0.996	1.007	0.971	1.01	0.918	1.031	0.92	0.949	0.912	1.024	0.906	1.022	1.064	0.939
g1H05	1	9242451	0.992	0.943	0.767	1.028	1.077	0.962	0.982	0.956	1.303	1.182	1.035	1.041	1.171	1.091	1.034	1.13	1.054	1.213	1.033	1.037	1.021	1.032	0.943	0.92	1.12	1.039	1.093	1.034	1.159	0.878	0.977	0.972	0.827
g2H08	1	9789708	0.921	0.928	0.829		1.052	1	1.048	1.029	1.199	1.085	0.984	0.945	1.098	1.039	1.092	1.138	0.945		1.081	1.037	1.075	1.045	0.941	0.948	1.099	0.973	1.019	0.993			1.096	0.972	0.858
g2F06	1	9945754	0.957	0.864	0.744	1.05	1.043	0.985	1.004	1.004	1.263	1.135	1.038	0.981	1.091	1.055	1.075	1.033	1.055	1.131		1.034	1.054	1	0.908	0.95	1.132	0.938	1.092	1.05	1.092	0.82	1.07	0.933	0.847
g3C06	1	10087478		0.896	0.941	0.985	1.124		0.899	0.908	1.086	1.029	0.757	0.837	1.019	0.924	1.056	1.104	0.95	1.176	1.09	1.058	1.073	1.026	0.896	0.946		0.985	0.978	0.997	1.028	0.814	1.047	0.958	0.844
g3A08	1	10274213	0.955	1.093	0.928	1.008	1.065	1.063	0.909	0.95	1.089	0.949	0.781	0.846	0.93	0.854	1.11	1.025	0.939	1	1.064	1.009	1.026	1.019	0.893	0.941		0.878	1.028	0.898	0.966	0.795	0.994	0.965	0.811
g1A12	1	10383835	0.956	1.001	0.939	1.066	1.051	1.005	1.036	1.001	1.127	1.058	0.79	0.922	0.949	0.903	1.04	0.972	0.982	1.044	1.068	1.018	1.027	1.03	0.966	0.976	1.134	0.947	1.063	0.989	1.041	0.886	1.062	0.996	0.908
g1int5	1	10405702	1.004	0.911	0.828	1.035	1.034		1.031	0.938	1.049	1.024	0.813	0.976	0.963	0.965	0.975	0.963	1.045	0.993	1.066	1	1.003	1.019	0.867	0.938	1.156	0.958	0.99	0.921	1.021	0.837	0.932	1.031	0.838
g3A09	1	10445806	0.966	0.959	0.844	0.993	1.055	1.056	0.999	0.926	1.077	1.032	0.896	0.949	0.967	0.968	1.015	1.007	0.973	1.036	1.064	0.987	1.004	0.975	0.955	0.925	1.192		1.026	0.907	0.971	0.821	0.952	1.017	0.916
g3B06	1	11050663	1.042	0.96	0.886	1.059	1.079	0.988	0.954	0.902	1.245	1.095	0.879	0.97	0.982	0.978	1.043	1.052	1.019	1.042	1.119	1.067	1.055	0.986	0.933	0.963	1.071	1.043	1.093	1.052		0.822	0.899	1.006	0.872
g1F07	1	11182596	0.906	0.955	0.879	1.029	1.073	0.984	1.031	1.012	1.198	1.234	0.92	0.947	1.092	1.024	1.053	0.987	1.007	1.106	1.052	1.014	1.006	1.045	0.899	0.966	1.106	1.055	1.04	0.952	0.984	0.864	0.974	0.996	0.881
g1G07	1	11261035	0.94	0.906	0.87	1.036	1.089		1.017	0.967	1.295	1.166	0.87	1.04	1.104	1.069	1.067	1.156	1.029	1.038	1.063	1.041	1.043	1.01	0.885	0.969		0.985	1.033	1.027	1.113	0.873	0.926	0.955	0.886
g3E04	1	11496317	0.923	0.868	0.848	1.019	1.118	0.99	0.974	0.958	1.343	1.087	0.924	1.039	1.195	1.113	0.97	1.197	1.047	0.999	1.031	1.059	1.028	1.012	0.973	0.946	1.193	1.056	0.998	1.099	1.14	0.824	0.847	0.949	0.8
g1A06	1	11590401	0.911	0.944	0.876	1.07	1.118		1.013	0.978	1.345	1.122	0.896	1.003	1.179	1.136	1.035	1.237	1.048	1.04	1.065	1.047	1.064	0.988	0.892	0.959	1.156	0.987	1.018	1.031	1.094	0.826	0.884	0.961	0.82
g2G06	1	11777537	1.005	0.902	0.801	1.016	1.033	1.004	0.963	0.987	1.252	1.104	0.874	0.923	1.033	1.04	0.94	1.122	1.071	1.04	1.075	1.012	1.05	1.077	0.995	0.99	1.173	1.032	1.064	1.021	1.174	0.87	0.913	0.979	0.817
g1B12	1	11809073	0.936	0.967	0.949	1.041	1.099	1.016	1.074	0.993	1.263	1.107	0.919	0.925	1.074	1.059	1.072	1.102	1.066	1.074	1.104	1.02	1.073	1.084	0.956	0.958	1.111	1.05	1.107	1.108	1.012	0.893	0.924	0.964	0.883
g3G09	1	11884227	1.019	0.934	0.812	1.028	1.082		0.974	0.948	1.267	1.046	0.757	0.852	1.106	1.052	1.062	1.123	0.956	1.048	1.12	1.02	1.052	1.03	0.903	0.953	1.175	1.058	1.09	1.029	1.052	0.863	0.929	0.968	0.833
g2H06	1	12040824	0.915	0.894	0.826	1.06	0.976	0.939	1.03	1.007	1.353	1.152	0.905	1.022	1.125	1.117	0.913	1.035	1.05	1.021		1.059	1.076	1.036	0.949	0.913	1.149	1.029	1.044	1.08	1.086	0.838	0.877	0.955	0.858
g1int6	1	12123957	0.924	0.901	0.802	1.034	1.058	0.964	1.052	0.99	1.234	1.149		0.968	1.093	1.081	1.01	1.158	1.031	1.054	1.051	1.051	1.067	1.03	0.909	0.963	1.111	1.077	1.049	1.019	1.07	0.844	0.88	0.946	0.883
g1D12	1	12415739	0.931	0.911	0.789	1.047	1.114	0.98	0.971	0.925	1.092	0.969	0.894	0.897	0.987	0.929	1.023	1.004	0.972	1.036	1.041	1.048	1.02	1.009	0.863	0.917	1.157	1.012	0.96	0.98	0.997	0.815	0.884	0.965	0.862
g1E12	1	12790406	1.213	1.131	0.837	1.271	1.112		1.244	1.086	1.222	1.157	0.819	1.035	1.113	1.066	1.229	1.131	1.125	1.139	1.167	1.083	1.053	0.969	0.941	0.985	1.374	1.217	1.235	1.187	1.285	0.994	1.074	1.016	0.995
g2B10	1	13609735	0.995	0.892	0.883	1.052	1.04	0.984	0.915	0.936	1.104	1.062	0.784	0.914	0.97	0.921	0.988	1.001	1.061	1.085		1	0.999	1.037	0.839	0.893	1.114	1.003	1.044	1.082	1.091	0.824	0.903	0.969	0.852
g2G01	1	13721502	0.978	1.016	0.881	1.068	0.999	0.984	1.046	0.962	1.113	1.126	0.986	1.032	1.085	0.99	0.978	1.087	1.082	1.086	1.081	1.031	1.019	1.027	0.968	0.939	1.111	1.097	1.009	0.971	1.025	0.87	0.969	1.068	0.937
g1F12	1	13791053	0.928	0.931	0.816	1.043	1.082	0.98	0.933	0.934	1.17	1.028	0.965	0.944	1.019	0.993	1.039	1.098	1.024	1.054	1.037	0.966	0.984	0.977	0.843	0.871	1.108	0.992	0.981	0.994	1.071	0.796	0.914	0.959	0.824
g1B02	1	14164030	0.904	0.985	0.859	1.038	1.062	0.957	0.904	0.842	1.15	1.031	1.129	1.053	1.021	0.975	0.915	1.004	0.968	0.965	0.93	0.973	0.96	0.917	0.803	0.888	1.127	1.051	0.986	0.948	1.091	0.851	0.86	0.966	0.783
g3F08	1	14206541	0.935	0.942	0.816	1.017	1.012	0.917	0.726	0.887	1.036	1.016	0.934	0.933	0.97	0.897	0.966	1.002	0.948	1.044	1.009	0.961	0.977	0.851	0.671	0.86	1.147	1.005	0.932	0.947	0.911	0.821	0.9	0.866	0.807
g2H09	1	14383901	1.019	0.92	0.859		1.09	0.999	1.006	0.888	1.094	0.958	0.829	0.888	0.964	0.923	0.95	1.075	0.906			1.011	0.966	1.023	0.857	0.868	1.097	0.926	0.995	1.019	1.026	0.799	0.862	0.938	0.779
g1int7	1	14643628	0.9	0.905	0.756	1.031	1.068		1.225	0.961	1.141	1.024	0.915	1.012	1.054	0.975	0.975	1.073	1.051	1.012	0.965	1.07	1.01	0.951	0.858	0.89	1.169	0.996	1.07	0.982	1.09	0.794	0.826	0.957	0.817
g1C06	1	14685268	0.997	0.866	0.827	1.069	1.066		1.19	0.958	1.241	1.093	0.957	1.047	1.047	1.006	0.923	1.133	1.017	1.024	1.005	1.079	1.002	0.941	0.858	0.882	1.19	1.045	1.095	1.032	1.098	0.831	0.835	0.992	0.806
g1G12	1	14809328	0.85	0.881	0.835	1.06	1.112		1.176	0.968	1.231	1.016	0.897	1.024	1.012	0.98	0.986	1.138	0.982	1	0.995	1.028	1.042	0.94	0.88	0.916	1.149	1.011	1.042	0.972	1.015	0.814	0.877	0.976	0.825
g1A02	1	15112658	0.96	0.901	0.825	1.057	1.081		1.176	0.949	1.255	1.046	0.972	1.086	1.144	1.079	0.971	1.252	1.075	1.023	1.015	1.061	1.022	0.981	0.916	0.92		1.035	0.987	1.018	1.034	0.854	0.867	0.974	0.854
g3D09	1	15224024	0.915	0.966	0.871	1.009	1.061	1		0.858	1.194	1.126	0.921	0.996	1.059	1.045	0.997	1.067	0.972	1.024	1.031	1	0.998	0.948	0.893	0.89	1.135	1.013	1.096	1.074	0.992	0.825	0.865	0.959	0.848
g3H05	1	15352431	0.951	0.968	0.848	1.044	1.097	1.015	1.129	1.038	1.247	1.116	0.958	1.009	1.097	1.037	1.014	1.092	1.046	1.083	1.051	1.081	1.051	1.02	0.925	0.978	1.141	0.972	1.038	0.998	1.082	0.865	0.951	0.992	0.916
g1int8	1	15503424	1.025	0.97	0.833	1.039	1.07	1.005	1.099	0.959	1.19	1.043	0.916	0.987	0.992	0.982	0.983	1.17	1.075	1.072	1.101	1.064	1.071	1.066	0.944	0.921	1.081	1.056	0.996	0.973	1.053	0.807	0.883	1.029	1.072
g1H07	1	15607821	0.977	0.977	0.828	1.077	1.092	1.034	1.14	1.043	1.079	1.045	0.826	0.985	1.013	0.952	1.018	1.067	0.992	1.097	1.064	1.037	1.048	1.054	0.891	0.955	1.073	1.06	1.027	1.006	1	0.886	0.946	0.995	1.008
g1CNS529	1	15626265	0.977	0.934	0.833	0.953	1.047	1.022	1.109	0.896	1.134	0.926	0.961	0.917	1.014	0.966	1.019	0.944	0.958	1.004	1.086	1.081	1.068	0.995	0.969	0.96	1.094	0.979	0.956	0.92	0.957	0.83	0.899	0.914	0.947
g2A10	1	15794659	0.837	0.882	1.039	1.003	1	1.046	1.065	1.006	1.115	1.033	0.843	0.884	1.041	1.049	1.068	1.094	1.071	1.049	1.087	1.034	1.054	0.948	0.916	0.927	1.084	1.079	1.051	0.954	1.14	0.916	0.893	1.031	1.135
g1H01	1	15955905	0.932	0.9	0.826	0.957	0.994	0.93	1.004	0.917	1.146	1.025	0.917	1.011	1.016	1.046	1.043	1.126	1.045	1.056	1.03	1.123	0.968	0.939	0.914	0.902	1.087	1.102	1.034	0.956	1.009	0.828	0.886	0.993	1.056
g1CNS260	1	15989892	1.011	0.913	0.886	0.97	1.034	0.925	1.167	0.985	1.328	1.124	0.846	1	1.168	1.184	1.011	1.191	0.948	1.049	0.952	0.986	1.01	1.005	0.903	0.91	1.114	1.113	1.026	1.028	1.071	0.866	0.851	0.9	0.979
g1D06	1	16012464	1.005	0.892	0.876	1.033	1.045	1.016	1.123	1.007	1.379	1.193	0.923	1.046	1.21	1.197	1.033	1.2	1.07	1.061	0.997	1.027	1.021	1.034	0.901	0.933	1.135	1.09	1.069	1.117	1.161	0.878	0.824	0.998	1.002
g2C08	1	16179869	1.019	0.923	0.855	1.053	1.03	0.96	1.241	1.025	1.374	1.123	0.837	0.934	1.106	1.135	0.994	1.201	1.046	1.085	1.009	1.087	1.04	1.086	0.931	0.935	1.109	1.056	1.109	1.103	1.171	0.874	0.912	0.976	0.877
g3G07	1	16267750	1.04	0.877	0.968	1.014	1.107		1.04	0.89	1.1	0.985	0.858	0.942	1.011	0.987	0.976	1.196	0.985	1.077	1.067	1.021	1.045	1.044	0.862	0.955		0.985	1.008	1.017	0.981	0.843	0.953	1.003	0.875
g2B07	1	16418193	0.953	0.966	0.863	1.032	0.989	1.054	1.207	1.036			0.94	1.005	1.081	1.043	1.099	1.218	1.025	1.036		1.058	1.032	1.056	0.916	0.923	1.126	1.217	1.029	1.074	1.115	0.88	0.948	1.064	0.922
g2D09	1	16512168	1.053	1.011	0.864		0.989	0.968	1.153	0.954	1.357	1.222	1.066	1.065	1.213	1.105	1.005	1.169	1.105	1.245		1.126	1.098	0.955	0.898	0.972	1.176	1.708	1.105	1.154	1.096	0.909	1.09	1.304	0.989
g3C08	1	16516573	0.982	0.901	0.881	1.013	1.007	1.173	1.134	0.947	1.234	1.124	0.98	1.039	1.075	1.043	0.996	1.204	1.047	1.117	1.144	1.008	0.998	0.913	0.873	0.884		1.307	0.959	1.004	1.022	0.886	0.94	1.161	0.959
g3A10	1	16638012	1.019	0.992	0.833	1.043	0.946		1.017	0.888	1.392	1.147	1.25	1.001	1.215	1.165	0.887	1.178	1.082	1.122	1.223	1.06	1.023	0.872	0.892	0.841	1.374	1.486	0.979	1.01	1.036	0.864	0.912	1.391	0.94
g3H04	1	16753116	0.984	0.987	0.882	1.09	0.906	1.123	1.1	0.988	1.284	1.149	1.278		1.197	1.145	1.032	1.151	1.096	1.11	1.195	0.94	0.903	0.839	1.101	0.816	1.284	1.16	1.069	1.1	1.016	0.891	0.913	1.176	1.038
g3B04	1	17012884	0.967	0.893	0.891	1.026	1.105	0.991	1.083	0.974	1.303	1.14	0.971	0.995	1.087	1.087	0.991	1.161	1.069	1.06	1.065	1.017	1.074	1.042	0.916	0.945	1.137	0.996	1.045	0.993	1.041	0.838	0.927	1.006	0.88
g2C07	1	17656879	0.951	0.923	0.903	0.986	1.037	0.939	1.257	0.988	1.346	1.172	0.97	1.089	1.151	1.158	0.944	1.158	1.093	1.005	0.931	1.05	1.01	1.032	0.921	0.898	1.163	1.078	1.115	1.053	1.166	0.846	0.843	0.973	0.845
g2G07	1	18372361	0.927	0.842	0.849	0.984	1.041	0.955	1.129	0.944	1.333	1.108	1.044	1.07	1.07	1.028	0.924	1.057	1.064	0.984	0.93	0.999	0.994	0.961	0.848	0.854	1.134	0.952	1.047	1.088	1.108	0.8	0.823	0.989	0.836
g1E06	1	18664157	0.947	0.89	0.837	1.027	1.052		1.2	0.991	1.347	1.128	0.934	1.012	1.144	1.097	0.932	1.141	1.043	0.992	0.994	1.015	0.997	1.024	0.887	0.865	1.175	1.036	1.049	1.042	1.103	0.843	0.849	0.984	0.801
g3F04	1	18956064	0.947	0.884	0.868	0.952	1.058	0.964	1.172	1.002	1.25	1.061	0.943	1.049	1.082	1.117	1.104	1.069	1.016	0.948	1.004	0.974	0.958	1.158	0.821	0.901	1.115	1.081	1.018	0.984	1.048	0.813	0.862	0.934	0.832
g3G03	1	19129519	0.87	0.88	0.779	0.979	1.106	0.98	1.116	0.843	1.197	1.038	0.992	1.099	1.054	0.982	1.018	1.145	1.071	0.99	0.916	1.096	1.018	1.048	0.887	0.88		1.009	1.059	1.014	1.058	0.789	1.202	0.94	0.796
g2C09	1	19256436	1.066	0.923	0.862	0.985	1.025	0.943	1.195	0.925	1.145	1.023	0.968	0.982	1.259	1.089	0.992	1.157	1.093	1.035	0.999	1.009	0.972	1.026	0.807	0.88	1.164	1.036	1.038	0.982	1.035	0.839	1.154	0.99	0.891
g3C07	1	19288164	0.964	0.903	0.883	1.028	1.054		1.152	0.924	1.291	1.108	0.986	1.028	1.226	1.08	1.116	1.152	1.094	1.015	1.003	1.011	1.031	1.069	0.896	0.938		1.039	1.059	1.002	1.082	0.848	1.099	0.97	0.819
g2D07	1	19391031	0.951	0.946	0.789	1.024	1.009	0.94	1.16	0.986	1.219	1.079	0.895	1.009	1.142	1.062	1.113	1.033	0.962	1.075		0.996	1.009	1.053	0.952	0.89	1.106	1.048	1.082	1.019	1.065	0.834	1.141	0.88	0.841
g2H01	1	19497275	1.012		0.782	1.039	1.013	1.035	1.105	0.965	1.134	1.01	0.821	0.898	1.027	0.955	1.061	1.103	1.028	1.168		1.025	1.052	1.084	0.967	0.957	1.13	0.989	1.001	1.027	0.995	0.869	1.164	1.009	0.869
g1int9	1	19548752	0.977	0.95	0.884	1.021	1.013		1.125	0.965	1.126	1.051	0.725	0.84	0.959	0.958	1.045	0.95	1.053	1.133	1.092	0.993	1.022	1.033	0.898	0.939	1.114	0.961	1.008	0.965	1.01	0.88	1.169	1.013	0.851
g1H12	1	19643680	0.967	0.987	0.911	1.078	1.103	0.999	1.138	0.982	1.185	1.093	0.88	0.981	1.056	1.004	1.061	1.065	1.006	1.226	1.081	1.078	1.075	1.09	0.901	0.975	1.145	1.041	1.01	1.078	1.116	0.998	1.152	0.965	0.857
g3G05	1	19766192	1.01	0.942	0.91	0.99	1.118	1.037	1.176	0.905	1.195	1.064	0.909	0.945	1.016	0.98	1.085	1.073	0.998	1.136	1.068	1.04	1.064	1.052	0.879	0.946	1.148	1.055	1.019	1.012	1.073	1.036	1.143	1.005	0.864
g2H07	1	19886047	0.84	0.892	0.83	1.005	1.06	0.957	1.107	0.957	1.229	1.053	0.96	1.007	1.092	1.08	1.072	1.006	1.019			1.027	1.02	1.007	0.919	0.913	1.144	1.058	0.982	1.019	0.997	0.886	0.954	0.925	0.873
g3A05	1	20118724	0.972	0.917	0.818	0.98	1.081	1.056	1.213	0.972	1.221	1.065	1.072	1.073	1.124	1.039	1.042	0.995	1.09	1.02	1.016	1.015	1.049	1.03	0.871	0.92		1.015	1.02	0.996	1.006	0.922	1.099	0.981	0.87
g1D02	1	20118811	0.945	0.923	0.836	1.019	1.025	0.975	1.166	0.995	1.252	1.067	1.091	0.982	1.101	1.086	1.154	1.236	1.01	1.046	1.01	1.05	1.034	1.003	0.853	0.915	1.155	1.03	1.02	1.02	1.005	0.967	1.07	0.993	0.822
g1F06	1	20217762	0.932	0.91	0.873	1.032	1.086	0.975	1.231	0.936	1.282	1.059	1.16	1.058	1.139	1.076	1.056	1.164	1.035	1.093	0.996	0.96	1.015	1.069	0.911	0.908	1.182	1.026	1.071	1.009	1.016	0.95	1.03	0.962	0.815
g3B07	1	20537115	0.956	0.946	0.866	0.997	1.077	0.967	1.121	0.965	1.181	1.113	0.943	0.961	1.031	1.004	1.147	1.081	1.002	1.001	1.051	0.986	1.018	1.087	0.841	0.957	1.116	1.02	0.994	0.98	1.029	0.971	1.085	0.957	0.876
g2F07	1	20658590	0.878	1.013	0.872	0.992	1.07	0.967	1.12	1.077	1.3	1.187	0.953	0.936	1.157	1.097	0.946	1.059	1.079	1.077		0.999	1.009	1.146	0.852	0.919	1.121	0.958	1.051	1.032	1.071	0.966	1.149	0.998	0.861
g2D10	1	20859569	1.069	0.963	0.816	0.998	1.001	0.95	1.084	0.954	0.955	0.967	0.94	0.872	0.911	0.851		0.964	0.973	1.041		1.064	0.965	1.058	0.832	0.865	1.114	0.986	0.983	0.888	0.994	0.918	1.092	0.952	0.878
g2E07	1	21028101	0.995	0.972	0.922	1.026	0.966	1.02		0.868	0.938	0.935	0.894	0.834	0.95	0.812	0.943	0.947	1.041	1.041	1.021	0.937	0.964	1.03	0.761	0.889	1.06	1.024	0.903	0.919	1.003	0.903	1.038	0.956	0.887
g1G06	1	21243987	0.982	0.918	0.861	1.038	1.053		1.087	0.975	1.231	1.074	0.982	0.921	1.048	1.009	1.019	1.091	1.063	1.151	1.107	1.028	1.06	1.12	0.918	0.942	1.124	1.037	1.087	1.005	1.069	0.962	1.112	0.964	0.869
g3A01	1	21281495	0.998	0.983	0.846	0.988	1.08	1.038	1.225	0.989	1.282	1.076	1.003	1.01	1.181	1.081	0.99	1.113	1.117	1.238	1.116	1.132	1.116	1.143	0.937	1.084	1.195	1.138	1.088	1.055	1.146	0.991	1.121	0.96	0.912
g2A02	1	21307245	0.967	0.95	0.856	1.009	1.055	1.002	1.214	0.958	1.338	1.139	0.993	0.997	1.133	1.109	0.973	0.986	1.122	1.22	1.03	1.047	1.042	1.115	0.92	0.945	1.125	1.014	1.04	1.053	1.073	0.958	1.139	0.946	0.832
g1C12	1	21378814	0.992	0.883	0.88	1.066	1.078		1.202	0.947	1.288	1.114	0.985	0.94	1.096	1.076	0.99	1.085	1.009	1.196	1.068	1.077	1.034	1.112	0.889	0.979	1.161	1.043	1.089	1.052	1.049	0.965	1.116	0.996	0.866
g1int10	1	21612802	0.973	0.894	0.763	0.989	1.034	0.891	1.116	0.966	1.393	1.179	1.019	0.953	1.245	1.25	1.024	1.176	1.117	1.173	0.975	1.035	1.021	1.19		0.911	1.106	1.089	1.109	1.183	1.115	1.042	1.094	0.986	0.831
g2A08	1	21647234	0.993	0.921	0.867	0.989	1.002	0.961	1.219	0.989	1.276	1.13	0.962	0.987	1.176	1.193	0.985	1.185	1.1	1.171	1.02	1.021	1.048	1.102	0.944	0.927	1.1	0.997	1.07	1.068	1.094	0.982	1.096	0.969	0.875
g2C10	1	21777250	0.927	0.887	0.819	1.028	1.028	0.962	1.228	1.064	1.346	1.199	0.996	1.032	1.221	1.293	0.986	1.213	1.19	1.171	1.05	1.029	1.072	1.091	0.935	0.965	1.119	1.01	1.129	1.073	1.119	0.986	1.123	0.96	0.873
g3D05	1	22084400	0.99	0.911	0.864	1.008	1.067	0.975	1.041	0.943	1.21	1.111	0.966	0.938	1.09	1.077	1.005	1.195	1.05	1.131	1.117	1.077	1.085	1.202	0.895	0.957	1.064	1.065	1.058	1.044	1.072	0.95	1.109	0.98	0.828
g1E02	1	22227417	0.944	0.837	0.772	0.997	1.123		1.22	0.969	1.391	1.185	1.116	1.022	1.221	1.202	0.944	1.204	1.051	1.071	0.954	1.079	1.04	1.012	0.871	0.912		1.085	1.027	1.057	1.148	0.982	1.091	0.949	0.81
g1int11	1	22239312	0.957	1.044	0.989	1.005	0.977	1.055	1.073	1.024	1.036	0.959	0.942	0.933	1.063	0.988	0.906	0.981	1.035	1.152	1.078	0.895	1.061	1.031	0.974	0.909	0.975	0.975	0.913	0.985	0.876	0.911	0.977	1.068	1.046
g3E08	1	22679556	0.897	0.913	0.813	0.969	1.079	0.941	1.161	0.907	1.299	1.049	1.098	0.999	1.12	1.089	0.924	1.149	1.062	1.037	0.908	1.033	0.975	0.994	0.926	0.888	1.162	0.997	0.983	1.008	1.051	0.946	1.048	0.964	0.809
g1int12	1	22850598	0.939	0.944	0.81	1.023	1.112	0.972	1.133	0.977	1.225	1.117	1.103	1.115	1.192	1.167	1.041	1.095	1.093	1.098	1.045	1.02	1.046	1.073	0.966	0.932	1.146	1.019	1		1.041	0.995	1.045	0.987	0.925
g1int13	1	22856982	0.957	0.88	0.802	0.996	1.099	0.928	1.122	0.96	1.379	1.094	1.084	1.116	1.082	1.192	1.043	1.148	1.111	1.031	0.968	1.07	1.031	1.083	0.907	0.929	1.194	1.083	1.073	1.023	1.104	0.962	1.084	0.97	0.903
g1int14	1	22882190	0.937	0.941	0.857		1.155	0.959	1.075	0.928	1.284	1.138	1.114	1.112	1.142	1.222	0.979	1.1	1.052			1.002	1.074	1.074	0.9	0.942	1.216	1.056	1.057	1.328	1.099	1.023	1.106	0.971	0.901
g3C04	1	22952048	0.906	0.925	0.87	1.016	1.099	0.995	1.087	0.925	1.252	1.096	1.013	0.998	1.071	1.058	0.99	1.105	1.054	1.025	1.057	1.05	1.014	1.029	0.918	0.959	1.178	1.048	0.989	1.075	1.068	0.954	1.096	0.941	0.826
g1H02	1	23083612	0.933	0.983	0.803	0.995	1.023	0.984		0.998	1.026	0.945		0.962	0.964	0.924	1.034	1.028	0.952	1.047	1.036	1.006	0.97	0.955	0.74	0.937	1.103	1.001	0.935	0.918	0.978	0.922	1.095	0.973	0.871
g3B01	1	23132507	0.952	0.926	0.891	0.952	1.025	0.958	1.115	0.845	1.019	1.028	0.959	0.824	0.883	0.924	1.085	0.962	0.956	1.002	1.035	1.04	1.001	1.001	0.87	0.916	1.105	0.993	0.929	0.963	0.951	0.918	1.097	0.954	0.851
g3D06	1	23218766	0.988	0.844	0.823	0.999	0.999	1.025		0.946	1.068	0.938	0.942	0.84	0.955	0.897		1.057	0.997	1.069	1.082	0.968	0.948	0.794		0.93	1.098	0.974	0.994	0.961	0.69	0.878	1.092	0.956	0.852
g3D07	1	23453006	0.956	1.001	0.836	1.005	1.078	0.969	1.162	0.896	1.241	1.132	0.969	1.022	1.04	1.032	1.082	1.147	1.004	0.983	1.008	0.987	1.018	0.995	0.883	0.957	1.115	0.952	1.033	0.92	1.045	0.941	1.032	0.987	0.864
g1G02	1	23522395	0.987	0.972	0.843	1.02	1.088		1.144	0.981	1.205	1.078	0.947	0.969	1.067	1.055	1.043	1.071	1.034	1.038	1.091	1.011	1.031	1.074	0.886	0.965	1.175	1.031	0.927	0.889	1.084	0.912	1.144	0.946	0.858
g3B11	1	23522473	0.941		0.93	0.984	1.096	1.019		1.041	1.237	1.11	1	0.961	1.074	1.005	1.226	1.075	1.086	1.09	0.993	1.013	1.044	1.038	0.87	0.966	1.094	0.98	1.114	0.963	1.075	1.037	1.174	0.868	0.903
g1int15	1	23544756		1.023		0.937	0.965	0.779	1.153	0.994	1.152	1.125	1.004	1.002	1.009	1.111		1.012	0.9	1	1.049	1.046	1.039	1.029	0.93	0.82	1.044		0.989	0.919	0.966	0.9	1.127	0.956	0.813
g3G08	1	23772752	1.015	0.957	0.922	0.963	1.064	0.869	0.913	0.864	1.137	0.992	0.825	0.774	0.902	1.032		1.005	0.951	0.985	1.027	1.003	1.001	1.045	0.791	0.965	1.126	0.993		0.914	1.002	0.923	1.066	0.995	0.985
g1int16	1	24755196	0.994	1.156	1.016	1.009	1.053	1.055	1.103	0.961	1.159	1.04	0.946	0.953	1.056	1.091	0.89	1.007	1.113	1.051	1.098	0.98	1.019	1.046	0.913	0.986	1.058	1.072	1.095	0.855	1.028	0.945	1.119	1.028	0.919
g1A03	1	25750233	0.927	0.964	0.854	1.01	1.097	0.999	1.155	0.964	1.408	1.203	1.08	1.03	1.152	1.198	0.81	1.269	1.062	1.021	1.01	1.043	1.064	1.055	1.056	0.937		1.081	1.021	1.039	1.089	0.965	0.995	1.025	0.825
g1B03	1	25836221	0.914	0.991	0.875	0.991	1.08	0.961	1.205	0.909	1.124	1.132	1.092	0.99	1.104	1.055	0.787	1.156	1.028	1.009	1.088	0.983	1.057	1.035	1.065	0.969	1.09	1.036	1.029	0.882	0.961	0.931	1.09	1.069	0.868
g4A01	1	26025161	1.023	1.055	0.941	1.044	1.047	1.008	1.094	0.95	1.223	1.095	1	0.952	1.078	1.072	0.841	1.158	0.98	1.018	1.037	1.025	1.012	1.106	1.088	0.963	1.099	1.064	1.011	1.046	1.12	1.011	1.075	1.112	0.851
g2B08	1	26025220	0.892	1.024	0.873	1.018	0.997	0.97	1.189	1.037	1.215	1.108	0.918	0.887	1.036	1.105	0.839	1.097	1.039	1.06	1.078	1.028	1.051	1.072	1.072	0.938	1.1	1.04	1.068	1.008	1.052	1.038	1.103	1.079	0.868
g2E10	1	26098092	0.893	1.051	0.832	1.017	0.985	1.029	1.253	0.978	1.135	1.06	0.827	0.872	0.966	1.056	0.836	0.955	1.116	1.046	1.088	1.026	1.035	1.119	1.047	0.95	1.112	1.069	1.069	1.048	1.172	0.967	1.137	1.081	0.882
g1int17	1	26845301	0.99	1	0.936	1.035	1.04	1.04	1.138	0.996	1.164	1.087	0.853	0.856	1.042	1.004	0.863	1.203	1.056	1.062	1.108	1.072	1.046	1.076	1.059	0.985	1.071	1.079	1.001	0.995	1.046	0.995	1.107	1.135	0.876
g2C02	1	26896379	1.01	0.916	0.923	1.003	1.009	1.024	1.066	0.913	1.17	1.02	0.856	0.947	1.029	1.05	0.766	1.095	1.135	1.037	1.053	1.014	1.001	1.048	1.02	0.94	1.087	0.984	1.033	1.004	1.014	0.956	1.079	1.084	0.859
g1C02	1	27540001	0.876	0.929	0.809	0.995	1.114		1.234	0.993	1.444	1.191	1.08	1.053	1.247	1.227	0.751	1.151	1.098	1.039	0.976	1.086	1.042	1.038	1.075	0.95		1.009	1.039	1.009	1.06	0.962	1.083	1.097	0.799
g1H06	1	27720672	0.99	1.049	0.884	1.071	1.049	1.033	1.109	0.902	1.043	0.968	0.946	0.867	1.006	0.931	0.993	1.014	0.993	1.075	1.048	1.033	1.044	1.092	1.018	1.05	1.086	0.913	1	0.976	0.959	0.958	1.083	1.051	0.875
g2D02	1	27784832	0.9	0.977	0.793	0.994	1.02	0.983	1.152	0.968	1.223	1.119	0.987	0.994	1.042	1.09	0.958	1.098	1.076	1.063		1.06	1.051	1.133	0.997	1.04	1.062	0.944	1.044	1.069	1.045	0.959	1.077	1.055	0.857
g1C03	1	28957327	0.954	0.997	0.89	1.019	1.079		1.146	1.028	1.234	0.976	0.982	0.934	1.023	0.995	0.885	1.078	1.022	1.046	1.358	1.033	1.089	1.106	1	1.366		1.029	1.053	1.035	0.992	0.918	1.117	1.074	0.861
g3A04	1	30279788	0.912	0.992	0.84	0.999	1.077		1.167	1.024	1.229	1.11	1.064	1.078	1.072	1.059	0.947	1.063	1.073	0.994	1.317	0.985	0.948	0.948	0.938	1.016	1.189	0.939	0.918	1.022	0.981	0.953	1.105	1.1	0.855
g1A07	1	30359724	0.991	1.021	0.849	1.016	1.105		1.161	1.021	1.265	1.084	1.103	1.064	1.099	1.16	1.047	1.202	1.127	0.983	1.301	0.961	0.979	0.981	0.969	1.015		1.018	1.161	1.055	1.079	1.019	1.042	1.113	0.803
g1C08	1	30485425	0.919	1.013	0.846	1.005	1.081	0.908	1.141	1.117	1.323	1.106	1.063	1.027	1.09	1.135	0.978	1.238	1.108	1.006	1.318	1.043	0.997	1.017	0.995	1.053	1.202	1.072	1.043	1.043	1.081	0.977	1.094	1.121	0.807
g2F10	1	30531452	0.912	0.963	0.854	0.972	1.068	0.868	1.137	0.998	1.285	1.135	1.078	0.995	1.005	1.036	0.957	1.004	1.006	1.009		1.001	0.979	1.029	0.983	0.953	1.05	1.054	1.042	1.012	1.076	0.996	1.023	1.035	0.806
g2E02	1	30531241	0.929	1.109	0.818	1.024	1.003	1.002	1.127	1.006	1.19	1.11	1.067	1.013	1.07	1.004	0.931	0.98		1.067	1.25	0.987	0.984	1.015	1.007	0.989	1.071	0.991	1.046	1.044	1.082	0.965	1.066	1.081	0.951
g1int18	1	30921156	0.926	0.978	0.97	1.013	1.056		1.119	1.034	1.218	1.067	1.071	1.053	1.171	1.105	0.975	1.099	1.003	1.085	1.248	0.975	1.025	1.011	0.984	1.033	1.155	1.11	1.007	0.966	0.97	0.958	1.053	1.105	0.866
g3D04	1	30960006	0.903	0.942	0.847	1.019	1.12	0.979	1.163	1.069	1.263	1.105	1.088	1.013	1.148	1.163	1.011	1.033	1.018	1.037	1.344	1.052	1.029	1.093	1.004	1.051	1.133	1.01	1.047	1.004	0.992	0.951	1.093	1.053	0.857
g4B01	1	31540381	0.948	0.972	0.91		1.102	0.999	1.035	1.042	1.143	1.038	0.896	0.949	1.138	1.109	0.947	1.055	1.006			1.028	0.994		1.007	1.06	1.117	1.024	0.998	0.905	1.02	0.954	1.173	1.058	0.993
g3F06	1	32245680	0.976	0.994	0.878	1.043	1.042	1.01	1.13	0.981	1.184	1.023	0.966	0.945	1.119	0.998	0.937	1.085	1.011	1.109	1.345	1.033	1.052	1.053	1.026	1.081	1.09	1.092	1.106	0.986	1.045	0.969	1.188	1.267	1.016
g1int19	1	32315600	0.987	0.95	0.925	1.026	1.067	1.01	1.164	1.018	1.249	1.154	1.039	0.935	1.059	1.127	0.941	1.19	1.045	1.145	1.285	0.987	1.069	1.094	0.955	1.085	1.101	1.014	1.126	1.925	1.023	0.948	1.26	1.311	1.003
g7A01	1	32418723	1.025	1.029	0.901	1.008	1.067	1.001	1.195	1.064	1.218	1.083	0.961	0.948	1.198	1.078	0.874	1.149	1.059	1.137	1.314	1.058	1.06	1.106	1.09	1.09	1.136	1.032	1.038	1.002	1.033	0.974	1.231	1.356	1.108
g1int21	1	32459106	0.949	1.005	0.903		1.014	0.987	1.2	1.002	1.166	1.314	1.048	0.981	1.231	1.116	0.859	1.051	1.055	1.138		1.019	1.018	1.011	1.001	1.033	1.153	1.038	1.096	0.978	0.978	0.934	1.187	1.237	1.014
g1int20	1	32519675	0.965	1.023	0.816	1.021	1.072	0.95	1.206	1.06	1.191	1.106	0.974	0.916	1.204	1.068	0.869	1.087	1.139	1.142		0.991	1.072	1.106	1.045	1.035	1.143	0.998	1.064	1.645	1.02	0.932	1.252	1.307	1.016
g3G04	1	33125252	0.969	1.005	0.839	1.152	1.038	1.054	1.138	1.039	1.185	1.017	1.036	1.028	1.118	1.012	0.824	1.237	1.109	1.128	1.392	1.069	1.067	1.078	1.009	1.214		1.065	1.128	1.192	1.035	0.93	1.213	1.275	1.043
g3C01	1	33683263	1.004	1.047	0.783	1.091	1.046	0.916	1.23	1.05	1.163	1.04	1.175	1.193	1.225	1.046	0.829	1.023	1.099	1.153	1.25	1.047	0.973	0.996	1	1.006	1.172	0.966	1.069	1.057	1.132	0.949	1.226	1.384	1.027
g3E01	1	33763213	0.924	1.043	0.812	1.11	1.063	0.946	1.102	1.082	1.2	1.07	1.223	1.218	1.232	1.092	0.782	1.135	1.034	1.165	1.313	0.998	0.948	0.984	0.961	1.003	1.182	0.999	1.061	1.01	1.035	0.961	1.182	1.286	1.037
g3D01	1	33822744	0.859	1.002	0.808	1.107	1.014	0.924	1.235	1.072	1.165	1.076	1.191	1.128	1.198	1.077	0.822	1.051	1.081	1.108	1.318	1.019	0.967	0.983	0.974	0.945	1.112	0.965	1.042	1.042	1.028	0.965	1.132	1.209	0.996
g1D03	1	34840968	0.929	0.906	0.79	1.107	1.119	0.947	1.164	1.035	1.278	1.794	1.238	1.08	1.266	1.187	0.801	1.174	1.014	1.414	1.357	1.02	0.994	0.949	1.021	1.078	1.197	1.031	1.12	1.035	1.084	0.962	1.18	1.342	0.984
g1A10	1	35476386	1.036	1	1.008	1.096	1.056		0.967	1.007	1.104	1.37	1.016	1.025	1.167	0.986	0.842	0.972	1.018	1.288	1.297	0.982	1.017	1.019	0.962	1.02	1.139	0.985	0.972	0.942	0.922	0.947	1.211	1.127	0.988
g1E08	1	36687123	1.027	1.023	0.982	1.13	1.145	0.96	1.16	1.076	1.322	1.822	1.116	1.092	1.309	1.151	0.809	1.145	1.105	1.033	1.316	1.055	1.024	1.021	1.024	1.08	1.182	1.054	1.103	0.987	1.103	1.001	1.205	1.202	1.032
g1int23	1	36711127	0.961	1.026	0.989	1.149	1.104	1.047	1.236	1.118	1.325	1.778	1.195	1.117	1.32	1.114	0.814	1.137	1.121	1.012	1.348	1.1	1.041	1.038	0.996	1.075	1.202	0.968	1.045	1.031	1.082	0.969	1.172	1.23	1.033
g3F01	1	37062704	1.009	1.05	0.964	1.174	1.072	0.918	1.212	1.12	1.247	1.816	1.194	1.087	1.241	1.147	0.879	1.186	1.028	1.014	1.337	1.05	0.984	1.036	0.966	0.99	1.19	1.031	1.083	1.038	1.111	0.997	1.161	1.182	1.013
g1B07	1	37195852	0.999	1.004	0.984	1.105	1.105	0.96	1.065	1.133	1.264	1.781	1.078	1.095	1.192	1.089	0.768	1.069	1.055		1.363	1.043	0.991	0.938	0.941	1.051	1.161	0.946	1.1	1.093	1.205	0.984	1.16	1.223	1.004
g2G02	1	37249167	1.045	1.041	0.953	1.106	1.009	0.995	1.148	1.046	1.158	1.355	1.059	1.098	1.216	1.033	0.855	1.057	1.036	1.195	1.311	1.059	1.008	1.032	1.015	1.046	1.109	1.354	1.084	1.013	1.079	0.963	1.206	1.26	0.975
g3G01	1	38918903	1.092		1.082	1.049	1.003	1.083	1.118	1	1.06	1.629	0.928	0.844	1.023	0.961	1.068	0.903	1.004	1.138	1.248	1.017	1.031	1.077	0.982	1.043		1.084		1.001	1.028	1.001	1.242	1.176	1.03
g1F03	1	40144512	0.918	1.023	0.986	1.068	1.051	0.987		0.969	1.042	1.624	0.912	0.929	1.208	0.99	1.07	0.823	0.964		1.318	1.004	1.022	0.972	0.941	1.041	1.087	0.98	1.047	0.906	0.954	0.992	1.258	1.158	0.998
g1int24	1	40317899	1.037	1.089	1.055	1.046	1.03	1.008	1.069	0.979	1.102	1.641	0.924	0.867	1.014	1.049	0.993	1.061	0.938	1.174	1.268	0.986	1.056	1.086	1.033	1.013	1.115	1.035	1.007	0.981	1.012	0.913	1.207	1.168	1.001
g1E03	1	40360669	1.014	0.983	1.039	1.078	1.096		1.094	1.017	1.214	1.87	0.89	0.818	1.213	1.188	0.964	1.134	1.041	1.185	1.313	1.035	1.043	1.065	1.025	1.079		1.037	1.026	0.999	1.014	0.936	1.216	1.15	1.023
g1F08	1	41165048	0.999	1.03	0.989	1.072	1.097	0.938	1.168	0.964	1.088	1.604	1.014	0.979	1.146	1.04	1.011	1.044	0.962	1.041	1.335	0.986	1.009	1.067	0.951	1.023	1.083	0.92	0.989	0.918	0.947	0.969	1.166	1.158	1.012
g1int25	1	42090194	1.056	1.078	0.965		1.03	0.93	1.097	1.005	1.038	1.619	1.066	0.983	1.044	1.112	0.992	1.017	0.974			0.988	1.003			1.013	1.079	0.955	0.97	1.003	0.993	0.939	1.249	1.325	1.017
g2F05	1	42569840	1.024		1.023	1.063	0.982	0.898	1.036	0.979	0.967	1.548	0.85	0.759	0.986	0.938	0.846	0.944	0.98			1.036	0.937	1.001	0.985	1.05	1.13	0.935	0.966	0.959	0.996	0.97	1.157	1.273	1
g1G08	1	43832683	0.92	1.016	0.995	1.096	1.102	0.94	1.14	1.049	1.116	1.748	1.044	0.971	1.147	0.953	1.057	1.056	1.06	1.453	1.295	1.039	1.032	1.035	1.053	1.074	1.145	1.004	1	0.914	1.054	0.989	1.23	1.315	1.035
g1A09	1	45420659	0.997	1.085	0.918	1.056	1.058		1.079	0.992	1.093	1.022	0.989	0.964	1.081	1.008	0.957	0.857	0.957	1.05	1.326	1.002	1.064	1.038	0.968	1.034	1.097	1.022	1.018	0.922	0.99	0.926	1.211	1.28	1.045
g4C01	1	46339217	1.049	0.992	0.993	1.093	1.041	1.064	1.14	1.081	1.177	1.103	1.036	1.045	1.23	1.097	1.012	1.1	1.053	1.079	1.322	1.018	1.048	1.062	1.108	1.059	1.148	0.972	1.096	1.013	1.093	0.971	1.24	1.436	1.024
g3E06	1	46475091	1.029	0.92	1.044	1.089	1.053		1.085	1.036	1.23	1.088	1.007	0.976	1.191	1.033	1.024	1.188	0.939	1.094	1.322	1.044	1.045	1.065	1.023	1.079	1.11	0.965	1.047	1.093	1.047	0.969	1.225	1.361	1.003
g1CNS467	1	47010478	0.985	1.037	0.958	1.16	1.118	1.071	1.23	1.07	1.157	1.062	1.171	1.103	1.141	1.022	1.067	1.062	1.049	1.008	1.313	1.08	1.033	1.051	1.079	1.008	1.114	0.98	1.048	1.017	1.031	0.978	1.244	1.352	1.018
g1int30	1	47280984	0.983	0.955	0.979	1.082	1.046	1.066	1.131	1.098	1.186	1.106	1.016	0.969	1.12	0.973	0.955	1.015	0.966	1.095	1.284	1.022	1.04	1.059	1.011	1.044	1.09	1.041	1.093	0.836	1.028	0.966	1.222	1.457	1.027
g1int29	1	47298594	0.939	0.976	1.089	1.08	1.085	1.061	1.133	1.093	1.221	1.147	1.036	1.021	1.152	1.054	0.963	1.078	0.956	1.007		1.013	1.043	1.039	1.008	1.032	1.128	1.035	1.077	1.203	1.008	0.911	1.28	1.457	1.068
g1int26	1	47316849	1.001	0.945	1.009	1.07	1.064	1.018	1.061	1.142	1.269	1.119	1.021	1.028	1.148	1.092	1.051	1.024	1.04	0.968	1.342	1.07	1.018	1.041	1.014	1.036	1.114	1.044	1.153	0.921	1.015	0.965	1.266	1.436	1.039
g1int27	1	47328642	1.041	1.112	0.938	1.038	0.996	1.081	1.105	1.113	1.134	1.082	0.881	0.876	1.024	0.955	0.967	1.152	1.054	1.056	1.28	0.996	1.03	1.034	1.026	1.023	1.091	1.083	1.093	0.926	1.04	0.98	1.305	1.384	1.036
g1CNS481	1	47344055	0.987	1.006	1.028	1.095	1.048		1.218	1.066	1.12	0.999	0.94	0.925	1.089	0.967	1.02	1.05	1.036	1.023	1.277	1.018	1.022	1.068	1.02	1.058	1.104	1.051	1.009	0.933	1	1.02	1.169	1.383	1.067
g1int28	1	47360276	0.994	0.922	1.047	1.041	1.052	1.043	1.164	1.114	1.202	1.07	0.991	0.951	1.158	1.071	0.955	1.075	1.147	1.001		1.046	0.976	1.082	1.049	1.065	1.144	0.983	1.087	1.224	1.091	0.926	1.27	1.464	0.988
g1int31	1	47565565	0.963	0.978	0.964	1.042	1.036	1.071	1.154	1.121	1.216	1.045	1.023	1.016	1.241	1.107	1.016	1.106	0.999	1.031	1.323	1.005	1.003	1.032	0.942	1.014	1.116	0.992	1.016	0.963	0.97	0.953	1.216	1.397	1.007
g2H02	1	48363307	1.146	1.027	1.057	1.108	1.04	1.215	1.117	1.128	1.244	1.105	1.005	1.01	1.241	1.087	1.113	0.947	1.14	1.25		1.242	1.11	1.069	0.998	1.081	1.128	1.02	1.107	1.143	1.074	0.98	1.299	1.412	1.103
g2G05	1	50279918	1.001	1.032	0.937	1.102	1.054	0.996	1.101	1.112	1.061	0.981	1.114	1.001	1.051	0.966	1.019	1.074	0.977	0.971	1.339	1.011	0.953	0.981	0.97	0.987	1.125	1.01	1.007	0.947	1.134	0.797	1.172	1.471	1.018
g2A03	1	51061997	1.033	1.118	0.971	1.07	1.009	1.048	1.167	1.115	1.081	1.012		0.83	1.044	0.915	1.01	0.915	0.952	1.041	1.263	1.037	1.044	1.074	0.993	1.047	1.054	0.993	1.088	1.076	0.96	0.81	1.254	1.247	1.025
g8A03	1	51595454	1.06	1.085	1.015	0.979	0.969	1.147	1.042	0.998	0.958	0.995	0.945	0.818	1.021	0.991	0.967	1.017	1.04	1.011	1.197	0.916	1.065	1.099	1.005	1.047	1.007	0.99	0.925	1.034	1.034	0.886	1.047	1.185	1.043
g1CNS498	1	51944481	1.018	0.976	0.953	1.091	0.972	1.068	1.136	1.079	1.05	1	0.919	0.928	1.102	0.895	1.017	1.01	1.052	1.001	1.308	1.029	1.172	1.087		1.051	1.107	1.011	0.965	0.917	1	0.8	1.162	1.252	1.049
g1H03	1	54031797	1	1.021	0.965	1.093	1.056	1.064	1.128	1.017	1.153	1.049	1.036	1.027	1.165	1.053	0.963	0.996	0.972		1.339	0.99	1.178	1.056	1.018	1.055	1.087	1.038	1.015	0.949	1.016	0.88	1.172	1.317	1.183
g1int32	1	54039778	1.034	1.031	0.961	1.068	1.081	1.08	1.11	0.944	1.102	1.025	1.051	0.967	1.15	1.078	0.964	1.035	0.99	1.343	1.311	1.016	1.205	1.085	1.027	1.074	1.117	0.978	0.962	0.983	0.997	0.813	1.171	1.277	1.159
g1int33	1	54930524	1.084	1.114	1.041	1.115	0.993	1.093	1.123	1.012	1.126	1.027	1.027	0.996	1.188	1.063	1.065	1.035	1.078	1.395	1.289	0.953	1.155	1.065	1.153	1.033	1.289	1.123	1.042	0.993	0.954	0.846	1.197	1.236	1.165
g3A06	1	55628603	0.977	1.121	0.931	0.982	1.067		1.08	0.97	1.129	0.931	1.113	1.027	1.128	0.99	0.956	0.965	1.061	1.169	1.272	1.003	1.08	0.932	1.016	0.958		0.98		0.865	0.919	0.758	1.095	1.214	0.954
g1int34	1	55702550	0.947	1.308	0.885	1.071	1.048	1.062	1.126	1.054	1.216	1.069	1.11	0.958	1.09	0.964	1.013	1.038	1.061	1.191	1.3	1.058	1.193	0.99	1.111	0.994	1.37	1.025	1.05	1.064	1.024	0.784	1.175	1.407	1.009
g1int35	1	55702550	0.966	1.072	1.04		1.032	1.049	1.101	1.019	1.016	1.03	1.095	0.997	1.065	0.946	1.012	1.02	1.005			0.98	1.123			0.996	1.305	0.969	0.978	0.964	1.024	0.811	1.102	1.318	0.941
g1int36	1	56348264	1.025	1.051	0.978	1.07	1.033	1.043	1.052	1.01	1.03	0.964	1.047	0.965	1.001	0.911	0.997	0.979	0.975	1.172	1.307	1.03	1.153	0.953	1.167	0.989	1.325	0.958	1.004	0.897	0.985	0.773	1.145	1.36	1.017
g9C03	1	56832410	0.971	1.157	0.894	1.053	0.943	1.047	1.002	0.919	0.891	0.888	1.046	0.914	0.892	0.868	1.102	0.985	1.092	1.105	1.261	0.965	1.064	0.933	1.052	0.936	1.273	0.98	0.91	0.84	0.965	0.83	1.083	1.282	1.029
g9H03	1	57227897	1.04	1.123	0.996		0.984	1.048	1.105	0.972	1.034	0.98	1.045	0.957	1.029	0.882	1.002	1.046	1.025	1.167		1.027	1.071	1.006	1.053	0.929	1.34	0.979	0.926	1.115	0.928	0.836	1.077	1.277	1.031
g1int37	1	57262931	0.986	1.174	1.018		0.992	1.096	1.172				1.136	1.053	1.112	0.93	0.995	1.069	1			1.013	1.166			1.019	1.312	1.039	0.967	0.916	1.039	0.841	1.181	1.392	1.042
g1int38	1	57290040	0.945	1.074			0.938	0.972		1.024	0.964	0.992	1.172	1.035	1.121	0.93	1.017	0.923	0.94				1.1	0.83		0.872	1.2	0.987	0.907		0.897	0.779	1.081	1.261	1.016
g3E07	1	57334907	0.952	1.02	0.987	1.057	1.115		1.132	0.974	1.062	0.887	1.137	1.017	1.039	0.92	0.998	1.025	1.025	1.151	1.334	0.997	1.145	0.967	1.083	0.949		1.072	0.973	0.956	0.967	0.82	1.092	1.265	0.978
g9H05	1	57439111	1.058	1.024	1.019		0.998	1.029	1.017	0.982	1.078	1.026	1.155	1.078	1.042	0.927	0.979	1	1.109			1.037	1.147	1.024	1.17	0.948	1.371	1.061	0.925	1.034	1.035	0.806	1.156	1.274	1.025
g11F03	1	57485551	0.955	1.114	0.987	1.01	0.979	0.962	1.156	1.119	1.045	0.999	1.079	0.979	1.071	0.944	1.003	1.009	0.997	1.193	1.287	0.992	1.186	1.027	1.192	1.011	1.32	0.895	1.015	1.048	1.073	0.77	1.198	1.299	1.019
g3E09	1	57553213	1.021	1.136	0.858	0.975	0.946	0.848		0.986	0.916		0.945	0.967	1.085	0.936		0.848	0.868	1.151	1.241	0.908	0.956	0.888		0.885	1.295	0.89			0.901	0.751	1.081	1.235	0.941
g9E03	1	58164069	0.985	1.225	1.011	1.044	0.963	0.999	1.02	0.953	1.029	0.991	1.166	0.964	1.061	0.976	0.977	0.993	0.934	1.197	1.309	0.971	1.15	1.01	1.203	0.938	1.357	0.9	0.949	1.067	1.046	0.785	1.023	1.278	1.004
g9A05	1	58556912	0.981	1.234	1.011	1.029	0.997	1.008	1.199	1.035	1.099	1.036	1.134	1.093	1.079	1.047	1.068	0.984	1.023		1.354	1.016	1.134	1.001	1.178	1.033	1.333	0.961	1.025	0.898	1.056	0.8	1.178	1.339	1.038
g7E07	1	58728992	1.042	1.245	1.033	1.094	1.074	1.076	1.168	1.006	1.16	1.091	1.159	1.042	1.214	1.08	1.05	1.089	0.966	1.214	1.331	1.071	1.167	0.987	1.197	1.022	1.416	1.057	1.051	0.978	1.048	0.794	1.172	1.286	1.054
g10E09	1	58872558	1.012	1.288	1.005	0.993	0.892	0.856	1.127	1.087	1.122	1.047	0.94	0.971	1.123	0.988	0.995	1.104	1.012	1.123	1.175	1.033	1.182	1.068	1.213	0.921	1.371	0.984	0.989	1.052	1.06	0.814	1.13	1.348	1.037
g2E05	1	58891324	1.033	1.188	1.048	1.058	0.988	1.037	0.999	1.012	1.09	1.06	0.938	0.938	1.091	0.996	0.904	1.111	1.019	1.213	1.311	0.989	1.112	0.983	1.14	0.936	1.353	0.973	0.995	0.965	0.925	0.776	1.096	1.284	1.041
g6E07	1	58891563	0.989	1.195	0.964	1.014	0.979		1.035	0.987	1.095	0.978	1.017	0.96	1.103	0.937	1.033	1.023	1.057	1.268	1.307	0.959	1.132	0.932	1.129	0.966	1.485	1.034	0.977	0.97	1.016	0.784	1.095	1.339	1.014
g9C05	1	59437950	1.043	1.218	1.048	1.043	1.01	1.01		1.027	1.019	1.013	1.077		1.115	0.925	1.027	1.029	1.018		1.274	1.039	1.165	0.996	1.27	1.05	1.309	0.914	0.945	1.059	1.048	0.765	1.181	1.333	1.021
g2B03	1	60117479	1.023	1.263	0.878	1.021	0.973	1.028	1.044	1.055	1.136	0.905	0.944	0.887	1.038	0.921	1.13	1.038	0.982	1.187	1.361	1.016	1.132	0.952	1.169	0.986	1.342	0.981	0.894	0.941	1.012	0.767	1.14	1.375	1.065
g10G10	1	60136367	0.974	1.221	0.985	0.992	0.903	0.956	1.097	1.116	1.222	1.019	1.053	1.036	1.113	0.938	1.001	1.004	0.968	1.147	1.257	1.031	1.148	1.063	1.259	0.849	1.36	0.955	0.983	0.972	1.026	0.805	1.16	1.411	1.04
g11A02	1	60180622	0.935	1.231	0.963	1.002	1.053		1.071	1.03	1.161	0.956	1.011	0.978	1.077	0.928	1.066	1.057	1.077	1.247	1.21	1.064	1.173	0.997	1.184	1.082		1.021	0.954	0.899	0.965	0.783	1.14	1.381	1.058
g10H10	1	60836402	1.038	1.254	1.01	0.993	0.906	0.76	1.246	0.937	1.127	1.001	1.07	0.993	1.032	0.873		0.969	1.02	1.217		1	1.172	1.065	1.25	0.939	1.286	0.954	0.947	1.012	0.972	0.752	1.192	1.397	1.085
g10G09	1	60876849	1.01	1.141	1.001	1.014	0.947	0.946	1.179	0.931	1.175	0.978	1.067	0.954	1.028	0.901	0.992	0.97	0.997	1.063	1.187	1.057	1.207	1.075	1.212	1.019	1.355	0.951	0.95	0.994	1.088	0.784	1.213	1.324	1.051
g1B09	1	60984109	0.932		0.952	1.081	1.028	1.035	1.132	1.036	1.207	0.995	1.031	0.946	1.116	0.997	0.942	1.058	0.972	1.097	1.296	1.052	1.116	1.021	1.181	1.001	1.34	0.9	0.974	0.984	1.019	0.82	1.114	1.348	1.018
g9D03	1	61520307	1.056	1.121	1.083		0.973	1.089	1.02	0.916	1.128	0.997	1.026	0.945	1.023	0.891	1.067	1.01	0.988	1.21		1.019	1.085	1.002	1.206	0.987	1.381	0.918	0.993	1.157	0.939	0.756	1.141	1.364	1.029
g9F03	1	62219630	1.025	1.172	1.003		0.972	1.036	1.123	0.982	1.161	0.982	0.942	0.849	1.023	0.922	1.038	0.991	1.034	1.167		0.932	1.092	1.039	1.18	0.985	1.252	1.036	1	1.442	0.959	0.856	1.113	1.352	1.022
g9C04	1	63702769	1.032	1.145	0.921	1.037	1.006	1.057	0.997	0.934	1.219	1.014	1.111	0.993	1.105	0.895	1.05	1.083	1.026	1.173	1.348	0.997	1.214	1.03	0.927	1.06	1.319	0.964	0.966	0.942	1.009	0.808	1.126	1.303	0.998
g1C09	1	64146419	1.006	1.208	0.964	1.038	1.012		1.07	0.996	1.171	0.959	1.058	0.981	1.072	0.898	0.995	1.095	1.015	1.101	1.413	1.04	1.173	0.969	0.928	0.979	1.398	1.054	0.948	0.929	1.012	0.775	1.088	1.332	1.01
g10F09	1	64190451	1.055	1.153	0.959		0.883	0.964	1.158	1.016	1.233	1.056	1.041	0.958	1.073	0.95	0.952	0.989	0.971	1.075		1.028	1.138	1.016	1.032	0.975	1.314	0.963	1.078	1.067	1.087	0.81	1.161	1.351	1.035
g9G03	1	64262689	1.006	1.235	1.016	1.046	0.987	1.066		0.951	1.142	0.991	0.974	0.941	1.022	0.903	0.98	1.345	0.95	1.05	1.387	1.029	1.117	0.975	0.917	1.057	1.358	1.011	0.985	0.811	0.962	0.802	1.175	1.339	1.072
g1int39	1	65395034	1.109	1.415	1.224	1.223	1.182	1.267	1.277	1.137	1.292	1.334	1.108	1.087	1.264	1.204	1.151	1.108	1.238	1.308	1.395	1.133	1.248	1.157	1.193	1.055	1.11	1.148	1.01	1.037	1.135	0.958	1.292	1.434	1.178
g1CNS250	1	66606377	1.03	1.094	0.99	1.029	0.935		1.01	0.911	1.063	0.943	1.047	0.921	0.921	0.91	1.002	0.921	0.937	1.078	1.564	1.02	1.178	0.979	0.999	0.945		0.978	0.915	0.871	0.962	0.789	1.174	1.357	1.436
g1CNS506	1	67959503	1.015	1.086	0.984	1.117	0.989		1.128	0.989	1.177	0.949	1.068	0.969	1.048	0.863	1.12	0.962	0.985	1.137	1.371	0.997	1.174	0.997	0.834	0.98		0.942	0.963	0.9	1.035	0.779	1.231	1.405	1.435
g1int40	1	69433730	1.093	1.147	1.04	0.945	0.977	1.024	0.892	0.984	0.938	0.924	0.874	0.859	0.941	0.856	1.072	1	1.057		1.295	0.966	1.086	0.96	0.776	0.95	0.898	1.016	0.867	0.905	0.902	0.719	0.991	1.332	1.291
g1C07	1	69531607	0.948	1.097	1.002	1.075	1.046		1.072	0.895	0.993	1.045	0.936	0.889	1.048	0.875	1.016	0.951	1.013	1.077	1.26	0.961	1.105	0.972	0.887	0.952		0.906	0.992	0.902	0.891	0.834	1.11	1.212	1.269
g1int41	1	69676493	1.007	1.175	1.03	0.965	0.959	0.999	1.086	0.974	0.994	0.945	0.873	0.772	1.023	0.857	1.121	1.009		1.032	1.197	0.876	1.104	0.921	0.824	0.958	0.862	1.024	1.016		1	0.75	1.049	1.254	1.324
g1CNS207	1	69979258	0.887			1.005	1.032	1.062	1.141	1.062	0.985	0.956		0.794		0.904			0.95	1.032	1.331	0.998	1.088	0.984	0.88	0.9	0.977		1.076	1.021		0.783	1.068	1.304	1.285
g1CNS45	1	72216530	0.961	0.977	0.961	0.996	1	1.164	1.018	1.014	1.343	0.963	0.973	0.86	1.051	1.111	0.868	1.048	1.025	1.103	1.237	1	1.013	0.984	0.949	0.975	0.923	0.948	1.121		0.986	0.933	0.947	1.115	1.063
g1CNS237	1	73056304	0.998	0.898	0.919	0.918	0.982	0.995	0.88	0.966	1.007		1.024	1.33	1.015	0.894	0.894		0.892	0.968	1.224	0.875	1.032	0.824		0.88	0.882					0.781	1.102		1.025
g1CNS103	1	74073239	1.039	1.212	0.937		0.991	1.047	0.961	1.019	1.054	1.042	0.849	0.913	1.025	0.951		0.923	0.951			0.932	1.151	0.996	0.814	0.97	0.87	1.057	0.98	0.988	0.931	1.115	0.955	1.247	1.176
g1CNS126	1	75168912	0.975	1.173	0.991	0.965	0.952	1.017		0.998	0.937	1.177	0.987		1	0.879	1.01	0.932	0.948			0.933	1.115	0.958		0.939	0.866	0.914	1.026	0.919		1.049	1.111	1.37	1.144
g1CNS128	1	76441995	1.08	1.129	1.016	0.99	0.98	1.065	1.057	1.067	0.912	1.099	1.096	0.958	1.041	0.873	1.034	0.983	1.019	1.368	1.299	0.981	1.151	0.98	0.909	0.994	0.934	0.97	0.993	0.938	1.016	1.027	1.068	1.357	1.136
g10H09	1	77486062	0.954	1.223	0.961		0.941	0.855	0.907	1.028	0.95	1.161	0.879	0.827	1.012	0.877	1.027	0.876	0.987	1.375		0.948	1.139	0.959	0.898	0.918	0.871	0.991	0.973	0.991	0.975	1.081	1.131	1.509	1.247
g1int42	1	78263713	0.997	1.28	0.901	0.92	0.911	0.988	1.073	1.051	1.019	3.567	1.097	1.008	1.088	0.921	1.015	0.938	1.02	1.055		1.013	1.235	0.938	0.928	0.953	0.874	0.962	0.937	0.92	0.945	1.015	1.193	1.457	1.154
g1D09	1	79325484	0.955	1.161	0.928	1.007	0.948	1.057	0.951	0.993	0.972	0.996	0.946	0.848	0.967	0.878	1.035	0.953	0.926	1.219	1.323	0.982	1.082	0.903	0.87	0.896	0.996	0.851	0.971	0.832	0.933	0.983	1.004	1.397	1.158
g5B05	1	79853756	1.051	1.15	1.124	0.967	0.872	1.059		1.18	0.92	1.074	0.918	0.837	0.91	0.76	0.968	0.9	0.948	1.037	1.244	0.909	1.13	0.837	0.753	0.938	0.882	0.874	0.966	0.966	1.016	0.888	0.972	1.423	1.144
g1int43	1	82382217	0.987	1.182	0.967		0.911	0.96	1.131	1.068	0.985	1.079	1.036	0.984	1.006	0.848	1.025	1.056	0.996			0.709	0.92	0.852	0.797	0.877	0.847	1.05	0.956		0.972	0.734	1.01	1.397	1.233
g3B02	1	82914806	1.039	1.149	1.082	1.005	0.952	1.043	1.078	1.019	1.049	1.008	1.091	0.97	1.046	0.894	0.976	0.91	0.977	1.018		0.771	0.953	0.851	0.779	0.934	0.918	0.871	0.989	0.939	1.007	0.755	1.049	1.447	1.167
g1int44	1	82952757	0.945	1.158		1.009	0.942	1.008	1.01	0.953	0.893	0.948	1.013	0.898	0.959	0.807	0.907		0.905	0.948	1.262	0.729	0.88	0.795	0.682	0.905	0.823	0.937	0.829	0.865	0.944	0.739	1.094	1.43	1.125
g1int45	1	83573848	1.038	1.131	0.986	0.995	0.978	1.046	1.014	1.059	1.02	1.025	0.996	0.88	1.002	0.913	0.937	0.951	0.995	0.996	1.322	0.85	1.02	0.925	0.849	1.014	0.918	0.976	0.936	1.023	1.078	0.81	1.031	1.368	1.156
g3H03	1	83815487	1.059	1.013	1.098	0.978	0.982	0.985			1.064	0.955	0.968	0.928	1.048	0.955	0.731	0.882	0.918	0.968	1.19	0.724	0.89	0.696		0.92	0.866		0.927			0.767	1.047	1.377	1.171
g1E09	1	84501383	1.002	1.164	0.983	0.975	1.026		1.14	0.98	1.036	1.073	1.121	1.017	1.035	0.91	1.05	0.945	1.017	1.07	1.312	0.845	0.993	0.896	0.835	1.006	0.999	0.952	1.028	0.93	0.98	0.794	1.162	1.442	1.194
g1int46	1	86669307	1.183	1.073	0.975	1.004	0.942		1.041	1.042	1.004	1.051	0.947	0.94	0.953	0.867	0.797	1.105	0.96	1.009	1.271	0.78	0.986	0.903	0.778	0.953	0.903		0.978	0.904	0.913	0.763	1.043	1.315	1.153
g3C02	1	88055541	1.021	1.164	0.942	1	0.985		1.139	1.084	1.073	1.092	1.054	1.039	1.108	0.938	1.01	1.014	1.028	1.077	1.254	0.768	0.944	0.956	0.825	1.094	0.959	1.113	0.948	0.966	1.026	0.83	1.058	1.371	1.228
g13G04	1	88814225					0.967		0.816	0.826	0.663	0.777	0.859	0.823	0.854	0.716				1.119		0.806	0.939	1.008	0.843	1.064	0.902		0.74	0.694	0.788	0.616
g13C06	1	89541247				0.93	0.877		1.158	1.133	1.092	1.021	1.03	0.988	1.003	0.897				1.16		0.79	0.97	1.059	0.963	1.137	0.833		0.773	0.848	0.775	0.526
g1CNS285	1	89614813	1.033	1.249	1.018	1.012	0.977	1.033		1.006	0.981	0.998	0.875	0.942	1.076	0.857	0.998	0.934	0.983	1.043	1.262	0.743	0.971	1.026	0.881	1.08	0.909	0.998	0.998	0.989	1.021	0.664	1.098	1.287	1.189
g13A06	1	90208302				0.91	0.96	0.581	0.748	0.753	0.808	0.786	0.864	0.85	0.948	0.854					1.159	0.805	0.953	0.898	0.975	1.016	0.922		0.722	0.625	0.722	0.499
g1F09	1	91227975	0.995	1.114	1.012	1.008	1.034	1.064		1.114	1.141	1.165	1.05	0.969	1.12	0.976	0.92	1.065	0.978	1.084	1.305	0.852	1.038	0.93	0.824	1.103	0.958	0.991	1.011	0.99	1.003	0.732	1.058	1.046	1.119
g1int53	1	91775911	1.122	1.313		0.963	0.899		1.083	1.08	1.059	1.055	1.027	0.974	1.14	0.98	1.003	1.05	0.877	1.1	1.21	0.836	1.011	1.005	0.954	0.973	0.92	0.991	1.079	1.183	1.026	1.05	0.981	1.05	1.098
g1int49	1	91775988	1.005	1.323	1.002		0.976	1.076	1.014	1.113	1.082	1.123	1.045	0.977	1.04	0.924	0.997	0.954	0.999			0.824	0.953	0.854	0.889	1.124	0.902	0.955	1.086	1.559	1.05	1.092	1.092	1.075	1.181
g3H01	1	91780802	1.044	1.29	0.974	0.973	0.988	1.07		0.929	0.939	0.995	0.95	0.895	0.964	0.929	0.914	1.065	0.955	1.026	1.233	0.847	0.982	0.889		1.053	0.914	0.999	1.048	0.889		1.045	1.038	1.002	1.146
g1int50	1	91787508	1.004	1.338	0.993	0.989	0.976	1.029	1.137	1.155	1.033	1.07	0.967	0.945	1.044	0.871	0.994	0.957	0.982			0.763	0.982	0.918	0.845	1.103	0.85	1.014	0.994	0.822	1.095	1.088	1.087	1.098	1.212
g1int54	1	91790897	0.849	1.155	0.964	0.962	0.964	1.095	1.198	1.135	1.05	1.078	1.062	1.012	1.02	0.966	0.962	0.882	0.941	1.009	1.302	0.841	0.979	0.949	0.854	1.115	0.89	1.045	1.003	0.873	1.02	1.068	1.056	1.069	1.2
g1int51	1	91814412	0.993	1.198	0.963	0.959	0.989	1.068	1.133	1.155	1.091	1.094	1.13	1.045	1.108	0.97	1.01	1.021	1.018	1.04		0.783	0.974	0.923	0.872	1.157	0.903	0.973	0.985	0.866	0.985	1.029	1.051	1.09	1.219
g1int52	1	91821417	0.974	1.186	0.969	1.025	1.083	1.061	1.035	1.031	1.029	1.102	1.163	1.035	1.091	0.95	0.982	1.059	1.016	1.02		0.883	1.016	0.897	0.844	1.253	0.965	1.06	1.056	0.782	0.968	1.061	0.978	1.094	1.222
g1int55	1	92597288	0.958		1.014	1.019	1.011	1.062	1.138	1.024	1.051	0.957	0.914	0.818	1.045	0.947		0.852	0.993	1.057	1.223	0.816	1.009	1.026	0.923	1.089	1.011	0.983	0.953	1.104	0.944	0.961	1.128	1.035	1.156
g1D11	1	92857544	0.954	1.288	0.893	1.011	1.025	1.064		0.981	1.014	0.926	0.894	0.898	1.029	0.97	0.989	0.989	0.963	1.036	1.324	0.815	0.991	1.014	0.896	1.114	0.974	1.019	0.933	0.987	1.085	1.041	1.134	1.087	1.128
g13D05	1	93573746				0.966	0.911		1.012	1.006	0.908	0.818	0.9	0.791	1.019	0.823				1.045	1.186	0.802	0.951	0.978	0.85	0.918	1.266		0.815	0.751	0.794	0.886
g2C03	1	94503701	0.97	1.19	1.032	0.995	1.041	1.018	1.11	1.112	1.088	1.023	1.129	1.048	1.096	0.899	0.968	0.973	0.988	1.035	1.291	0.836	0.983	0.917	0.866	0.986	1.278	0.938	1.067	0.974	0.976	1.071	1.107	1.079	0.993
g1H09	1	95561159	0.966	1.136	0.969	1.026	0.992	1.035	1.055	1.015	1.041	0.952	0.969	0.96	1.028	0.905	0.983	0.978	0.985	1.034	1.299	0.75	0.946	0.853	0.781	0.93	1.322	0.92	1.013	0.95	1.053	1.078	1.085	1.078	0.98
g1int56	1	95647587		1.021		0.884	0.898		0.962	1.03	0.868	0.901	1.027	0.797	0.96	0.87				1.026	1.185	0.732	0.92	0.839	0.761	0.805			0.816	0.827	0.891	0.874	0.878	1.099	1.002
g3D02	1	96364079	0.976	1.184	0.9	0.994	0.984	1.028		1.058	1.068	0.972	0.999	1.006	1.047	0.871	1.009	0.946	0.982	1.013		0.817	0.978	0.975	0.807	0.904	1.165		0.956	0.907	0.998	0.997	1.022	1.211	1.003
g1int57	1	96524039	1.042	1.267	0.973	0.992	1.034	1.023	0.967	1.034	1.001	0.957	1.015	0.939	0.959	0.873	0.97	0.978	0.94	1.118	1.266	0.87	0.979	0.965	0.946	1.018	1.227	0.934	0.935	0.908	0.999	1.012	1.032	1.142	0.998
g1G09	1	96551402	0.945	1.229	0.944	0.996	1.012		1.125	1.023	0.937	1.025	1.065	0.989	0.983	0.932	0.967	0.975	1.013	1.024	1.291	0.799	0.941	0.943	0.809	0.958	1.306	1.013		0.902	0.899	1.004	1.043	1.172	0.98
g13B04	1	97211118					0.892	0.467	1.012	0.902	0.733	0.766	0.951	0.872	1.003	0.82				0.985	1.353	0.761	0.929	0.934	0.774	0.902	1.296		0.78	0.76	0.808	0.881
g1CNS347	1	97942019	0.998	1.333	0.98	0.906	0.977	1.012			0.798	0.786	1.032	0.888		0.828	1.134	0.858	0.942	0.975	1.212	0.699	0.831	1.011	0.796	0.931	1.302	0.896	0.884	0.844	0.877	1.023	0.991	1.116	1.035
g13A05	1	98192979				0.937	0.817	0.45		0.809		0.676		0.887	0.825	0.802					1.243	0.7	0.923	1	0.862	0.871	1.293		0.698	0.621	0.66	0.805
g1int58	1	99238636	0.815	1.217	0.956	0.961	0.895	0.974		0.973	0.887	0.918		0.863	0.972	0.897		0.719	0.938		1.167	0.782	0.936		0.78	0.884	1.236		0.921	0.933	0.864	1.006	1.022	1.047	0.989
g7B01	1	101015354	0.971	1.328	0.937		1.013	1.037	1.005	1.049	0.931	0.956	1.025	0.971	1	0.879	1.005	0.838	0.938	0.949		0.792	1	1.018	0.999	1.017	1.313	1.143	0.908	0.918	0.954	1.019	1.116	1.108	1.041
g2D03	1	101160246	0.964	1.428	1.09	0.925	1	1.07	1.133	1.106	0.972	0.885	0.984	0.924	1.065	0.87	0.97	0.915	0.927	1.003	1.28	0.752	0.968	1.058	1.246	0.985	1.303	1.029	0.95	0.96	0.991	1.014	1.209	1.159	1.01
g1int59	1	101257887	0.959	1.372	0.895	0.963	1.001		1.139	1.089	0.949	0.971	0.961	0.927	1.04	0.929	0.969	0.958	1.041	1.036	1.228	0.797	1.012	1.031	1.26	0.966	1.295	1.041	0.908	0.951	0.921	1.001	1.041	1.168	1.045
g3E02	1	101291310	0.934	1.303	0.976	0.976	1.023		0.97	1.073	1.057	0.988	0.965	0.926	1.058	0.914	0.96	0.966	0.871	1.033	1.264	0.764	0.96	1.029	1.212	0.981	1.341	1.032	0.95	0.922	1.006	1.029	1.105	1.178	0.983
g1int60	1	101675939	0.978	1.356	0.951	0.978	0.945		0.895	1.059	0.932	0.921	0.885	0.836	0.924	0.855	1.103	0.882	0.921	1.039	1.28	0.756	0.958	0.995	1.267	0.951		1.09	0.898	0.932	0.921	1.032	1.081	1.196	0.961
g13D04	1	101882801				0.943	0.844		1.051	0.783	0.747	0.739	0.995	0.875	0.905					0.993	1.299	0.743	0.89	1.055	1.311	0.885			0.777	0.782	0.678	0.919
g13F05	1	102396149				0.928						0.644	0.91		0.931	0.725				1.024	1.204	0.718	0.901				1.167		0.684	0.537	0.754	0.761
g13F04	1	102997615				0.908	0.905	0.616		0.807	0.665	0.614	0.838	0.727	0.926	0.811				1.033	1.26	0.829	0.929			0.842	1.184		0.715	0.612	0.723	0.804
g1int61	1	103866733		1.945		1.416	1.188	1.293	1.206	1.678	1.095	2.356	1.2		1.225	1.513				1.235	1.849		1.135	2.168	1.753	1.515	1.677		1.094	3.192	1.467	2.176	1.76	1.302	1.451
g13C05	1	104288446				0.987	0.911		0.827	0.877	0.7	0.678	0.924	0.826	0.966	0.791						0.757	0.938	0.993	0.973	0.876	1.284		0.731	0.756	0.795	0.853
g1CNS416	1	104978597		1.181		1.023	0.96	1			0.884			0.806			0.92	1.082	0.887	0.969	1.261	0.76	0.943	0.921		0.888	1.204						1.041	1.074	0.987
g13H05	1	105154930				0.889	0.952		0.737	0.766	0.762	0.75	0.717	0.688	0.934					1.015	1.171	0.761	0.957	1.044	0.999	0.981	1.124			0.77	0.637	0.683
g13C04	1	105931945				0.88	0.942		0.63	0.899	0.704	0.614	0.837	0.753	0.936	0.836				1.326		0.724	0.857	0.973	1.054	0.872	1.217		0.498	0.69	0.565	0.564
g1B10	1	106472694	0.918	1.118	0.947	0.97	1.037	1.061		0.98	0.948	0.911		0.948	0.976	0.872	0.959	0.844	0.956		0.932	0.775	0.986	1.096		0.922	1.232	1.152	0.934	1.001	0.89	0.879	0.972	1.09	1.014
g1int62	1	106657459	1.025		0.946	1.012	0.899	0.992	0.966	0.984	0.913	0.979	0.851	0.744	0.992	0.885	0.816		0.861	1.202		0.775	0.977	1.072	0.896	0.86	1.071	0.921	0.87	0.888	0.902	0.909	1.088	1.014	0.902
g13F06	1	107436495				0.983	0.901	0.45	0.823	0.969	0.821	0.754	0.903	0.859	1.116	0.952				1.398	0.907	0.725	0.934	1.133	0.963	0.908	1.221		0.824	0.807	0.814	0.834
g13H04	1	108046769				0.951	1.071		1.109	1.061	0.861	0.8	0.947	0.871	0.981	0.834				1.91	0.815	0.766	0.914	1.122	0.991	0.976			0.77	0.8	0.798	0.934
g1CNS510	1	108241331	0.995		1.056	1.056	1.035	1.059	0.92	1.088	1.05	0.962	0.916	0.901	1.063	0.941	1.08			1.629	1.026	0.799	0.983	1.116	1.037	1.017	1.284	0.999	0.938	0.98	0.978	1.049
g13D06	1	108904741				0.901	0.946		0.969	1.079	0.93	0.85	0.844	0.82	1.118	0.9				1.529	0.96	0.808	1.001	1.173	1.037	1.017	1.327		0.758	0.879	0.751	0.722
g13B06	1	109522395				0.987	1.063	0.511	1.071	1.09	0.979	0.922	0.925	0.847	1.138	1.028				1.422	1.01	0.849	0.998	1.157	1.065	1.075	1.311		0.816	0.882	0.891	0.935
g1int63	1	110124529	0.952	0.97	0.983	0.981	1.019	1.034	1.211	1.207	1.284	1.173	1.138	0.895	1.267	1.072	0.868	1.196	1.114			0.787	1.025	1.091	1.043	1.031	1.472	1.021	1.063	0.89	1.11	1.139	1.152	1.196	1.07
g1int64	1	110176981	0.983	1.008	0.96	0.987	0.999	1.111		1.084	1.096	1.052	1.07	0.931	1.191	1.007	0.895	0.993		1.453	1.008	0.82	0.994	0.98	1.107	1.003	1.422	1.034	0.968	1.15	0.984	1.077	1.271	1.132	1.053
g1int65	1	110344540	1.038	1.046	0.988	0.958	1.012	1.044	1.143	1.104	1.214	1.082	1.073	0.871	1.247	1.096	0.906	1.132	1.095	1.432	1.024	0.822	0.99	1.123	1.046	1.022	1.509	1.062	1.023	1.004	1.068	1.132	1.215	1.137	1.064
g8H01	1	110536455	0.964		0.933		1.002	1.035	1.135	1.221	1.151	0.97	0.982	0.879	1.145	0.989	0.843	1.011	0.996	1.496			1.005	1.122	1.083	0.979	1.352	0.98	0.959	1.052	1.043	1.08	1.276	1.127	0.993
g13A04	1	111044672				0.992	0.891		0.949	0.888	0.763	0.735	0.826	0.827	0.939	0.824				1.403	0.973	0.824	0.974	1.099	1.024	0.959	1.126		0.824	0.631	0.752	0.863
g1D10	1	111903589	1.004	0.993	1.035	0.978	1.061	1.074	1.06	1.093	1.189	1.019	1.077	0.926	1.14	1.019	0.895	1.123	0.949	1.218	0.937	0.877	0.961	1.028	1.041	1.005	1.142	1.093	1.015	0.96	0.967	0.985	1.178	1.065	0.923
g13E06	1	112646991				0.962	0.924	0.495	0.836	1.042	0.897	0.838	0.949	0.855	1.039	0.924				1.101	1.001	0.801	0.977	1.023	1.194	0.977	1.181		0.847	0.766	0.833	0.856
g1CNS471	1	113282311	1.064	1.072	0.902	1.052		1.066	1.174	1.175	1.091	1.02	0.934	0.833	1.076	0.932	0.843	1.032	1	1.092	0.976	0.856	1.032	1.28	1.034		1.107	1.104	0.987	1.018	1.049	1.119	1.198	1.146	1.047
g13B05	1	113693419				1.012	0.933	0.352	0.819	0.799	0.798	0.681	0.856	0.87	0.925	0.81				1.097			0.953	1.12	1.055	0.928	1.045		0.67	0.723	0.721	0.776
g1int66	1	114739067	1.03	1.06	1.116	1.002	0.944	1.052	1.093	1.034	0.987	0.898	0.891	0.805	0.984	0.92	0.854	1.067	0.919	1.096	1.053	0.884	0.989	1.16	1.048	0.972	1.075	1.015	0.902	0.998	0.906	1.037	1.1	1.152	0.987
g3F02	1	114919880	1.081	0.996	0.961	0.979	1.036	1.01	1.085	1.126	1.039	1.01	1.049	0.811	1.115	0.965	0.911	1.203	0.961	1.104		0.827	0.98	1.112	1.015	0.963	1.101	0.994	0.951	0.988	1.026	1.049	1.117	1.056	0.968
g7E01	1	115436326	1.142	1.02	0.945	1.01	1.036	1.057	1.118	1.059	1.079	1.031	1.114	0.944	1.109	0.988	1.004	1.349	1.058	1.072	1.005	0.836	0.978	1.031	1.002	1.003	1.11	1.005	0.949	0.946	0.944	1.029	1.223	1.09	1.025
g3G02	1	115647731	1.021	0.992	0.947	0.937	1.009		1.029	1.112	1.112	0.984	1.141	0.954	1.222	0.996	1.004	1.233	0.999	0.986	1.049	0.846	0.963	1.081	0.952	0.978		0.96		0.964	1.047	1.026	1.171	1.08	0.973
g1int67	1	115660885	1.042	1.042	0.986	1.006	1.013		1.191	1.171	1.156	1.085	1.158	0.977	1.113	1.011	0.92	1.389	0.902	1.06	0.954	0.753	0.975	1.126	1.002	0.984	1.099	1.051	0.983	0.962	0.993	1.057	1.094	1.159	0.966
g1int68	1	116846270	0.95	0.927	0.897	0.94	1.042	1.099	1.412	1.076	1.141	1.12	1.19	0.991	1.058	1	0.824	1.447	1.026	0.926	0.921	0.96	1.153	1.338	0.997	1.158	0.994	0.851	0.89	0.919	1.179	0.808	1.208	1.175	0.943
g1int69	1	116933663	1.068	0.956	1.009	1.03	1.085	1.066	1.116	1.114	1.226	1.102	1.197	0.97	1.13	1.098	1.011	1.404	1.064	1.067	1.019	0.819	1.004	1.285	1.06	1.039	1.103	0.934	1.035	0.871	1.133	0.976	1.144	1.116	1.003
g1int70	1	116970054	1.069	1.003	0.872	0.903	0.998	1.003	1.257	1.133	1.128	1.055	1.089	0.859	1.219	1.021	0.929	1.275	0.912	1.008	1.08	0.768	1.021	1.342	0.994	0.925	1.062	0.987	1.013	0.753	0.958	0.937	1.156	1.138	1.028
g1E10	1	116974541	1.021	0.981	0.966	1.005	1.083		1.165	1.153	1.213	1.08	1.155	1.007	1.209	1.076	1.019	1.342	1.006	1.056	1.026	0.845	1.044	1.199	0.982	1.046	1.236	1.164	0.966	0.974	1.01	0.918	1.16	1.141	0.964
g1int71	1	117116524	1.007		1.007	0.963	1.013	1.013	1.128	1.194	1.111	1.025	1.067	0.909	1.113	1.006	1.024	1.07	0.985	1.031	1.278	0.83	0.999	1.207	1.072	0.993	1.097	0.981	0.986	0.966	1.057	0.934	1.17	1.145	1.044
g1int72	1	118079910	1.096	1.057	1.015	0.991	1.015		1.026	1.029	0.92	0.931	1.062	0.832	0.999	0.831	1.033	1.259	1.06	1.467	1.349	0.805	0.919	1.035	0.972	0.944	1.142	2.059	0.959	0.943	0.948	0.908	1.155	1.135	1.041
g7C01	1	119271110	1.062	1.172	1.113	1.02	1.007	1.07		1.148	0.933	1.102		0.866	1.08	0.97	0.96	1.206	0.996	1.284	1.244	0.805	0.964	1.013	0.958	0.945	1.136	0.969	0.937			0.862	1.109	1.232	1.032
g1F10	1	119906895	1.058	1.003	0.997	0.983	1.057	1.039	1.275	1.17	1.149	1.082	1.121	0.951	1.172	1.111	0.968	1.3	0.998	1.36	1.255	0.991	1.298	1.122	1.022	1.018	1.168	6.551	1.092	1.354	1.06	0.982	1.167	1.162	0.988
g1CNS216	1	120102485	1.107	1.061	1.028	1.04	0.979	1.163	1.206	1.158	1.169	1.081	1.211	1.014	1.217	0.975	1.02	1.227	1.114			1.183	1.347	1.17	1.008	1.198	1.117	6.15	1.098	1.321	1.147	0.935	1.231	1.263	1.113
g1CNS398	1	120246367	1.051	1.103	1.081		0.954	1.206	1.395	1.093	1.258	1.046	1.173	1.137	1.478	0.968	1.022	1.092	1.101		1.411	1.344	1.365	1.15	0.989	1.463	1.23	4.363	1.205	1.194	1.136	0.958	1.395	1.221	1.159
g3F12	1	145043372	1.126	1.153	1.086	1.006	1.166	1.263	1.208	0.988	1.358	1.132	0.996	1.022	1.469	1.018	1.003	1.185	1.098	1.283	1.363	1.394	1.292	1.236	0.957	1.451	1.176	2.576	1.393	1.242	1.311	0.914	1.382	1.307	1.14
g3A02	1	145531394	1.068	1.124	1.023	0.888	1.196		1.157	0.995	1.53	1.142	1.022	1.138	1.548	1.101	0.956	1.237	1.092	1.257	1.265	1.481	1.333	1.196	0.924	1.57	1.158	2.488	1.334	1.274	1.222	0.876	1.366	1.326	1.057
g10A11	1	142451015	1.101	1.281	1.134	1.101	0.935	1.291		1.054	1.114	1.076	1.01	1	1.294	0.979	1.056	0.937	1.215	1.273	1.375	1.169	1.175	0.972	0.923	1.123	1.258	5.125		1.112		1.024	1.179	1.287	1.188
g2F03	1	142927918	1.102	1.244	1.169	1.087	1.071	1.396	1.276	1.182	1.487	1.268	1.075	1.272	1.924	1.235	1.136	1.302	1.188	1.382	1.376	1.533	1.242	1.221	1.074	1.618	1.125	1.555	1.547	1.357	1.239	1.097	1.701	1.344	1.277
g11A10	1	143117761	1.114	1.324	1.056	1.021	0.929		1.394	1.132	1.372	1.223	1.126	1.336	1.69	1.119	1.014	1.083	1.234	1.287	1.183	1.44	1.308	1.186	1.1	1.324	1.069	1.666	1.34	1.259	1.216	1.117	1.577	1.304	1.227
g1int73	1	144434500	1.169	1.216	0.941		1.16	1.371	1.349	1.139	1.472	1.236	1.363	1.565	1.966	1.177	0.886	1.277	1.164			1.497	1.311	1.095	1.023	1.642	1.146	5.046	1.469	1.273	1.266	1.092	2.103	1.305	1.186
g1int74	1	148109062	1.274	1.316	1.207		1.037	1.384	1.324	1.15	1.603	1.232	1.125	1.237	1.847	1.194	1.054	1.028	1.082			1.432	1.254	1.2		1.986	1.161	1.141	1.329	1.168	1.219	1.012	1.749	1.329	1.25
g4D01	1	148434998	1.371	1.28	1.298		1.11	1.402	1.392	1.19	1.68	1.312	1.226	1.52	2.243	1.47	0.993	1.098	1.129		1.382	1.441	1.284	1.139	1.046	2.185	1.181	1.265	1.448	1.386	1.302	1.123	1.777	1.437	1.256
g1int75	1	149228548	1.299	1.17	1.333	1.055	0.867	1.376		1.213	1.502	1.164	1.254	1.425	1.571	1.147			1.133	1.51	1.219	1.314	1.177	1.21	1.056	1.513	1.108	1.87	1.407	1.226	1.091	1.198	2.023	1.405	1.325
g10B11	1	150704923				0.966	0.984	1.157			1.386	1.153	1.016	1.069	1.362	1.199		0.971	1.009			1.146	1.162	1.104	0.908	1.333	1.111				1.034	1.042	1.194	1.136	1.059
g11E02	1	153271728	1.466	1.202	1.242	1.077	0.913		1.37	1.245	1.43	1.187	1.117	1.386	1.465	1.286	1.039	1.026	1.174	1.63	1.199	1.424	1.32	1.241	1.071	1.497	1.051	1.511	1.322	1.305	1.2	1.169	1.528	1.395	1.241
g8E01	1	153434786	1.593	1.26	1.204	1.097	1.029	1.385	1.329	1.201	1.758	1.366	1.126	1.346	1.457	1.428	1.046	1.191	1.23	1.698	1.334	1.423	1.327	1.247	1.09	1.706	1.18	1.045	1.479	1.462	1.329	1.131	1.651	1.381	1.226
g11D02	1	154428797	1.215	1.12	1.163	0.977	0.938	1.183	1.368	1.237	1.395	1.185	1.199	1.172	1.327	1.064	1.101	0.74	1.081	1.213	1.292	1.344	1.194	1.084	1.038	1.38	1.04	1.001	1.276	1.363	1.296	1.044	1.473	1.374	1.301
g11C02	1	155036448	1.294	1.07	1.16	1.054	0.941		1.319	1.187	1.295	1.135	1.169	1.35	1.281	1.073	1.163	0.855	1.094	1.347	1.209	1.393	1.263	1.208	1.005	1.471	1.05	0.996	1.252	1.27	1.204	1.046	1.568	1.463	1.305
g1int76	1	155036462	1.532	0.938		1.039	1.031		1.248	1.241	1.319	1.25	1.158	1.327	1.305	1.131	1.158	0.92	1.051	1.397	1.386	1.301	1.198	1.137	0.963	1.443	1.069	0.907	1.255	1.209	1.092	0.983	1.504	1.275	1.292
g11B02	1	155864737	1.379	1.15	1.137	1.028	1.088	1.293	1.219	1.079	1.398	1.2	1.314	1.37	1.387	1.176	1.189	0.881	1.144	1.317	1.226	1.424	1.212	1.186	0.985	1.335	1.165	4.041	1.32	1.325	1.32	1.032	1.538	1.416	1.386
g1int77	1	155878969	1.395	1.059	1.042	1.124	1.011	1.377	1.402	1.156	1.454	1.19	1.262	1.346	1.381	1.148	1.186	0.822	1.155	1.396	1.278	1.355	1.256	1.215	1.017	1.216	1.117	3.874	1.34	1.372	1.198	1.037	1.45	1.438	1.401
g7F01	1	155973870	1.318	1.154	1.197		1.079	1.39	1.368	1.158	1.476	1.179	1.273	1.4	1.395	1.203	1.21	0.921	1.092			1.341	1.167	1.131	1.006	1.224	1.125	3.746	1.336	1.316	1.229	1.072	1.522	1.395	1.375
g11G03	1	156828090	1.283	1.124	1.166	1.059	0.956		1.442	1.22	2.212	1.331	1.3	1.573	1.66	1.433	1.271	0.918	1.191	1.614	1.198	1.515	1.359	1.264	1.05	1.246		2.878	2.22	1.323	1.3	1.122	1.55	1.453	1.456
g1int78	1	157289796	1.35	1.094	1.113	1.089	0.976	1.405	1.275	1.175	1.391	1.105	1.131	1.336	1.287	1.066	1.226	0.9	1.103	1.404	1.296	1.474	1.244	1.251	0.961	1.273	1.082	7.288	2.05	1.364	1.234	1.064	1.531	1.38	1.229
g2G03	1	157395906	1.233	1.098	1.064	1.124	1.03	1.381	1.364	1.125	1.379	1.16	1.222	1.35	1.245	1.107	1.141	0.843	1.105	1.443	1.353	1.35	1.239	1.161	1.04	1.237	1.138	5.573	1.968	1.222	1.217	1.033	1.472	1.353	1.136
g11B03	1	157927683	1.364	1.129	1.125	1.061	1.092	1.339	1.396	1.141	1.43	1.188	1.114	1.164	1.426	1.177	1.202	0.896	1.165	1.47	1.269	1.467	1.344	1.34	1.025	1.345	1.092	3.05	1.72	1.2	1.198	1.082	1.557	1.377	1.256
g1int79	1	159178152	1.314	1.059	1.222	1.074	0.967	1.362	1.184	1.05	1.202	1.036	1.022	1.029	1.177	0.947	1.098	0.805	1.166	1.319	1.24	1.334	1.207	1.172	1.003	1.256	1.052	0.944	1.408	0.966		1.029	1.5	1.308	1.123
g2H03	1	159178349	1.392	1.098	1.24	1.101	0.999	1.404	1.259	1.083	1.296	1.14	0.998	1.058	1.236	0.997	1.249	0.799	1.214	1.433		1.451	1.198	1.196	1.039	1.359	1.062	1.103	1.281	1.187	1.115	1.032	1.454	1.451	1.192
g1int80	1	159470898	1.435	1.085	1.054	1.165	1.038	1.312	1.182	1.051	1.272	1.186	1.096	1.384	1.231	1.055	1.275	0.869	1.144	1.491	1.277	1.383	1.252	1.158	1.017	1.209	1.19	1.214	1.429	0.895	1.147	1.125	1.432	1.322	1.23
g1int81	1	159587238	1.394	1.121	1.141	1.095	0.969	1.331	1.368	1.155	1.261	1.117	1.118	1.155	1.246	1.048	1.184	0.916	1.184	1.432	1.336	1.351	1.211	1.151	0.992	1.155	1.168	1.239	1.379	1.343	1.181	1.132	1.398	1.337	1.198
g1D08	1	159635712	1.364	1.101	1.134	1.072	1.074	1.421	1.221	1.019	1.325	1.077	1.126	1.242	1.243	1.033	1.226	0.789	1.302	1.413		1.378	1.191	1.186	0.95	1.233	1.09	0.927	1.354	1.265	1.077	1.12	1.478	1.361	1.183
g4E01	1	159678146	1.279	1.139	1.141	1.096	1.047	1.401	1.158	1.069	1.231	1.031	1.017	1.232	1.283	1.045	1.194	0.815	1.206	1.431	1.313	1.361	1.238	1.057		1.178	1.12	1.018	1.369	1.261	1.12	1.041	1.35	1.367	1.246
g1int82	1	159730996		1.084	1.13	0.994	0.926	1.336		1.149	1.273	1.077	0.904			0.979			1.149	1.349	1.316		1.201	1.209	1.006	1.033	1.001	0.917	1.262	1.073	1.153	0.968		1.394	1.193
g1int83	1	159790442				0.901	0.934				1.003		1.042		1.041	0.804				1.35	1.089		1.138							0.793	0.897
g1int84	1	159950696	1.273		1.025	1.056	0.957	1.366	1.029	1.094	1.338	1.114	1.156	1.264	1.285	0.983	1.125	0.754	1.129	1.357	1.284	1.146	1.169	1.099	0.917	1.181	1.096	0.89	1.269	0.829	1.173	1.057	1.342	1.419	1.184
g9D05	1	160339142	1.166	1.076	1.166		1.05	1.31	1.126	1.065	1.246	1.086	1.012	1.174	1.177	0.999	1.239	0.829	1.122			1.183	1.163	1.094	0.916	1.168	1.118	0.914	0.972	1.224	1.168	0.958	1.346	1.328	1.145
g11A03	1	160910693	1.23	1.103	1.18	1.03	1.171		1.25	1.129	1.219	1.094	1.103	1.269	1.224	1	1.171	0.823	1.07	1.411	1.24	1.17	1.27	1.15	1.048	1.2		0.931	0.929	1.203	1.197		1.342	1.4	1.166
g11H02	1	161731335	1.293	1.101	1.11	1.032	0.933	1.225	1.323	1.181	1.382	1.164	1.306	1.306	1.284	1.114	1.142	0.944	1.089	1.236	1.215	1.26	1.302	1.237	0.988	1.069	1.037	0.934	1.016	1.305	1.242	1.056	1.422	1.411	1.177
g11G02	1	162042228	1.295	1.153	1.131	1.058	1.029		1.358	1.118	1.562	1.193	1.237	1.492	1.472	1.23	1.154	0.739	1.141	1.301	1.243	1.254	1.32	1.23	1.058	1.276	1.16	0.948	1.041	1.367	1.353	1.078	1.404	1.494	1.262
g11F02	1	162195597	1.381	1.137	1.124	1.086	0.944	1.324	1.314	1.222	1.536	1.253	1.15	1.345	1.429	1.199	1.198	0.846	1.119	1.169	1.328	1.315	1.259	1.2	1.244	1.145	1.159	0.965	1.054	1.375	1.425	1.101	1.484	1.441	1.255
g1int85	1	162771832	1.41	1.066	1.094	1.17	1.07		1.102	1.112	1.487	1.198	0.97	1.27	1.435	1.151	1.202	0.906	1.185	1.308	1.339	1.233	1.293	1.188	0.995	1.221	1.137	1.103	1.006	1.346	1.307	1.079	1.391	1.474	1.253
g11E03	1	163223537	1.22	1.134	1.137	1.079	0.932		1.366	1.194	1.45	1.106	1.216	1.406	1.384	1.113	1.157	0.889	1.129	1.227	1.212	1.203	1.278	1.216	1.114	1.072		0.938	0.96	1.304	1.226	1.054	1.369	1.438	1.206
g11D03	1	163684166	1.188	1.105	1.019	0.993	0.892	1.075	1.164	0.995	1.312	1.183	1.132	1.086	1.172	1.069	0.987	1.012	1.056	1.269	1.141	1.209	1.214	1.133	1.057	1.076	1.151	1.163	1.075	1.245	1.238	0.978	1.198	1.36	1.056
g1int86	1	163891534	1.324	1.188	1.067	1.042	0.963	1.38		1.035	1.219	1.092	0.996	0.99	1.21	1.03	1.175	0.735	1.048	1.193	1.273	1.17	1.241	1.088	1.075	1.09	1.063	1.003	0.936	1.197	1.074	0.994	1.405	1.306	1.205
g1D07	1	164184513	1.344	1.101	1.074	1.138	1.084	1.44	1.374	1.166	1.552	1.232	1.131	1.249	1.387	1.178	1.049	0.903	1.174	1.322	1.4	1.232	1.29	1.396	1.24	1.206	1.116	1.114	1.021	1.327	1.32	1.085	1.348	1.387	1.173
g1A04	1	164547269		1.05	1.197	1.114	1.039	1.337	1.2	1.112	1.418	1.173	1.188	1.305	1.293	1.099	1.005	0.955	1.083	1.165	1.226	1.199	1.246	1.215	1.089	1.111		0.995	0.972	1.162	1.105	0.991	1.281	1.177	1.085
g1G10	1	164628944	1.206	1.138	1.103	1.048	1.004			0.933	1.192	1.033	1.095	1.117	1.181	1	1.06	0.775	0.997	1.188	1.198	1.078	1.132	1.226	1.082	1.088	1.113	1.084	0.936		1.095	0.957	1.198	1.284	1.127
g1H10	1	164904254	1.31	1.069	1.067	1.102	1.092	1.378	1.258	1.149	1.503	1.229	1.147	1.212	1.343	1.228	1.022	0.885	1.118	1.197		1.253	1.256	1.366	1.204	1.189	1.121	1.048	1.041	1.202	1.204	1.037	1.359	1.336	1.129
g1A11	1	164917797	1.291	1.089	1.02	1.121	1.091		1.145	1.1	1.474	1.202	1.097	1.299	1.348	1.16	0.958	0.905	1.093	1.233	1.277	1.246	1.228	1.302	1.101	1.218		1.071	1.018	1.254	1.222	1.119	1.404	1.421	1.178
g9E05	1	165363022	1.447	1.165	1.189	1.135	1.104	1.372					1.185	1.043	1.34	1.085	1.012	0.804	1.158		1.297	1.259	1.239	1.356	1.134	1.206	1.134	1.003	1.058	1.153	1.252	1.078	1.397	1.446	1.149
g9G05	1	166372174	1.434	1.265	1.06	1.071	1.015	1.29					1.077	0.988	1.241	1.028	1.055		1.138		1.349	1.103	1.267	1.253	1.066	1.159	1.134	1.025	0.958	1.249	1.132	1.059	1.28	1.459	1.159
g11C03	1	166930901	1.282	1.247	1.124	1.027	0.946		1.204	1.145	1.242	1.064	1.251	1.298	1.224	1.093	0.998	0.842	1.149	1.487	1.237	1.077	1.305	1.22	1.13	1.11		0.924	0.986	1.243	1.238	1.071	1.306	1.553	1.165
g1int87	1	167476289		1.147	1.197	1.075	0.998	1.431	1.09	1.081	1.122	1.046	1.004	1.069	1.222	1.012	0.897	0.786	1.2	1.181	1.286	1.128	1.239	1.13	1.153	1.23	1.029	1.013	0.931	1.227	1.101	1.058	1.26	1.543	1.171
g9F05	1	167959708	1.211	1.16	1.071		1.078	1.331			1.264	1.125	1.262	1.388	1.347	1.058	0.943	0.837	1.116			1.16	1.313	1.301	1.135	1.249	1.115	0.959	0.923	0.705	1.19	1.033	1.185	1.46	1.177
g1int88	1	168288888	1.343	1.168	1.204	1.09	1.093	1.309	1.18	1.198	1.288	1.193	1.003	1.135	1.32	1.081	1.016	0.882	1.106	1.177		1.153	1.307	1.196	1.138	1.353	1.136	0.99	1.004	1.111	1.189	1.076	1.175	1.363	1.173
g1int89	1	168300129	1.409	1.193	1.109	1.077	1.048	1.38	1.087	1.087	1.31	1.179	0.946	1.149	1.299	1.066	0.977	0.759	1.169	1.279	1.374	1.077	1.235	1.145	1.191	1.287	1.076	0.996	1.039	1.168	1.196	1.032	1.226	1.343	1.167
g1int90	1	169637879	1.371		1.037	1.03	1.013	1.391	1.172	1.074	1.155	1.052	1.2	1.279	1.217	1.072	0.873		1.053	1.237	1.324	1.097	1.231	1.108	0.939	1.321	1.09	1.111	0.94	1.202	1.079	1.011	1.193	1.428	1.278
g11H03	1	169701917				0.95	0.931	1.198												1.387	1.263	1.129	1.254	1.212	1.078	1.129	1.032
g1E07	1	171038023	1.212		1.011	1.036	1.04		1.091	0.965	1.251	1.042	1.062	1.056	1.206	1.051	1.019	0.911	1.114	1.173	1.202	1.066	1.146	1.118	1.022	1.145		1.007	0.951	1.089	1.129	0.926	1.057	1.249	1.154
g3H02	1	171201031	1.142	1.056		0.997	0.979	1.199		0.968	1.227	1.045	0.899	0.987	1.072	0.952		0.867	1.147	1.084	1.208	0.929	1.095			1.048	1.07	0.932				0.83	0.97	1.228	1.121
g1E04	1	171654912	1.309	1.128	0.962	0.971	1.058		1.027	1.159	1.308	1.13	1.063	1.229	1.391	1.086	0.983	0.944	1.188	1.233	1.272	1.082	1.28	1.152	1.007	1.256		0.947	0.971	1.205	1.214	1.022	1.09	1.42	1.319
g3A03	1	171867639	1.275	1.132	0.994	1.006	1.061		1.183	1.161	1.402	1.185	1.156	1.301	1.322	1.09	1.041	0.935	1.157	1.233	1.31	1.101	1.239	1.075	0.937	1.313		0.994	0.989	1.254	1.234	1.072	1.169	1.443	1.405
g1int91	1	172066202	1.324	1.062	0.893		1.038	1.365	1.229	1.177	1.329	1.106	1.215	1.218	1.387	1.111	0.938	0.865	1.195		1.362	1.091	1.224	1.113	1.032	1.212	1.118	0.934	0.991	1.223	1.179	1.044	1.191	1.483	1.374
g3B03	1	172204332	1.343	1.035	0.841	0.962	1.081	1.429	1.379	1.196	1.345	1.177		1.459	1.357	1.156	0.937	0.838	1.137	1.313	1.382	1.069	1.247	1.085	0.987	1.24	1.112	0.963	1.013	1.282	1.282	1.048	1.121	1.481	1.392
g1int92	1	173404072	1.376	1.111	0.984	1.011	1.084	1.387	1.121	1.049	1.274	1.191	1.119	1.235	1.208	1.073	1.055	0.799	1.171	1.209	1.31	1.089	1.267	1.061	0.943	1.246	1.133	0.958	1.063			1.058	1.176	1.428	1.098
g3C03	1	173916136	1.334	1.092	1.001	1.036	1.127		1.168	1.075	1.408	1.187	1.328	1.439	1.399	1.137	0.949	0.816	1.148	1.273	1.327	1.121	1.229	1.099	0.937	1.299	1.077	4.013	1.047	1.272	1.25	1.1	1.179	1.536	1.199
g1int93	1	173917992		1.089	1.016	0.966	1.062	1.374	1.222	1.169	1.352	1.15	1.223	1.297	1.35	1.141	0.92	0.872	1.134	1.32	1.317	1.084	1.231	1.193	0.909	1.294	1.095	3.732	1	1.368	1.239	1.097	1.139	1.525	1.185
g1CNS32	1	175577265	1.382	1.03	1.023	0.997	1.094	1.396	1.119	1.071	1.35	1.153	1.184	1.275	1.351	1.189	0.936	0.722	1.149	1.194		1.074	1.261	1.116	1.085	1.538	1.115	1.037	0.993	1.211	1.233	1.076	1.261	1.333	1.155
g6E09	1	175824431	1.248	1.097	1.069	1.07	1.068	1.476	1.162	1.052	1.237	1.182	0.98	1.099	1.214	1.027	1.018		1.107	1.222	1.325	1.095	1.234	1.175	1.07	1.422		0.907		1.278	1.219	1.077	1.241	1.432	1.22
g4F01	1	177298714	1.33	0.979	1.071		1.027			0.941	1.157	1.086			1.273	1.041	0.943	0.828	1.022			1.057	1.144		0.95	1.145	1.059	4.36	0.865	1.195	1.112	0.973	1.12	1.018	1.124
g1int94	1	179030405	1.142	1.057	1.125	1.004	1.032	1.405	1.149	0.978	1.321	1.14	0.986	1.115	1.396	1.104	1.005	0.908	1.124	1.23	1.348	1.039	1.31	1.131	0.995	1.314	1.112	1.068	0.997	1.191	1.209	0.998	1.213	1.394	1.144
g1int95	1	180250020		0.939		0.925	0.915		1.199	0.969	1.434	1.164	1.106	1.392	1.239	1.144			0.965	1.226	1.234	1.073	1.165	1.127	0.98	1.184	1.04		1.037		0.992	0.836	1.107	1.381
g9G04	1	181375185	1.138	1.028	1.074	0.982	0.995	1.332	1.125	0.952	1.256	1.091	1.065		1.364	1.057	0.95	0.91	1.098	1.204	1.246	1.126	1.144	1.128	1.008	1.212	1.141	0.985	0.97	1.178	1.047	1.039	1.091	1.374	1.08
g1int96	1	181484809	1.02	1.09	1.052	1.083	0.883	1.141	1.147	0.973	1.248	1.079	1.153	1.238	1.105	1.024		1.041	1.142	1.283	1.512	0.979	1.226	1.041	1.068	1.063	0.979		1.026		1.188	1.031	1.019	1.231	1.264
g1int97	1	181886477	1.038	1.105	1.143	0.997	0.964		1.091	0.939	1.143	1.07	1.047	1.094	1.214	1.037	1.039	1.064	1.15	1.219	1.337	1.026	1.189	1.142	0.951	1.274	1.06	1.015	0.897	1.127	1.089	0.97	1.334	1.348	1.15
g1int98	1	182448713	1.14	1.077	1.129	1.034	0.996		1.156	0.972	1.168	1.048	1.14	1.18	1.117	1.043	1.042	1.008	1.087	1.21	1.297	1.051	1.175	1.111	0.979	1.316		1.063	0.919	1.166	1.165	0.975	1.096	1.509	1.242
g1int99	1	182856621	1.054	0.996		0.927	0.954		1.135	1.049	1.005	1.001	0.996	1.139	1.057		0.932	0.806	0.965	1.152	1.125	0.974	1.154	1.098	0.937	1.056		0.96	0.892	1.287	1.009	0.95	1.018	1.302	1.135
g1B11	1	183590388	1.105	1.041	1.093	0.972	1.046	1.378		1.022	1.156	1.072	0.947	1.049	1.213	1.059	1.009	0.815	0.985	1.171	1.364	1.071	1.22	1.171	1.051	1.161	1.097	0.926	0.946	1.18	1.027	1.028	1.126	1.419	1.196
g1int100	1	184717083	1.112	1.038	1.004	0.999	1.005		0.845	0.963	1.075	0.97	0.911	1.011	1.128	0.897	1.028	1.021	1.007	1.184	1.252	1.021	1.151	1.022	0.941	1.139	0.852	0.937		1.019	1.026	0.95	1.004	1.463	1.168
g1int101	1	186033942	1.044	1.018		0.984	0.993	1.25			1.132	1.022		1.034	1.043	0.944	0.943	0.913	1.069	1.106	1.26	0.982	1.147	1.041	0.931	1.092	0.885	0.974			0.963	0.937	0.867	1.445	1.122
g4G01	1	188885607	1.12	1.012	0.994	0.971	0.977	1.341	1.193	0.931	1.037	0.975	0.934	0.984	1.068	0.953	1.104		0.91	1.207	1.276	1.029	1.085	1.013	0.93	1.163	0.889	0.959		1.097	1.303	1.053	1.072	1.423	1.192
g1int102	1	190714975	1.216	1.098	0.972	1.001	1.066	1.333			1.17	1.054		0.992	1.061	0.882	1.035	1.029	1.058	1.163	1.26	0.969	1.139	0.933	0.846	1.108	0.93	0.924		1.028	1.16	0.943	1.167	1.485	1.117
g1CNS377	1	191775796	1.146	0.979	1.019		0.959	1.27		0.917	1.021	0.998	1.058	1.04	1.083	0.985	0.907	0.976	1.111			0.798	1.151	1.048	0.961	1.093	0.876	0.936	0.842	1.15	1.141	1.005	1.154	1.398	1.093
g1int103	1	193292786	1.159	1.203	1.049	0.976	0.935	1.265	1.109	0.962	1.107	1.077	0.988	1.043	1.151	0.955	0.943	0.783	1.019	1.211	1.287	1.172	1.193	0.995	0.987	1.112	0.905	0.923	0.904	1.099	1.25	0.981	1.123	1.396	1.139
g1F04	1	193322625	1.081	1.204	1.101	0.925	1.011	1.286		0.927	1.144	1.004	1.026	1.079	1.19	0.963	1.004		0.953	1.101	1.235	1.178	1.101	0.971	0.839	1.034	0.929	0.948	0.918	1.124	1.232	0.997	1.16	1.36	1.194
g1CNS512	1	194941246	0.975	1.134	1.051	0.984	0.96	1.389	1.153	1.033	1.198	1.003	1.072	1.207	1.249	0.967	1.008	1.11	1.057	1.127		1.311	1.281	1.027	1.047	1.326	0.879	0.98	0.947	1.131	1.348	1.055	1.308	1.488	1.205
g1int104	1	196802231	1.116	1.093	1.033	1.047	1.069	1.429	1.161	0.952	1.305	1.186	1.1	1.195	1.35	1.072	0.947	0.992	1.231	1.143	1.408	1.107	1.236	1.09	1.024	1.284	0.985	1.057	0.941	1.197	1.232	1.021	1.344	1.497	1.033
g1int105	1	199233077	1.179	1.064	1.114	1.082	1.026	1.409	1.24	1.14	1.549	1.235	1.285	1.274	1.525	1.275	1.008	1.238	1.277	1.171	1.376	1.011	1.194	1.076	0.986	1.301	0.964	1.069	1.075	1.36	1.331	1.078	1.322	1.642	1.096
g1int106	1	200331947	1.086	1	0.946	1.016	1.031	1.373	1.281	1.054	1.261	1.179	1.106	1.219	1.325	1.026	0.994	0.95	0.986	1.091	1.4	1.008	1.312	1.204	1.076	1.318	0.942		0.969	1.261	1.253	1.022	1.193	1.479	0.975
g1int107	1	200814163	1.26	0.971	1.13	0.984	1.028	1.319	1.225	1.216	1.528	1.333	1.258	1.486	1.615	1.331	0.952	1.134	1.108	1.127	1.328	1.072	1.307	1.133	1.121	1.282	0.94	4.433	1.055	1.086	1.447	1.124	1.184	1.583	1.033
g1int108	1	200861455	1.14	0.967	1.085	1.034	1.074	1.369	1.272	1.116	1.53	1.429	1.291	1.158	1.626	1.34	1.078	1.166	1.171	1.147	1.339	1.132	1.329	1.109	1.056	1.249	0.899	4.209	1.096	1.169	1.469	1.13	1.236	1.569	1.015
g4H01	1	200884842	1.168	1.058	1.069	0.974	1.065	1.446	1.287	1.128	1.309	1.217	1.09	1.305	1.462	1.219	1.095	1.078	1.156	1.151	1.342	1.07	1.285	1.148	1.088	1.353	0.94	4.135	1.029	1.244	1.425	1.155	1.248	1.515	1.033
g4A02	1	201256350	1.13	0.988	1.003	1.063	1.109	1.469	1.206	1.073	1.344	1.157	1.159	1.345	1.372	1.253	1.091	1.072	1.155	1.147	1.335	1.06	1.249	1.119	1.04	1.36	0.958	4.472	1.046	1.377	1.299		1.148	1.632	1.017
g4D02	1	201346093	1.204	1.01	1.079		1.073	1.452	1.286	1.172	1.395	1.272	1.218	1.422	1.483	1.21	0.971	1.077	1.122	1.169		1.128	1.305	1.176	1.06	1.39	0.912	4.276	1.043	1.362	1.465	1.085	1.26	1.589	1.005
g4B02	1	201628779	1.227	0.982	1.075		1.088	1.465	1.361	1.234	1.559	1.374	1.298	1.529	1.622	1.292	1.031	1.186	1.198	1.189		1.004	1.306	1.224	1.068	1.264	0.932	4.314	1.129	1.385	1.5	1.135	1.268	1.667	1.217
g1int109	1	201960728	1.198	0.976	1.268	0.977	1.026	1.456	1.333	1.129	1.447	1.337	1.172	1.505	1.48	1.221	1.077	1.089	1.201	1.141	1.301	1.047	1.29	1.146	0.978	1.197	0.922	3.83	1.137	1.433	1.469	1.135	1.187	1.661	1.289
g1int110	1	202428509	1.205	1.027	1.207	1.084	1.081	1.405	1.223	1.1	1.244	1.135	1.058	1.124	1.273	1.073	0.981	1.002	1.122	1.122	1.317	1.001	1.268	1.177	0.976	1.184	0.964	3.878	0.977	1.17	1.262	1.04	1.268	1.538	1.206
g1int111	1	203599014	1.245	1.016	1.084	0.946	1.025	1.416	0.978	1.087	1.186	1.189	0.998	1.091	1.286	0.97	1.003	0.982	1.066	1.067	1.35	1.035	1.245	1.073	0.992	1.333	0.913	2.58	1.029	1.23	1.244	1.055	1.32	1.595	1.208
g1int112	1	204097934	1.242	1.125	1.125	1.008	1.005		1.192	1.105	1.175	1.097	1.119	1.212	1.317	0.985	0.947	0.964	1.127	1.178	1.327	1.03	1.165	1.091	0.957	1.237		2.982	1.028	1.254	1.259	1.078	1.149	1.599	1.17
g1CNS418	1	204422293	1.17	0.988	1.144	0.988	1.011	1.415	1.069	1.098	1.222	1.088	1.171	1.374	1.343	1.104	0.929	0.926	1.143	1.049	1.282	0.953	1.213	1.025	0.94	1.237	0.916	2.521	0.926	1.149	1.212	1.055	1.121	1.372	1.233
g1G04	1	206027553	1.261	1.017	1.054	0.992	1.074	1.486	1.279	1.2	1.478	1.202	1.378	1.618	1.496	1.116	1.013	1.057	1.198	1.209	1.341	1.018	1.3	1.177	0.994	1.346	0.963	0.967	1.045	1.303	1.426	1.271	1.205	1.527	1.248
g1C11	1	206464881	1.155	1.056	1.222	1.001	1.036		1.082	0.994	1.131	1.033	1.055	1.035	1.182	0.961	1.16	1.01	1.041	1.173	1.239	1.007	1.198	1.127	0.979	1.154		1.111		1.259	1.205	1.169	1.166	1.371	1.113
g1int114	1	207725051	1.166	1.13	1.136	1.008	1.01	1.328	1.138	1.088	1.094	1.056	0.832	0.964	1.195	0.956	1.003	1.019	0.996	1.091	1.311	0.991	1.166	1.109	0.974	1.162	0.945	1.133	0.968	1.126	1.193	1.038	1.083	1.227	1.153
g1int115	1	208244694	1.106	0.98	0.979	1.003	1.061	1.425	1.12	1.118	1.21	1.223	1.13	1.243	1.33	1.099	0.938	1.062	1.021	1.198	1.341	1.018	1.261	1.069	0.997	1.238	1.108	1.168	0.983	1.198	1.273	1.135	1.103	1.292	1.122
g1int116	1	209093965	0.968	0.986	1.044	0.982	0.986	1.427	1.245	1.193	1.329	1.298	1.272	1.504	1.465	1.192	1.08	1.107	1.131	1.17	1.274	1.047	1.326	1.266	1.042	1.337	1.102	1.084	1.055	1.391	1.371	1.179	1.16	1.183	1.278
g1int117	1	209301185	1.111	1.073		1.014	1.03	1.256	1.121	1.138	1.098	1.101	0.945	1.023	1.139	0.929	1.005	0.996	1.062	1.083	1.342	1.075	1.149	1.21	1.038	1.278		0.996		1.251	1.217	1.149	1.285	1.24	1.149
g4E02	1	210775527	1.141	1.023	1.078	0.987	1.016	1.427	1.095	1.102	1.158	1.099	1.223	1.119	1.117	1.04	1.06	1.001	1.126	1.132	1.302	1.007	1.188	1.048	0.958	1.161	1.125	1.031	0.962	1.228	1.165	1.143	1.225	1.394	1.239
g1int118	1	210882459	1.128	1.095	1.12	1.006	1.031		1.355	1.244	1.202	1.171	1.308	1.43	1.344	1.034	0.902	1.052	1.036	1.18	1.341	1.022	1.262	1.187	1.033	1.197	1.144	1.06	1.011	1.311	1.332	1.231	1.125	1.361	1.258
g1CNS316	1	212166334	1.172	1.056	1.054	1.014	1.022	1.415	1.107	1.135	1.096	1.094	1.165	1.277	1.205	0.919	0.996	0.918	1.079	1.129	1.294	0.974	1.189	1.101	1.014	1.1		0.962		1.242	1.322	1.191	1.04	1.32	1.206
g1int119	1	213537513	1.142	1.145	1.032	1.003	1.032	1.51	1.192	1.129	1.1	1.065	1.113	1.245	1.259	0.942	0.995	1.08	1.057	1.057	1.288	0.997	1.217	1.136	0.964	1.147	1.132	0.992	0.95	1.246	1.352	1.19	1.165	1.318	1.204
g4F02	1	213841555	1.104	1.135	1.133		0.97	1.299	1.04	1.109	1.079	1.076	1.122	1.157	1.199	0.893	0.969	0.897	1.026	1.046		0.976	1.038	1.133	0.888	1.056	1.081	1.021	0.956	1.105	1.057	1.13	1.112	1.309	1.212
g1C04	1	214326194	1.127	1.144	0.918	0.903	0.996	1.248	0.982	1.092	1.013						0.956	0.939	1.028	0.954	1.234	0.98	1.111	1.005	0.894	1.014		0.843			1.107	1.029	0.953	1.257	1.072
g1int121	1	214839034	1.105	1.064	1.128	0.941	1.042	1.392	1.305	1.16	1.273	1.233	1.312	1.402	1.373	1.028	1.048	1.114	1.239	1.083		1.029	1.222	1.164	0.967	1.16	1.098	0.966	0.989	2.531	1.387	1.202	1.091	1.408	1.243
g1int120	1	214925610	1.096	1.346	1.054	0.95	1.028	1.367		1.061	1.215	1.14	1.165	1.089	1.241	1.017	0.991	1.027	0.996	1.012	1.235	0.938	1.183	1.069	0.877	1.114	1.059	0.981	1.019		1.38	1.163	1.179	1.241	1.186
g1int122	1	216303468	1.021	0.98	0.941	1.018	1.014		1.114	1.067	1.04	1.044	1.121	1.248	1.083	0.925	1.02	0.948	1.095	1.109	1.217	0.964	1.186	1.13	0.976	0.972	1.041	0.975	0.918	1.081	1.081	1.011	1.087	1.359	1.166
g1CNS315	1	218063041	1.081	1.342	1.201	1.13	1.146	1.299	1.192	1.147	1.119	1.393	1.166	1.064	1.166	1.057	1.037	0.939	1.202	1.163	1.205	1.019	1.195	1.136	1.051	1.049	1.091	1.257	0.983	1.225	1.182	1.137	1	1.336	1.116
g1CNS413	1	219658919	1.073		1.102	0.999	1.008	1.337	1.162	1.143	1.329	1.205	1.67	1.379	1.399	1.154	1.07	1.113	1.267	1.128	1.25	0.981	1.251	1.198	0.968	1.112	1.12	0.93	0.936	1.234	1.306	1.239	1.137	1.593	1.146
g1int123	1	219695341	1.137	0.972	1.176	1.06	1.054	1.459	1.205	1.154	1.324	1.215	1.488	1.438	1.456	1.165	1.067	1.153	1.285	1.141	1.31	1.041	1.262	1.162	1.034	1.175	1.146	1.039	0.981	1.289	1.21	1.164	1.226	1.689	1.177
g1CNS549	1	221566462	1.099	1.13		1.051	1.065	1.278			1.08	1.092			1.115	0.921	0.933	1.069	1.083	1.101	1.234	1.02	1.218	0.976		1.052	1.052	1.382		1.147	1.317	1.241	1.135	1.711	1.186
g1CNS203	1	223100803	1.182	1.037	1.043	1.035	1.065	1.431	1.239	1.196	1.353	1.281	1.32	1.492	1.56	1.292	1.08	1.067	1.115	1.139		1.207	1.284	1.131	1.006	1.096	1.162	1.039	1.003	1.311	1.386	1.277	1.228	1.573	1.202
g1CNS124	1	223711891	1.067	0.998	1.033		1.011	1.295	0.949	1.099	1.142	1.105	1.037	1.116	1.12	0.976	0.98	1	1.017	1.037		1.152	1.135	1.126	0.924	0.993	1.076	0.975	0.996	1.122	1.127	1.054	1.343	1.43	1.191
g1CNS201	1	224348338	1.107	0.963	1.103	1.004	1.084		1.252	1.235	1.513	1.352	1.189	1.253	1.741	1.452	1.097	1.227	1.157	1.116	1.17	1.182	1.312	1.186	1.018	1.059		1.082	1.025	1.39	1.454	1.325	1.338	1.67	1.186
g1CNS233	1	226352820	1.106	1.054	1.132	0.982	1.066	1.363	1.302	1.067	1.354	1.157	1.287		1.349	1.189	1.127	1.007	1.068	1.103	1.437	1.165	1.2	0.956		1.009	1.127	0.936	1.305	1.143	1.214	1.175	1.311	1.523	1.187
g1CNS236	1	227436004	1.032	0.963	1.062		1.071	1.42	1.118	1.185	1.416	1.185	1.056	1.233	1.431	1.14	1.081	1.04	1.072	1.166		1.274	1.253	1.071	1.062	1.069	1.152	1.024	1.375	1.346	1.335	1.185	1.365	1.604	1.209
g1CNS170	1	228724943	1.098	1.026	1.124	1.056	1.034	1.356	1.055	1.203	1.383	1.172	1.124	1.322	1.455	1.14	1.03	1.049	1.075	1.153	1.351	1.198	1.264	1.101	1.036	1.312	1.141	1.443	1.507	1.385	1.34	1.263	1.356	1.615	1.205
g1CNS219	1	229823259	1.075	1.01	1.128	1.018	1.014	1.371	1.238	1.136	1.184	1.107	1.183	1.227	1.3	1.071	1.052	0.989	1.011	1.165		1.169	1.259	1.1	1.092	1.272	1.118	1.385	1.242	1.255	1.297	1.176	1.29	1.545	1.188
g1int125	1	230927556	1.045	1.077	1.043	1.021	1.007		1.451	1.14	1.367	1.175	1.135	1.343	1.391	1.136	1.222	1.09	1.16	1.173	1.702	1.209	1.29	1.083	1.078	1.266	1.155	1.461	1.292	1.267	1.352	1.216	1.302	1.63	1.19
g1int126	1	232187855	1.189		0.986	0.997	0.988	1.411		1.098	1.282	1.208	1.11		1.239	0.979	1.104	0.994	1.093	1.135	1.314	1.22	1.18	1.003	0.838	1.192	1.085	1.058	1.206	1.214		1.131	0.933	1.629	1.246
g3D03	1	232209434	1.022	1.271	1.024	0.916	1.019	1.358	1.19	1.083	1.248	1.066	1.019	1.025	1.189	0.92	1.074	0.94	0.991	1.096	1.349	1.146	1.211	1.081	1.006	1.2	1.105	1.127	1.299	1.202	1.266	1.161	0.945	1.538	1.127
g7H01	1	232957446	1.091	1.074	0.931		1.028	1.371	1.196	1.106	1.327	1.173		1.141	1.225	1.044	1.059	1.346	1.067			1.105	1.248		1.004	1.415	1.147	1.06	1.332	1.351	1.334	1.214	1.031	1.484	1.13
g7A02	1	233053449	1.137	0.909	1.004	1.016	1.066	1.405	1.095	1.086	1.525	1.212	1.105	1.054	1.403	1.147	0.981	0.906		1.131	1.407	1.615	1.228	1.024	1.235	1.21	1.134	0.934	1.306	1.25	1.301	1.063	1.05	1.711	1.845
g1CNS421	1	234375856	1.153	1.047	1.012	0.98	1.003	1.327	1.175	1.046	1.337	1.098	1.181	1.251	1.153	0.947	1.023	0.963	1.139	1.088	1.325	1.167	1.246	1.039	1.199	1.218	1.054	0.9	1.194	1.192	1.23	1.155	0.94	1.61	1.163
g1int127	1	235840520	1.102	0.981	1.081	0.959	1.031		1.058	0.903	1.203	1.077	1.091	1.157	1.137	0.981	1.011	0.857	0.998	1.059	1.365	1.089	1.193	1.04	1.123	1.207		0.914			1.21	1.125	0.967	1.701	1.226
g2B09	1	236844006	0.953	1.017		0.855	0.846	1.174		1.155	1.256	1.003	1.105	1.077	1.112	0.971		0.891	0.926			1.064		0.973		0.947	1.067			0.988	1.005	0.983	1.027	1.474	1.397
g4H02	1	237795580	1.107	1.029	1.114	1.028	1.045	1.374	1.216	1.079	1.322	1.116	1.091	0.954	1.279	0.956	1.159	1.035	1.025	1.126		1.587	1.207	1.052	1.199	1.126	1.092	0.981	1.229	1.189	1.261	1.042	0.983	1.61	1.492
g1int128	1	238026196	1.029	1.063	1.057	0.996	1.016	1.391	1.326	1.083	1.355	1.085	1.187	1.016	1.27	0.976	1.242	0.966	1.083	1.122	1.361	1.663	1.233	0.997	1.146	1.153	1.113	0.926	1.286	1.025	1.288	1.022	1.042	1.522	1.523
g4A03	1	239130363	1.063	1.076	0.998	1	1.062	1.329	0.988	0.995	1.269	1.109	1.033	1.019	1.254	0.981	1.087	1.004	1.049	1.057	1.357	1.578	1.156	1.047	1.117	1.132	1.059	0.945	1.222	1.238	1.098	1.042	0.95	1.531	1.235
g1CNS465	1	240651430	1.099	1.013	1.109	1.045	1.063		1.094	0.983	1.563	1.175	1.163	1.119	1.394	1.074	1.142	1.09	1.058	1.171	1.415	1.731	1.295	1.095	1.2	1.326		0.985	1.362	1.242	1.399	1.141	1.044	1.707	2.008
g1int129	1	242509748	0.994	1.075	1.029	0.972	0.925	1.348		0.914	1.355	1.093	1.106	1.044	1.218	0.933		0.929	1.077	1.077	1.354	1.542	1.255	0.993	1.143	1.186	1.095	0.935	1.279	1.175	1.204	0.993	1.023	1.654	2.031
g7B08	1	245273343	1.16	1.076	1.008		1.137	1.393	1.223	1.068	1.589	1.208	1.298	1.18	1.462	1.217	1.036	1.165	1.077			1.645	1.22	1.028	1.068	1.203	1.149	1.835	1.376	1.314	1.305	1.072	1.019	1.479	1.9
g7C08	2	8094	1.02	1.184	0.934	1.096	1.093	1.192	1.015	1.05	1.217	1.069	1.093	0.96	1.092	1.052	1.076	1.04	1.08	1.117	1.428	1.147	1.142	1.007	0.994	0.976	0.944	1.114	0.962	1.071	1.178	1.052	1.107	1.009	1.166
g1int130	2	1451483	0.881		0.751	0.977	1.037		1.4	1.107	1.174	1.239	1.184	1.122	1.129	1.259	0.986	1.062	1.065		1.599	1.048	1.091	0.89	0.848	0.829		1.112	0.894	1.174	0.971	1.07	0.947	0.794	1.077
g4B03	2	2033346	0.977	1.096	0.857	1.044	1.063	1.049	1.236	1.062	0.902	1.008	1.045	1.055	0.968	1.079	0.883	1.156	1.025			1.059	1.055	0.919	0.866	0.853	0.913	1.08	0.848	0.968	0.995	1.073	0.914	0.889	1.029
g1int131	2	4637016	0.862	0.894	0.788	1.036	1.022		1.214	0.935	0.995	0.954	0.987	1.086	1.017	1.234	0.931	1.096	0.983	1.063	1.541	1.016	1.051	0.934	0.819	0.827		0.944	0.768	1.048	0.872	0.956	0.929	0.832	0.923
g1int132	2	7128072	0.928	0.972	0.72	1.053	1.01	1.025	1.108	0.989	0.948	0.983	0.918	1.063	0.996	1.011	1.079	0.931	0.936	1.062	1.534	0.987	1.077	0.914	0.822	0.848	0.865	1.035	0.836	1.127	0.979	1.078	0.974	0.859	1.015
g4C03	2	8058340	0.944	1.14	0.875	1.08	1.08	1.051	1.325	0.966	0.925	1.013	0.964	1.07	1.053	1.061	0.946	1.039	1.057	1.068	1.693	1.003	1.074	0.931	0.774	0.871	0.925	1	0.9	1.18	1.024	1.154	0.906	0.827	1.023
g1int133	2	8129988	1.028	1.157	0.888	1.059	0.998	1.03	1.162	1.022	1.002	0.91	0.96	1.044	0.932	0.989	1.015	1.014	0.982	1.092	1.611	1.071	1.108	0.941	0.878	0.912	0.892	1.083	0.859	1.153	0.99	1.069	0.942	0.878	1.027
g1int134	2	8867067	1.008	0.976	0.849	0.983	0.953	0.907	1.211	0.956	0.897	1.04	1.019	1.119	0.989	1.116		0.998	1.091	1.077		0.941	1.05	0.857		0.764	0.942	0.978	0.886	1.171	0.938	1.071	0.838	0.888	0.992
g1int135	2	9420969	0.971	1.034	0.921	1.036	1.021	1.057	1.227	1.026	0.992	1.043	0.845	1.017	1.021	1.084	0.942	1.031	1.042	1.028	1.556	1.03	1.125	0.965	0.863	0.899	1.017	1.079	0.904	1.165	0.985	1.05	1.034	0.843	1.009
g11B10	2	11557786	0.934	1.031	0.912	1.01	0.97	0.918	1.206	1.092	1.046	1.191	0.915	1.078	1.094	1.164	1.023	0.889	1.063	1.033	1.7	1.125	1.075	1.001	0.933	0.805	1.039	1.11	0.914	1.252	1.047	0.833	1.015	0.987	1.046
g1int137	2	11835980	0.945	1.066	0.853	1.048	1.069	1.063	1.168	0.986	0.976	1.035	0.951	1.144	1	1.114	1.08	0.879	1.023	1.18		1.067	1.097	0.979	0.918	0.939	1.044	1.082	0.887	1.1	1.05	0.814	0.951	0.955	1.065
g1int138	2	12124240	0.972	1.029	0.774	1.019	1.065	1.083	1.111	1.073	0.903	1.001	0.917	1.06	0.996	1.038	1.134	0.857	1.045	1.026	1.586	0.995	1.072	0.935	0.881	0.944	1.021	1.183	0.924	1.176	1.068	0.83	0.914	0.962	1.079
g1CNS249	2	13423143	0.854	0.891	0.713	0.884	0.988		0.826	0.755	0.791	0.787	0.674	0.752	0.811	0.773	0.903		0.961	0.888	1.092	1.021	1.185	0.979	0.884	0.819	0.778	0.954	0.731	0.941	0.734	0.608		0.958	0.824
g4D03	2	15242227	0.963	1.148	0.815		1.008	1.03	1.01	1.018	0.898	0.986	0.944	1.079	0.928	0.984	1.029	0.825	1.043			0.951	0.982	0.88	0.875	0.971	0.998	1.03	0.888	1.068	0.994	0.783	0.94	0.974	1.219
g4E03	2	15599119	1.001	1.073	0.887	0.979	1.046	1.034	1.009		1.009	1.022	1.059	1.101	0.999	1.089	1.03	0.823	1.082	1.094	1.555	1.006	1.054	0.975	0.817	1.016	1.02	1.003	0.912	1.1	0.979	0.847	0.893	0.946	1.159
g1int140	2	15900068	0.969	1.101	0.897	0.975	1.007		1.084	1.126	0.984	1.014	0.94	1.092	1.033	1.108	0.949	0.853	1.066	1.063	1.553	1.006	1.065	0.936	0.884	0.94	0.959	1.036	0.86	1.013	1.057	0.82	1.03	0.91	1.123
g1int142	2	15940123	0.897	1.022	0.873	1.026	1.021		1.12	1.022	1.026	1.105	0.957	1.125	1.087	1.122	0.943	0.895	1.044	1.109	1.478	0.994	1.066	1.008	0.914	1.021	1.01	0.965	0.946	1.09	1.014	0.857	1.011	0.97	1.176
g1int141	2	15949436	0.951	0.981	0.851	1.005	1.035	1.026	1.134	1.196	1.059	1.088	1.057	1.131	1.013	1.159	0.999	0.866	0.946	1.033	1.552	1.011	1.08	0.954	0.877	1.008	0.968	1.041	0.929	1.379	1.065	0.812	0.946	0.944	1.199
g6F07	2	16034776	0.933	1.006	0.884	1.077	1.052	1.039	1.203	1.1	1.04	1.074	0.992	1.104	1.033	1.158	1.028	0.81	1.08	1.101		0.99	1.089	0.921	0.824	1.067	1.05	1.122	0.918	1.223	1.042	0.83	1.01	0.954	1.225
g1int143	2	16419650	1.181	1.046	0.779	1.037	0.98	0.977	1.076	1.103	0.867	0.944	0.908	1.006	0.883	0.986	0.992	0.704	0.958	1.059	1.576	0.998	1.029	0.913	0.804	0.934		1.052	0.822	1.141	1.041	0.779	0.923	0.956	1.225
g1int144	2	17475786	1.035	1.053	0.938		0.969	1.014	1.04	0.948	0.769	0.942	0.939	0.946	0.797	0.969	1.009	0.735	0.922			0.977	1.021	0.892	1.023	0.951	0.954	1.008	0.861	0.935	0.837	0.765	0.906	0.879	1.174
g1int145	2	18082342	1.02	1.137	0.903		0.979	1.056	1.193	1.035	0.866	0.941	1.026		0.948	1.003	1.111	0.806	0.954			0.977	1.036	0.923	0.788	0.998	0.931		0.885	1.131	0.969	0.815	1.003	1.001	1.167
g1int146	2	18651793	0.939	0.804		0.923	0.884	0.867		0.977				0.954		0.928		0.834	1.059		1.386					0.892	0.853							0.903	0.802
g4E06	2	19899550	0.962	1.038	0.808	1.005	1.004	0.981	1.174	1.023	1.071	1.06	1.176	1.16	0.985	1.075	0.979	0.831	1.076	1.065	1.609	1.035	1.093	0.916	0.85	1.119	0.911	0.818	0.955	1.111	0.986	0.805	0.903	0.918	1.087
g1int147	2	20322705	1.046	1.048	1.017	1.001	0.961	1.071	1.133	1.011	0.94	0.993	1.006	0.948	0.97	1.137	1.083	0.873	0.958	1.063		1.014	1.074	0.925	0.813	1.08	0.895	1.132	0.905	1.102	0.992	0.824	0.999	0.931	1.012
g4F03	2	20357987	0.986	1.041	0.852		1.019	1.058	0.891	0.981	0.809	0.931	0.933	0.973	0.935	0.988	1.185	0.975	1.003			1.054	1.104	0.949	0.809	1.205	0.866	1.112	0.839	1.049	0.9	0.797	1.033	0.948	1.042
g1CNS448	2	23162056	1.02	1.028	0.859	1.077	1.008	1.053	1.105	0.958	0.923	1.005	1.029	1.069	0.921	1.047	0.957		1.004	1.1		1.045	1.075	0.953	0.807	1.107	0.892	1.026	0.875	1.113	1.017	0.749		0.889	0.927
g4H03	2	24760807	1.01	1.068	0.863	0.978	1	1.058	1.034	0.958	0.941	0.915	0.951	0.928	0.885	1.024	0.903	0.879	0.964	1.075	1.459	0.968	1.036	0.937	0.858	0.889	0.927	1.078	0.825	0.957	0.954	0.823	0.924	0.961	1.023
g1int148	2	24912858	0.978	0.936	0.907		0.953	1.064	1.121	1.01	1.005	1.101	0.976	0.909	0.961	1.077	0.943	1.065	1.115			0.953	1.089			0.882	0.888	1.084	0.898	1.046	0.979	0.803	1.022	1.028	1.041
g4G03	2	25347585	1.029	0.965	0.856	1.016	1.044	1.094	1.195	1.042	1.197	1.23	1.072	1.003	1.187	1.298	1.012	1.186	1.13	1.099	1.579	1.037	1.134	0.994	0.9	0.954	0.937	1.099	0.956	1.227	1.084	0.851	1.1	0.938	1.038
g1int149	2	26861247	1.015	0.994	0.86	0.997	0.994	0.933	1.203	0.976	1.06	1.058	1.052	1.004	1.076	1.154	1.088	1.023	0.938	1.101	1.522	0.975	1.092	0.965	0.87	1.01	0.901	1.093	0.946	1.139	1.059	0.857	1.176	0.961	1.012
g11E09	2	28085818	1.024	1.07	0.902	0.952	0.894	0.906	1.032	1.007	1.02	1.014	0.851	0.811	0.946	0.961	0.937	0.79	0.994	1.03	1.555	1.126	1.107	1.067	0.977	0.96	0.866	0.926	0.941	1.019	1.038	0.852	1.066	1.114	1.035
g1int150	2	28445396	0.866	0.837	0.747	0.975	0.919	0.933	1.117	0.924	0.941	1.042	1.09	1.007	1.01	1.14	0.989	1.005	1.052	1.099	1.809	1.02	1.01	0.943	0.842	1.032		0.934	0.793	1.026	0.912	0.714	1.049	1.143	0.994
g1int151	2	30299144	0.958	0.964	0.842	0.894	1.014	1.009		1.047	0.946	1.057	1.16	1.061	0.984	1.061	0.981	1.065	0.963	1.043	1.223	0.986	1.066	1.036	0.751	1.014	0.861	0.902	0.889	1.106	0.923	0.754	1.137	1.181	1.038
g1int152	2	31297095	0.953	0.99	0.834	0.994	1.05	1.053	1.165	1.051	0.982	1.009	1.087	1.052	1.023	1.066	0.983	1.145	1.05	1.086	1.315	1.017	1.041	1.018	0.858	1.014	0.89	1.063	0.888	1.128	1.051	0.813	1.131	1.18	1.052
g1int153	2	32936487	0.989	0.931	0.891	0.979	1.033	1.044	1.105	1.057	0.93	0.992	0.927	0.945	0.982	1.008	1.051	1.055	1.015	1.034	1.691	1.005	1.086	1.01	0.83	1.165	0.905	1.099	0.813	1.118	0.923	0.791	1.011	1.178	1.049
g1CNS519	2	34745115	1.108	1.019	0.851	0.988	0.958	1.028	1.08	1.055	0.991	0.976	0.975		0.933	0.916	0.964	1.201	1.001	1.06	1.192	0.987	1.045	1.004	0.807	1.034	0.926	1.008	0.83	1.011	0.892	0.813	1.026	1.261	1.013
g1int154	2	36669353	1.017	0.933	0.688		0.966	1.019		0.863	0.899	0.876	1.015		1.012	1.004	0.831	1.035	0.939	1.093	1.279	0.946	1.011	0.871	0.732	1.026	0.881	0.878	0.716	0.883	0.664	0.666	1.111	1.05	0.965
g1int155	2	36830949	1.063	0.896	0.75	0.992	1.056	1.017	1.114	1.04	0.938	0.996	1.06	1.045	0.964	1.025	0.938	0.907	0.911	1.095	1.322	1.047	1.121	1.035	0.816	1.137	0.922	1.028	0.849	1.128	1.001	0.77	1.079	1.12	0.993
g1int156	2	37277648	1.256	1.452	1.092	1.179	1.242	1.308	1.425	1.307	1.369	1.309	1.326	1.107	1.615	1.453	1.445	1.314	1.376	1.377	1.375	1.146	1.309	1.263	1.243	1.18	1.211	1.401	1.123	0.94	1.177	1.028	1.139	1.325	1.174
g1int157	2	37778008	1.072	0.958	0.801	1.005	1.046	1.031	1.062	0.997	0.8	0.953	1.024	1.03	0.939	0.94	0.933	0.797	0.864	0.98	1.397	1.05	1.029	0.96	0.85	1.006	0.896	1.028	0.81	1.037	0.982	0.718	0.944	1.091	0.955
g1int158	2	38371376	1.12	1.114	0.861	1.029	0.992	1.063		1.048	0.887	1.039	1.003	0.952	0.944	1.01	1.031	1.012	0.812	1.126	1.294	1.011	1.069	1.021	0.788	1.03	0.912	1.051	0.863	1.136	0.99	0.745	1.065	1.199	1.059
g1int159	2	39476049	1.088	0.99	0.803	1.003	0.951	1.033	1.002	1.052	0.829	0.967	0.978	0.921	0.875	0.893		0.862	0.926	1.05	1.259	0.959	1.062	1.007	0.768	1.017	0.868	0.963	0.811	1.055	0.895	0.799	0.892	1.125	1.012
g5A02	2	40971881	1.085	1.021		1.012	0.993			0.936	0.792	0.872	1.017	0.852	0.822	0.883	0.954	0.884	0.942	1.049	1.139	0.932	0.904	0.899	0.739	0.919	0.896	1.057		0.955	0.739	0.737	0.819	1.015	0.974
g1int160	2	42392593				1.006	0.908	0.962	1.057	1.096	0.898	1.023				1.002				1.013	1.895	0.801	1.036	1.06	0.839	1.006	0.874		0.837	1.151	0.94	0.827	0.792	1.147	0.931
g1int161	2	43989263	1.062	0.962			0.898	1.051			0.865	0.907	1.137	0.963	0.898	0.958	0.922	1.035	0.931			0.73	0.979			0.938	0.86	1.174			0.801	0.728	0.898	1.032	0.954
g1int162	2	44745435	1.086	0.975	0.973	0.938	0.959	0.976	1.363	1.031	0.836	0.973	1.032	0.989	0.924	1.004	0.974	0.886		1.014	1.232	0.681	1.1	1.19	0.925	0.896	0.816	0.988	0.874	1.098	0.962	0.782	0.799	1.133	1.056
g1CNS338	2	46163290	1.161	1.103	1.073	1.038	1.011	1.017	1.123	1.019	0.904	1.003	1.047	1.056	0.992	1.086	1.052	1.055	1.018	1.07	1.303	0.807	1.07	1.115	1.034	1.025	0.889	1.017	0.837	1.026	0.969	0.803	0.924	1.156	1.028
g4A04	2	47535795	1.153	1.057	1.07	1.01	1.121	1.055	1.107	1.038	1.037	1.029	1.045	1.003	1.034	1.131	0.978	1.103	0.999	1.061	1.32	0.832	1.09	1.111	1.042	1.262	0.901	1.063	0.893	1.08	0.922	0.844	0.946	1.1	1.01
g8F04	2	47865648	1.133	1.111	1.113		0.955	1.077		0.999	0.891	0.93	0.893	0.834	0.911	0.945	1.06	0.982	0.947			0.797	1.144	1.129	1.068	1.152	0.882	1.015	0.955	1.265	1.059	0.845	0.931	1.089	1.057
g1int163	2	49877466	1.022	1.002		0.975	0.928		1.032	0.977	0.966	0.886	0.959	0.873	0.812	0.835	1.076		0.936	1.032	1.309	0.762	1.002	0.984	0.981	0.83	0.824	1.009	0.751	0.972	0.9	0.766	0.784	1.088	1.053
g4B04	2	50883864	1.088	1.159	0.987		0.957	0.994	1.073	0.842	0.911	0.976	1.031	0.942	0.868	0.872	1.033	0.985	0.968			0.655	0.99	0.927	1.066	0.875	0.863	0.936	0.788	1.087	0.918	0.769	0.849	1.054	1.039
g1int164	2	53130814		1.096		1.014	1.011	1.011	1.042	0.882	1.089	0.991	0.891	1.009	0.908	0.927	0.975	0.926	0.945	1.048	1.233	0.992	1.037	1.027	0.896	0.922	0.899	1.021	0.872	1.091	0.916	0.824	0.851	1.126	1.077
g1int165	2	53723028				0.931	0.945													1.04	1.254	0.917	0.988	0.998	1.142	0.923	0.866
g1int166	2	54668215		1	1.036	0.986	0.95	1.052	1.125	0.915	1.187	1.076	1.084	1.035	0.969	1.038	0.99	1.13	1.003	1.081	1.309	1.003	1.058	1.104	1.312	0.924	0.9	1.038	0.894	1.207	0.989	0.734	0.969	1.073	1.083
g1int167	2	55659453				1.047	0.948	1.028	1.214		0.995	0.923		0.904	0.865	0.858			0.783	1.08	1.211	0.978	1.052	1.055	1.248	0.946	0.881				0.922	0.792		1.088	1.016
g1int168	2	57066391				0.975	0.833									0.94				1.056	1.165	0.842	0.987	0.914	1.049	1.019	0.835								0.853
g1int169	2	58011959	1.042	1.068	0.885	1.017	0.911	1.083		0.969	0.99	0.918	0.907	0.852	0.927	0.874	0.974	1.03	1	1.031	1.322	0.916	1.015	0.985		1.004	0.852	0.984	0.814		0.826	0.787	0.803	1.139	1.03
g1int170	2	58281207				0.964	0.875		0.949		0.977	0.95	1.024	0.801	0.895	0.875			1.049	0.993	1.228	0.935	1.045	1.001	0.946	0.957			0.764	0.941	0.85	0.744	0.857	1.065	1.016
g4C04	2	59816574	0.909	1.085	0.827	1.097	1.031	1.045	1.09	0.991	1.045	0.979	0.98	0.957	1.09	0.969	0.982	1.111	0.998	0.97	1.397	0.998	1.006	1.014	0.852	1.023	0.881	1.016	0.83	1.091	0.934	0.878	0.867	1.016	1.009
g1int171	2	60218037		1.018		1.036	0.938		1.064		1.131	1.027	1.037	0.95	1.079	0.942		1.127	1.011	1.045	1.263	1.005	1.07	1.114	0.993	0.998		0.86	0.828	1.173	0.868	0.698	0.925	1.091	0.966
g1int172	2	60785795	0.798	0.733	0.848	1.058	0.989	0.988	0.963	0.856	1.14	0.958	1.047	0.81	1.001	1.005	0.874	1.02	1.012	1.061	1.23	0.991	1.056	0.997	0.908	1.112	0.912	0.783	0.688	0.94	0.668	0.653	0.888	1.032	0.936
g1CNS427	2	62170745	0.893	1.002	0.962	0.96	1.01	1.024	1.105	0.917	1.088	0.905	1.057	0.973	1.056	1.01	0.995	1.045	0.935			1.005	1.083	1.007	0.939	1.13	0.945	1.042	0.816	1.029	0.948	0.806	0.92	1.132	0.963
g1CNS426	2	63398597	0.973	0.944	1.043	0.806	0.923	1.044		0.823	0.969		1.148	0.976	1.071	0.902	0.94	0.989	0.865	0.914	1.212	0.941	1.044			0.991	0.884	0.999			0.872	0.795		1.001	0.874
g1int173	2	64729161	0.916	1.128		0.976	0.984	1.017	1.244	1.001	1.149	0.953	0.995	0.938	1.099	1.027	1.029	1.278	0.98	1.117	1.312	1.015	1.021	0.976	0.789	0.984	0.878	0.986	0.869	1.081	0.995	0.892	0.872	1.058	1.03
g8G01	2	65217185	1.065	1.231	1.092	1.028	0.974	1.154	1.278	1.06	1.164	1.114	0.954	1.027	1.187	1.118	1.047	1.096	1.029	1.28	1.345	1.129	1.143	1.123	0.976	1.276	0.97	0.952	1.031	1.231	1.086	1.009	1.255	1.18	1.052
g1int174	2	65408173	1.029	1.006	0.965		0.969	1.05		0.947	1.188	1.137			1.151	1.072	0.987	1.328	1.002		1.27	0.99	1.11	1.018	0.82	0.997	0.887	1.024	0.869	1.089	0.905	0.844	0.956	1.154	1.019
g1int175	2	65558470	0.945		1.054	1.042	0.937	1.04	1.314	1.043	1.182	1.128	1.053	0.952	1.025	0.967	0.933	1.093	0.906	1.039	1.328	0.982	1.076	1.038	0.848	0.986	0.9	1.03	0.908	0.981	0.95	0.916	0.969	1.146	0.982
g1int176	2	65833220	0.986	1.013	0.946	1.027	0.991	1.041	1.171	0.944	1.097	1.051	1.125	1.048		1.025	0.938	1.254	0.98	0.99	1.281	0.997	1.032	0.919	0.785	0.962	0.947	1.054	0.857	1.051	0.912	0.909	0.943	1.065	1.031
g1int177	2	66635404		1.028		0.986	0.966	1.022	1.051	1.065	1.085		0.965		1.041	1.025		1.123	0.873	1.095	1.206	0.911	1.052	0.912		0.912		1.083	0.877	1.139	0.975	0.854	0.873	1.07	1.051
g4F04	2	66674635	1.103	1.025	0.961		0.997	1.042		0.994	1.062	1.032	1.06	1.086	1.049	0.963	0.951	1.11	0.98			0.923	1.056	0.957		0.963	0.866	0.988	0.821	0.952	0.959	0.928	0.818	1.035	0.964
g1int178	2	68863235	0.972	0.995	0.996	1.081	0.992	1.027	1.288	1.045	1.14	1.08	1.121	1.06	1.08	1.053	0.994	1.207	1.013	1.037		1.018	1.071	1.06	0.866	1.002	0.908	1.057	0.855	1.081	1.007	0.897	0.915	1.078	1.043
g1int179	2	69070870	0.823	0.984		0.985	0.921	1.022	1.317		1.107	1.132	1.011		0.969	0.975		1.396	0.92	1.074	0.918	0.994	0.987	1.026	0.789	0.919	0.861	0.96	0.874	1.172	0.814	0.841	0.958	1.043	0.999
g4D04	2	69888505	1.05	1.036	0.952		1.045	1.022	1.186	1.034	1.133	1.053	0.991	0.983	1.133	1.054	0.985	1.192	1.008			1.015	1.059	1.101	0.843	1.07	0.86	1.174	0.866	1.193	0.881	0.913	0.933	1.051	0.997
g1int181	2	70461592	1.022	1.051	1.022	1.026	1.049	1.095	1.163	1.012	1.228	1.096	1.126	1.106	1.119	1.097	1.103	1.185	1.115	1.07	1.063	1.021	1.099	1.079	0.915	1.074	0.945	1.092	0.938	1	0.991	0.954	1.005	1.128	1.035
g1int180	2	70517049	1.088	0.998	0.982	1.044	1.056	1.029	1.225	0.969	1.285	1.191	1.09	1.14	1.114	1.099	1.132	1.275	1.03	1.11	0.993	1.064	1.128	1.046	0.817	1.048	0.905	1.146	0.918	0.998	0.909	0.931	0.971	1.094	1.048
g1int182	2	70545268	1.051	1.021	1.1	1.037	1.01	1.063	1.24	0.985	1.307	1.13	1.132	1.062	1.151	1.092	1.026	1.358	1.035	1.079	1.027	1.03	1.096	1.059	0.801	1	0.942	1.126	0.938	0.934	1.097	0.976	0.936	1.073	0.998
g1int183	2	70687330	1.068	0.907	1.022	1.079	1.065	1.095	1.232	0.99	1.278	1.136	1.047	1.079	1.155	1.072	1.065	1.306	0.998	1.054	0.985	1.081	1.127	1.04	0.841	1.041	0.923	1.156	0.939	1.415	0.99	0.932	0.948	1.097	0.982
g1int188	2	72213697	1.107	0.965	0.992	1.003	1.056	1.04	1.32	1.032	1.37	1.175	1.115	1.13	1.269	1.252	1.043	1.499	1.06	1.092	1	0.998	1.062	1.012	0.9	1.01	0.909	1.121	0.979	1.174	1.047	0.958	0.958	1.059	0.977
g1int189	2	72977754	1.054	0.936	0.987	1.067	1.045	1.066	1.256	1.034	1.385	1.198	1.143	1.129	1.3	1.251	0.955	0.952	1.041	1.094	1.028	0.935	1.092	1.087	0.888	1.04	0.921	1.142	0.926	1.179	1.016	0.949	0.928	1.058	1.04
g3H07	2	74924511	0.969	0.999	1.02	1.056	1.025	1.043		1.091	1.245	1.107	1.041	0.95	1.068	1.118	0.952	0.887	1.01	1.048	1.001	0.972	1.069	0.967	0.87	0.919	0.94	1.041	0.925	1.069	1.047	0.96	0.94	1.121	1.004
g4E04	2	74752126	1.081	1.034	0.984	1.082	1.07	1.06	1.28	1.112	1.236	1.076	1.041	0.958	1.081	1.039	1.036	0.852	1.059		1.027	1.054	1.118	1.07	0.848	0.903	0.94	1.051	0.887	1.12	1.056	0.965	0.938	1.057	1.006
g1int190	2	75104706	1.007	0.987	0.997	1.034	1.022	1.043	1.09	1.089	1.247	1.116	1.125	1.044	1.097	1.045	0.977	0.816	1.098	1.053	0.929	1.038	1.063	1.053	0.907	0.863	0.91	1.036	0.899	0.871	1.068	0.945	0.922	1.092	1.018
g1int191	2	75152419	0.921	0.999	0.999	1.023	1.015	1.014		1.062	1.226	1.147	1.113	0.988	1.107	1.014	0.979	0.819	1.178	1.028	0.936	1.008	1.042	1.03	0.741	0.891	0.913	1.042	0.871	0.898			0.943	1.073	1.005
g1int192	2	75173006	0.929	1.012	1.026		1.072	1.072	1.299	1.083	1.193	1.116	1.159	1.065	1.09	1.042	0.957	0.836	1.048	1.074		1.02	1.093	1.044	0.84	0.842	0.911	1.048	0.812	0.947	1.036	0.917	0.995	1.083	1.017
g1int193	2	75184272	0.934	0.989	0.975	1.059	1.061	1.034	1.243	1.126	1.232	1.129	1.201	1.104	1.123	1.074	0.872	1.02	1.106	1.02		1.009	1.027	0.996	0.837	0.86	0.891	1.097	0.827	0.812	1.007	0.909	0.979	1.122	1.04
g1int194	2	75457519	0.944	0.993	1.026	1.019	0.95	1.011		1.133	1.122	1.084	1.043	1.034	1.032	0.989	1.031	0.583	0.996	1.013	0.98	0.944	1.032	1.005	0.721	0.812	0.882		0.899	1.094	1.038	0.879	0.968	1.044	0.998
g1int195	2	76256105				0.939	0.847		1.114	0.983	0.837	0.93	0.908							0.997	0.921	0.956	0.907	1.026	0.798	0.8			0.783		0.852	0.717			0.966
g1int196	2	77382212		0.975	0.86	0.958	0.894		0.924	0.957	0.985	1.025	0.802	0.836		0.938	0.852		0.915	1.01	0.931	0.94	0.982	0.987	0.796	0.769	0.82		0.77	0.999	0.844	0.866	0.685	0.944	0.956
g1int197	2	78363761				0.961	0.853				0.799		0.755							0.988	0.966	0.932	1.012	0.983	0.773	0.69	0.788				0.699			1.078	0.977
g1int198	2	79620075				0.93					0.902									0.979	0.864	0.869	0.918	0.91	0.714	0.67					0.532
g1int199	2	80435237		1.029	0.886	1.009	0.883		1.229	0.889	1.072	1.022	0.968	0.932	1.012	0.91	0.943		1.098	1.015	0.926	0.927	0.988	0.975	0.755	0.727	0.808	0.924	0.849	1.139	0.989	0.793	0.791	1.044	1
g1int200	2	82523806	1.036	1.054	0.981	0.963	0.931	0.977	0.964	0.883	0.976	0.945	0.663	0.813	0.894	0.783	0.929	0.681	0.992	1.015	0.942	0.915	0.941	0.937	0.813	0.774	0.841		0.791	0.953	0.846	0.711	0.801	1.017	1.003
g1CNS612	2	83770132	1.062	1.146	0.996	0.964	0.963	1.051	0.895	1.067	0.967	0.896	0.893	0.93	1.07	0.861	0.936	1.052	0.954	1.1		0.928	1.04	1.049	0.833	0.965	0.933	1.018	0.934	1.119	0.996	0.954	0.94	1.093	1.303
g1int201	2	85416607	1.025	0.962	0.994		1.109	1.093	1.244	0.988	1.368	1.151	1.066	1.161	1.152	1.172	1.045	0.923	1.062		1.075	1.094	1.166	1.141	0.933	0.978	0.885	1.12	0.97		1.045	0.844	0.98	1.114	1.048
g1int202	2	86588151	0.964	1.04	0.995	0.99	0.99	1.148	1.082	1.058	1.19	1.091	1.044	0.889	1.207	1.236	0.999	1.044	1.034	1.106	1.222	1.188	1.019	1.081	1.11	1.029	1.099	1.036	1.12	1.192	1.064	0.929	0.986	1.122	0.963
g1CNS147	2	86906151	0.962	1.062	0.978	1.05	1.041	1.082	1.439	1.074	1.198	1.054	0.978	0.861	1.254	1.008	1.062	1.08	1.049	1.066	1.016	1.037	1.048	1.017	0.984	0.978	0.929	0.947	0.875	1.008	1.05	0.882	1.092	1.097	0.931
g1CNS132	2	88584101	0.975	1.052	1.043	0.991	1.022	1.081	1.147	0.981	1.194	1.054	0.933	0.884	1.118	0.948	0.975	0.823	0.929	1.116		0.969	1.101	1.052	0.851	0.922	0.931	1.056	0.836	0.797	1.011	0.838	0.958	1.079	1.031
g1CNS14	2	89620136	0.945	1.099	1.002	0.984	1.05	1.072	1.023	0.959	1.161	1.03	0.851	0.826	0.993	0.693	0.967	0.847	0.967	1.02	0.972	0.971	0.968	1.056	0.894	0.559	0.88	1.071	0.847	1.173	1.021	0.785	0.862	1.102	1.032
g1CNS149	2	91137368	0.929	1.018	1.028		1.176	1.084	1.317	1.146	1.293	1.183	1.063	1.189	1.551	1.115	0.95	1.085	1.027			1.166	1.111	1.099	0.985	0.851	1.047	0.985	1.174	1.338	1.068	0.712	1.2	1.059	1.053
g1CNS459	2	91361259	1.01	1.053	0.913	1.05	1.057	1.015	1.14	1.008	1.184	1.158	0.955	0.892	1.088	0.994	0.966	1.018	1.029	1.037	1.066	0.949	1.145	1.123	0.931	0.941	1.008	1.029	0.929	1.017	1.025	0.761	0.963	1.127	1.06
g1CNS87	2	94748753	1.066	1.153	1.008	1.087	1.101		1.002	1.046	1.116	0.959	0.991	1.047	1.002	1.033	0.942	0.88	0.983	1.088	1.264	1.012	1.194	1.056	0.936	0.913	1.017	0.942	0.919	1.095	1.049	0.899	1.063	1.18	1.032
g1int203	2	95687361	1.054	1.065	0.859	1.015	0.968	1.083	1.077	0.985	1.055	0.942	0.948	0.979	0.895	0.923	1.014	0.82	0.933	1.02	0.988	0.974	0.924	0.948	0.922	0.989	0.897	1.026	0.929	0.805	0.916	0.824	0.91	1.071	0.933
g4G04	2	95733983	1.029	1.052	0.894	1.095	1.079	1.086	1.15	1.043	1.239	0.958	1.031	1.141	1.056	1.06	1.049	0.906	1.066	1.021	0.997	1.049	0.993	1.052	1.092	1.087	0.911	1.09	0.883	0.881	1.088	0.844	0.958	1.056	0.965
g1int204	2	96727976	0.961	1.019	0.866	1.027	1.008	1.053	1.176	1.069	1.401	1.031	1.103	1.03	1.088	1.105	1.055	0.908	0.972	1.073	1.08	1.062	1.018	1.078	1.069	1.063	0.951	1.2	0.999	0.906	1.104	0.818	0.984	1.107	1.211
g1int205	2	96898527	1.084	1.047		1.037	0.96		1.148	1.05	1.36	1.041	0.97	1.045	1.12	1.089	1.066	0.887	1.005	1.053	1.045	1.007	1.011	1.094	1.04	0.943	0.938	1.146	0.995	0.863	1.059	0.829	0.996	1.039	1.189
g1CNS557	2	98104212	1.09	1.004	0.807		1.032	1.034	0.999	1.032	1.125	0.861	0.993	1.058	1.023	1.012	1.02	0.809	1.045	0.988		1.033	0.933	0.973	0.995	0.869	0.929	1.064	0.848	0.877	0.956	0.772	0.972	1.027	1.14
g1int206	2	99805579		0.898		0.923	0.871	0.877			0.999	0.806		0.931		0.848				0.952	0.954	0.95	0.91	0.898	1.135	0.817	0.785		0.862	0.746		0.621		1.009
g1int207	2	100366414		1.075	0.805	0.924	0.935	1.015	1.023	0.918	1.095	0.878	0.981	1.028	0.967	0.938		0.75	0.953	1.014	0.951	0.917	0.958	0.899	1.057	0.833	0.917	1.021	0.882	0.763	0.87	0.776	0.95	1.067	1.152
g1int208	2	101668850	1.136	1.108	0.882	0.954	0.967	1.01	1.111	0.939	1.109	0.903	0.894	1.01	0.972	0.926	1.001	0.891	1.012	0.989	1.024	0.986	1.013	0.995	0.997	0.897	0.819	1.024	0.926	0.845	0.931	0.795	0.958	1.07	1.187
g1int209	2	102319348	0.938	1.108	0.883	1.013	1.009		0.813	1.02	1.088	0.914	0.792	0.854	0.984	1.015	0.949	0.829	1.079	1.028	0.931	0.985	0.962	0.966	0.963	0.848		1.034	0.845	1.033	1.06	0.759	0.911	1.068	1.164
g4H04	2	102499441	1.048	1.028	0.903	0.989	1.012	1.045	0.973	0.953	1.056	0.829	0.908	1.026	0.921	0.975	1.011	0.791	0.988	0.961	0.966	0.949	0.9	0.996	1.009	0.889	0.886	1.023	0.857	0.653	0.95	0.821	0.956	1.003	1.163
g1int210	2	102801665	0.968	1.14	0.866	1.002	0.968	1.008	1.06	0.974	1.056	0.84	0.944	1.019	0.888	0.897	1.001	0.922	0.937	0.987		0.987	0.941	0.949	0.949	0.795	0.864	0.925	0.864	0.771	0.961	0.794	0.925	1.076	1.192
g1CNS340	2	104553610	0.956	1.046	0.807	1.035	0.984	1.021	0.864	0.959	1.022	0.856	0.96	0.939	0.908	0.872	0.963	0.822	0.997	1.034	1.009	1.023	0.976	0.947	0.962	1.017	0.882	1.179	0.817	0.751	0.898	0.806	0.953	1.076	1.157
g1int211	2	106513111	0.984	1.007	0.851	1.036	0.962	1.032	1.24	0.976	1.232	0.955	0.879	0.939	0.985	1.012	0.961	0.804	1.018	1.007	0.993	1.021	1.016	1.072	0.991	1.008	0.869	1.096	0.884	0.903	1.134	0.803	1.017	1.086	1.129
g4A05	2	106939731	0.968	1.131	0.881	0.987	1.039	1.09	1.064	0.94	0.954	0.869	0.98	1.085	0.965	0.962	0.992		0.975	0.971	0.942	1.006	0.981	0.948	0.924	1.039	0.908	1.088	0.807	0.808	0.934	0.756	0.933	1.011	1.145
g1CNS450	2	108224104	1.107	1.097	0.843	0.997	0.975	1.07	1.007	0.959	1.129	0.919	0.928	1.106	0.93	0.987	1.031	0.762	0.943	0.954	0.988	1.02	1.026	1.018	1.021	1.103	0.938	1.111	0.84	0.885	1.05	0.814	0.969	1.036	1.209
g1CNS478	2	109660054	1.023	1.038	0.872	1.038	0.982	1.059	1.07	1.017	1.191	0.955	0.916	1.067	1.02	1.059	1.05	0.938	0.936	1.013	1.064	1.003	1.045	1.079	1.073	1.148	0.93	1.013	0.906	0.819	0.977	0.86	0.958	0.993	1.154
g1CNS484	2	111008491	1.051	1.088		1.091	0.985		1.138	1	1.109	0.909	0.86	0.935	0.907	0.898	0.976	0.803	1.011	1.033	1.019	0.987	0.998	1.012	1.006	1.085		1.03	0.793	0.768	0.983	0.805	0.958	0.964	1.104
g1int212	2	111948390	1.031	1.097	0.899	1.06	0.94	1.005	1.206	1.027	1.221	0.95		1.197	1	1.052	1.203	0.935	0.967	1.062	0.895	1.023	1.048	1.022	0.961	0.978		0.931	0.876	0.936	1.003	0.881	0.87	0.96	1.041
g1int213	2	112378883	1.019	1.07	0.882	0.96	1.001	1.059	1.1	1.006	1.156	0.913	0.947	1.068	0.953	1.024		0.891	0.965	0.973	1.011	1.012	0.985	1.035	1.031	1.155	0.909	1.081	0.881	0.839	1.068	0.944	1.014	0.883	1.174
g1int214	2	113224229	0.962	0.986	0.83	0.997	1.007	1.043	1.076	0.916	1.194	0.895	1.033	1.076	1.008	1.055	1.003	0.906	0.932	1.005	0.942	0.985	1.017	0.992	1.023	1.156	0.905	1.049	0.889	0.883	0.954	0.916	0.963	0.924	1.17
g1int215	2	113284403	0.989	1.054	0.78	0.978	0.948	1.024	1.194	1.026	1.19	0.962	0.995	1.083	1.049	0.995	0.973	0.912	0.945	1.003	0.987	1.036	0.997	0.951	1.053	1.163	0.899	1.028	0.897	1.08	1.047	0.917	0.979	0.902	1.174
g4B05	2	113425107	0.989	0.989	0.852	0.967	0.967	1.067	1.102	0.923	1.077	0.917	1.005	1.151	0.977	1.043	0.977	0.887	0.971	0.977	0.948	1.059	0.96	0.989	1.08	1.126	0.906	1.107	0.92	0.866	1.011	0.949	0.973	0.951	1.298
g1int216	2	114091576	1.004	0.954	0.876	0.982	0.931	1.044	1.06	0.998	1.078	0.911	1.008	0.955	1.005	0.955	0.971	0.8		1.025	1.131	0.974	1.035	1.117	1.032	1.052	0.966	1.006	0.912	0.823	0.936	0.979	0.98	1.015	1.041
g1int217	2	115941264		1.087		1.003	0.884		1.043		0.836	0.751	0.867	0.859		0.767			0.734	0.988	0.905	0.938	0.934	0.964	0.953	0.886	0.815		0.757	0.727	0.794	0.818	0.831	0.769	1.138
g1CNS97	2	117000169	0.92	1.045	0.991	1.049	1.039		0.908	0.92	0.788	0.862	0.822	0.897	0.904		0.858	0.805	0.961	0.986	0.997	0.962	0.952	0.97	0.895	1.029	0.925	0.973	0.853	0.777	0.898	0.904	0.923	0.953	1.127
g1CNS8	2	118086799	1.008	1.085	0.918	1.085	1.02	1.028	1.088	1.031	0.892	0.926	0.879	0.967	0.934	0.966	0.935	0.965	0.957	1	0.982	1.069	0.986	0.984	1.099	1.059	0.925	1.001	0.886	0.81	1.058	0.984	0.977	1.013	1.174
g1CNS24	2	119282405	1.012	1.012	0.978	0.992	0.942		0.901	1.031	0.947	0.935	0.798	0.876	1.03	1.056	0.978	0.888	0.901	0.993	1.047	0.978	0.92	0.945	0.987	1.098		1.073	0.875	0.764	1.043	0.979	0.912	0.911	1.189
g1CNS247	2	119406683	1.013	1.041	0.994	1.07	1.052		1.107	1.005	1.063	0.934	1.006	1.13	1.046	1.092	0.99	0.914	0.988	1.019	0.957	1.066	1.001	0.985	1.017	1.174	0.932	1.092	0.873	0.853	1.119	0.985	0.989	1.004	1.206
g1CNS33	2	120430488	1.007	1.048	1.075	1.076	1.038		1.145	1.03	0.945	0.893	0.901	0.984	0.956	0.88	1.042	0.866	1.032	1.04	1.097	0.97	1.004	1.095	0.962	1.139	0.928	0.977	0.868	0.89	1	0.946	0.988	0.992	1.25
g4C05	2	121436998	1.027	1.029	1.049	1.042	1.04	1.099	1.071	1.039	1.194	1.03	0.968	1.207	1.208	1.33	1.047	1.029	1.05	1.013	0.943	0.849	1.026	1.084	1.026	1.192	0.93	1.068	0.956	0.87	1.233	1.015	0.975	0.948	1.374
g1CNS17	2	122580289	0.934	0.987	0.998	1.028	1.026	1.034	0.966	0.992	0.983	0.887	0.922	1.003	1.022	1.013	0.97	0.842	0.938	0.967	0.949	0.762	0.947	0.943	1.025	1.113	0.895	0.996	0.851	0.857	0.934	0.953	0.902	0.921	1.026
g1CNS86	2	123769083	1.045	1.013	1.096	0.976	1.012		0.781		0.795	0.874	0.817	0.837	0.896	0.91	0.963	0.662	0.877	0.95	0.998	0.775	0.945	0.975	0.976	1.021		1		0.74	0.945	0.99	0.788	0.97	0.975
g1CNS41	2	125098470	0.979	1.087	0.992	1.011	1.021	1.038	1.04	0.941	0.835	0.882	0.872	1.071	0.894	0.914	1.024	0.792	0.98	1.01	0.95	0.758	0.939	0.905	0.968	1.033	0.849	0.98	0.878	0.784	0.954	0.933	0.961	0.933	1.024
g1CNS22	2	125598771	0.982	1.113	0.97	1.016	0.96	1.102	1.06	0.988	0.945	0.935	0.937	0.923	1.007	0.948	0.959	0.883	0.969	1.153	1.094	0.919	1.062	1.064	0.998	0.965	0.951	0.977	0.94	0.899	0.925	0.972	0.979	1.104	1.027
g1CNS120	2	126164765	0.998	1.002	1.054	0.97	0.947	1.027	0.922	0.956	0.904	0.875	0.855	0.934	0.925	0.932	1.051		0.93	0.913	1.014	0.787	0.935	0.922	0.961	1.033	0.861	1.029	0.811	0.788	1.002	0.916	0.912	0.987	1.016
g5G07	2	126717127	0.941	1.058	0.99	0.968	0.914		0.983	0.957	0.861	0.843	0.883	0.912	0.897	0.946	1.02	0.695	0.902	0.937	0.864	0.743	0.928	0.951	0.94	0.998		1.056	0.767	0.764	0.948	0.93	0.972	0.886	1.013
g1int219	2	127490989	0.972	0.938	0.939	0.93	0.967	1.083	1.196	1.042	1.151	1.063	0.929	1.069	1.182	1.288	1.002	0.809	0.98	1.004	0.923	0.777	0.933	0.964	1.003	1.195	0.887	1.112	0.964	0.879	1.1	0.999	1.003	0.921	1.018
g1int218	2	127666464	1.011	1.021	1.024	1.023	1.013	1.091	1.163	0.982	0.925	0.894	0.882	0.947	0.955	0.952	0.89	0.853	1.06	1.039	1.006	0.847	1.025	1.03	1.021	1.318	0.917	1.029	0.867	0.835	0.997	0.933	0.977	0.942	1.044
g7B02	2	128174124	0.856	0.956	0.885	1.02	1.212	0.893	0.884	1.024	1.021	0.949	0.976	0.932	0.81	0.804	0.827	0.931	0.909	0.9		0.997	1.146	1.195	1.125	0.862	0.883	1.027	0.908	0.924	0.842	0.668	0.969	0.963	0.975
g11B12	2	128253693	0.903	1.095	1.003	0.91	0.848	0.89	1.044	0.994	0.942	0.918	0.828	0.874	0.932	0.971	1.198	0.676	0.978	1.048	0.945	0.759	0.959	0.987	0.919	0.98	0.926	0.945	0.848	0.883	0.852	0.927	1.05	0.881	1.068
g1CNS256	2	129728624	1.024	1.016	0.952	1.044	1.039		1.137	0.894	1.019	0.96	0.972	1.053	0.998	1.021	0.994	0.787	1.031	0.994	1.005	0.808	1.024	0.967	0.993	1.125		1.124	0.856	0.807	1.02	0.955	0.947	0.973	1.037
g1int220	2	131354375	1.131	0.967	1.049	1.012	1.042	1.031	0.971	1	1.162	0.967	0.943	1.053	1.124	1.161	1.05	0.992	1.047	1.029	0.98	0.782	1.036	0.98	0.953	1.028	0.929	1.144	0.924	0.904	1.036	0.951	0.938	1.011	0.979
g1int222	2	133584195					0.85	0.764		1.028	0.818	0.804	1.012	1.011		0.841				0.965	0.982	0.726	0.803	0.91	0.843	0.928	0.833		0.848	0.807	0.802	0.777		1.002
g2C12	2	134255361	1.025	1.075	1.011	1.034	1.04	1.026	0.904	0.945	0.926	0.918	0.909	0.993	0.989	0.999	1.034	1.107	0.965	1.004	0.961	0.786	0.968	0.934	1.042	1.041	0.919	1.124	0.932	0.861	1.017	0.932	0.96	0.922	0.984
g1int223	2	135429890	1.008	0.943	0.953	0.942	0.969			0.897	0.906	0.887	1.03	1.078	0.984	1.063		0.881	0.869	1	1.005	0.793	0.945	0.959	0.948	1.003		1.009		0.805	0.849	0.843	0.881	0.873	1
g1CNS263	2	136509653	0.914	0.982	1.01	1.042	0.993	1.042	0.872	0.994	0.881	0.942	0.939	0.958	0.943	0.993	1.024	0.892	1.027	1.001	1.032	0.748	1.025	0.999	1.133	0.903	0.932	1.032	0.861	0.882	1.046	0.953	0.948	0.926	1.013
g1int224	2	137989504	0.989	1.18	1.072	0.989	0.93	1.011	0.842	0.959	0.823	0.818	0.826	0.837	0.872	0.88	0.999	0.795	0.866	0.913		0.81	0.954	0.991	0.922	0.812	0.886	0.991	0.866	0.708	0.935	0.944	0.858	0.948	0.988
g1CNS21	2	139646888	1.035	1.116	1.036	0.975	0.932	0.916	0.784	1.021	0.789	0.818	0.841	0.81	0.869	0.785	1.028		0.875	0.919	0.957	0.907	0.883	0.911	0.916	0.818	0.884	1.09	0.799		0.949	0.952	0.881	0.96	1.03
g1CNS109	2	140726157	1.004	1.104	0.947	0.975	0.976	1.056		0.827	0.821	0.853	0.977	0.854	0.96	0.9	0.992	0.72	0.889	1.012	1.014	0.969	1.005	0.963	0.939	0.839	0.848	0.962	0.837	0.885	0.968	0.931	0.888	0.983	0.996
g1CNS81	2	141799015	1.033	1.239	1.011	0.974	0.949	0.942		0.975	0.751	0.883	0.837	0.878	0.873	0.941	0.907	0.722	0.932	0.989	0.966	0.907	0.896	0.902		0.828	0.859	0.993	0.864	0.877	0.922	0.832	0.888	0.944	1.051
g1CNS110	2	143066106	0.981	1.103	0.994	0.975			0.831	0.924	0.818	0.869	0.913	0.916	0.952	0.891	0.991	0.644	0.983	0.989	1.031	0.923	0.938	0.899	0.922			0.952		0.873	1.006	0.868	0.856	0.952	0.963
g4D05	2	144551215	0.922	0.966	0.934	0.977	0.929	1.022	0.868	0.877	0.712	0.881	0.879	0.932	0.864	0.892	0.99	0.834	0.923	0.901		0.981	0.904	0.91	0.932	0.831	0.9	1.047	0.827	0.768	1.002	0.906	0.89	0.95	1.001
g1int225	2	144653643				0.918	0.891				0.693	0.881	0.833	0.719					0.868	0.922	0.861	0.953	0.942	0.91	0.88	0.722			0.679		0.855	0.763	0.863	0.864	0.938
g1int226	2	145004852	0.996		0.831	0.955	0.878	0.943	0.819	0.891	0.726	0.84	0.791	0.902	0.892	0.937				0.938	0.886	0.924	0.91	0.903	0.889	0.761	0.837	0.915	0.742	0.753	0.891	0.859	0.949
g1CNS73	2	147450771	1.043	1.003	1.019		0.974	1.026	0.758	0.944	0.761	0.842	0.82	0.872	0.907	0.894	0.991	0.77	0.93			0.996	0.901	0.998	0.921	0.832	0.871	1.024	0.794	0.756	0.973	0.896	0.832	1.016	0.974
g1CNS9	2	148358069	0.992	0.996	0.984		0.924	1.024	0.96	1.002	0.784	0.839	0.841	0.945	0.857	0.887	1.172	0.8	0.948	0.959		0.953	0.946	0.962	0.94	0.81	0.843	0.991	0.797	0.8	0.986	0.918	0.889	0.897	1.025
g1CNS7	2	149822092	1.024	1.026	0.964	0.987	0.969	1.019	1.027	1.024	0.852	0.884	0.981	1.04	0.939	0.952	0.975	0.693	0.924	0.967		1.026	0.954	0.921	1.011	0.841	0.878	1.019	0.87	0.824	0.993	0.978	0.946	0.917	1.016
g1CNS148	2	150834261	1.03	1.09	1.044	0.96	0.964	1.046	0.92	0.899	0.977	0.857	0.877	0.926	0.921	0.909	0.959	1.333	0.958	0.938		0.934	0.914	0.983	0.939	0.81	0.922	1.061	0.85	0.869	0.996	0.971	0.854	0.982	1.011
g1int228	2	151982464	1.049		0.808	0.924	0.93	1.043			0.974	0.837	1.022	0.997	0.926	0.98		0.666		1.001	1.02	0.919	0.935			0.883	0.865	0.969		0.765	0.874	0.845	0.854
g1int229	2	153551501	1.205	1.074	1.02	0.988	1	1.017	0.836	0.951	0.978	0.903	0.808	0.915	0.932	0.901	0.993	0.749	0.896		0.987	0.969	0.971	0.937		0.862	0.844	1.022	0.81	0.838	0.938	0.909	0.876	1.009	0.961
g1int230	2	153987463	0.967	1.061		0.943	0.895	1.008		0.917	0.904		0.982	1.007	1.093	1.006			0.967	0.888	0.983	0.927	0.903	0.974		0.789	0.846		0.804		0.866	0.868	0.888	0.897	0.967
g4E05	2	154737302	1.052	0.94		0.968	0.95	1.071		0.933	1.055	0.845		0.925	0.924	0.911	0.96	0.935	0.947	0.956	1.001	0.933	0.887	0.891		0.817	0.85	0.941			0.874	0.881	0.838	0.947	1
g1int231	2	155495173				0.936	0.882						1.031		0.926				0.777	0.93	1.003	0.689	0.818			0.77							0.778	0.884	0.887
g1int232	2	155741582	1.051	1.025	1.245	1.069	0.996		0.895	0.986	0.981	0.874	0.836	0.856	1.042	0.952		0.783	1.045	1.089	1.018	0.93	1.139	0.956	0.924	0.815		1.173	0.784	1.048	0.935	0.88	0.852	1	1.024
g1CNS438	2	157044999	0.912	0.91		1.011	0.878	1.073	0.826	0.936	0.962	0.846	0.852	0.902	0.851	0.888	0.898	0.738	1.009	0.96	0.996	0.932	1.114	0.959	0.971	0.831	0.868	1.033		0.76	0.933	0.812	0.902	0.903	1.006
g1int233	2	158337155	1.038	1.14	0.979	1.04	0.958	1.037	0.972	0.862	1.01	0.877	0.934	0.958	0.885	0.936	0.92	0.863	1.085	0.985	0.966	0.984	1.133	0.966	0.948	0.832	0.936	1.103	0.838	1.036	0.975	0.903	0.944	0.894	1.089
g1int234	2	158341710	1.045	0.98	0.974	0.988	0.954	1.038	0.932	0.969	1.052	0.9	0.909	0.942	0.893	0.893	0.907	0.798	0.945	0.958	0.997	1.029	1.153	0.971		0.918	0.931	1.015	0.902	1.107	0.971	0.892	0.934	0.93	1.016
g1int235	2	158348382	0.96	1.089	0.968	1.001	0.991	1.059	0.932	0.957	1.036	0.898	1.094	0.966	0.877	0.905	0.995	0.744	0.939	1.011	0.965	0.985	1.129	0.989	0.976	0.885	0.902		0.868	1.268	0.981	0.887	0.989	0.87	1.008
g1int236	2	158351963	0.987	1.089	1.099	0.971	1.03	1.04	0.955	0.999	1.037	0.902	0.856	1.005	0.975	0.918		0.755	0.967	0.982	0.96	0.968	1.155	0.984	0.946	0.87	0.884	1	0.875	1.037	0.94	0.933	1.045	0.963	1.044
g1int237	2	158357920	0.964	1.012	0.94	1.024	0.994	1.014	0.926	1.007	1.077	0.957	0.994	0.978	1.009	0.937	0.956	0.825	1.015	1.028	1.009	0.987	1.133	0.889	1	0.935	0.932	1.008	0.935	1.169	0.963	0.912	0.993	1.031	1.022
g1int238	2	159295287	0.979	1.018	0.999	1.024	1.019	1.07	0.938	0.896	1.119	0.912	1.066	1.191	0.958	1.017	1.021	0.828	1.067	0.925		1.062	1.18	0.941	0.974	0.862	0.935	1.039	0.851	0.822	0.956	0.918	0.916	0.952	1.04
g1int239	2	159683028	0.938	0.978	0.887	0.964	1.039	1.05	0.995	0.982	1.21	0.891	1.012	1.108	1.008	0.998	1	0.905	1.118	0.962	0.967	1.039	1.183	0.985	1.003	0.867	0.886	1.053	0.869	0.806	1.065	0.943	0.966	0.921	1.02
g4F05	2	159858547	0.982		0.979	1.001	0.997	1.075	0.892	0.867	1.059	0.875	0.956	1.071	0.935	1.026	1.014	0.981	1.006	0.932		1.063	1.153	0.93		0.878	0.912	1.009	0.888	0.747	0.966	0.908	0.926	0.928	1.023
g1int241	2	161740930	0.96	1.051		0.896	0.93						1.297	1.06	0.922		0.957		0.833	1.009	0.934	0.952	1.092	0.963	0.869	0.829	0.868	1.07			0.971	0.848	0.901	0.923	1.03
g1int242	2	162669810	0.968	0.926	0.898	0.955	0.951	1.019	0.929	0.915	1.05	0.849	1.004	1.092	0.932	0.921	0.92	0.925		0.965	0.925	0.947	1.085	0.933	0.894	0.801	0.889	1.026	0.82	0.848	0.966	0.908	0.854	0.935	0.992
g1int243	2	163627211	1.06		1.003	1.027	0.962	0.974		1.056	0.984	0.896	0.878	0.928	0.844	0.897	1.013	1.024	0.9	0.972	1.016	0.925	1.127	0.922	0.882	0.813	0.949	0.939	0.92	0.781	0.951	0.893	0.878	0.943	1.005
g1int244	2	165526171	1.02	1.007	0.867		1.037	1.044	1.01	0.991	0.866	0.846	0.966	0.981	0.919	0.936	0.929	0.995	0.889			1.02	1.085			0.897	0.858	1.023	0.772	0.946	0.951	0.798	0.874	1.041	0.984
g1CNS252	2	165970237	0.927	0.92	0.961	0.889	0.965	1.029	0.845	1.066	1.071	0.902		1.001		1.014	0.772		0.926	0.917	1.037	0.973	1.096	0.889	0.657	0.816		1.09		0.845	1	0.911	0.913	0.925	1.041
g1CNS258	2	167041086	0.89	0.987	0.937	0.999	0.879		0.825	0.912	0.982	0.776	0.711	0.733	0.827	0.811	0.951	0.857	0.874	0.984	0.993	0.899	1.056	0.928	0.942	0.819	0.878	1.056	0.738	0.752	0.933	0.927	0.986	0.997	1.048
g1int245	2	168528897	1.087	1.097	1.001	1.027	0.934	1.042	0.801	0.996	1.042	0.913	0.885	0.937	0.896	0.907	1.014	1.034	0.903	0.912		0.959	1.085	0.929	0.951	0.829	0.866	0.98	0.823	0.777	0.974	0.895	1.073	0.931	1.025
g1int248	2	172185408	1.059	1.043	0.883	1.012	1.003	1.096	0.823	0.964	1.025	0.919	0.999	0.924	0.918	0.91	1.009	1.154	0.913	1.024	1.011	1.007	1.148	0.975	1.014	0.949	0.925	1.064	0.858	0.867	0.911	1.118	0.99	0.982	1.005
g1int249	2	172561200	0.929	0.866	0.919	0.952	0.996		0.927	0.91	0.954	0.923	0.893	0.832	0.859	0.955	1.039	1.001	1.002	1	1.037	0.936	1.14	1.057	1.031	0.921	0.912	1.086		0.818	0.927	1.115	0.993	0.952	1.008
g4G05	2	172617409	1.104	1.054	0.998	1.02	1.006	1.072	0.976	0.913	1.012	0.831	0.933	0.904	0.944	1.047		0.934	0.851	1.016	1.018	0.998	1.171	0.992	1.109	0.917	0.936	1.019	0.9	0.832	0.996	1.183	0.922	0.943	1.078
g1int250	2	174762729	1.076	0.954	1.07	0.981	0.904	1.081	0.87	0.9	0.923	0.776	0.924	0.885	0.892	0.898	1.167	0.68	0.945	0.98	1.015	0.928	1.149	0.997	1.039	0.939	0.873	1.046	0.879	0.767	0.947	1.106	0.859	0.998	1.006
g1CNS489	2	176341416	0.956	1.003	0.98	1.04	1.015		0.911	1.067	1.148	0.911	1	1.003	0.924	0.967	1.064	1.002	0.95	1.018	1.012	1.007	1.147	0.98	1.076	0.866	0.908	1.002	0.831	0.806	0.931	1.224	0.973	1.005	1.021
g1int251	2	178180063	0.969	0.985	1.11	0.94	0.917		0.852	0.907	1.012	0.833	0.969	1.067	0.901		0.829	0.812	0.879	0.969	0.892	0.9	1.135	0.923	1.107	0.814	0.895	1.025		0.777	0.969	0.785	0.882	0.956	0.99
g1CNS601	2	178506709	1.056	0.926	0.876	1.022	1.011	1.013	0.901	1.035	1.032	0.882	0.951	0.931	0.934	0.972	0.85	0.985	0.936	0.985	1.032	0.964	1.12	0.995	1.235	0.861	0.917	1.001	0.873	0.848	0.895	0.793	0.916	0.979	0.989
g1int252	2	179427674	1.092	1.057	0.971	0.992	0.918	0.985	0.817	0.906	0.953	0.824	0.977	0.955	0.852	0.889	0.786	0.948	0.924	0.895	0.893	0.962	1.151	0.845	0.92	0.814	0.875	0.936	0.826	0.743	0.822	0.818	0.888	0.927	1.023
g1int253	2	180005513	1.001	1.141	1.071	1.012	0.971	1.076		0.713	0.934	0.941	0.892	0.751	0.959	0.966	0.871	0.913	0.922	0.953	0.997	0.985	1.147	0.987	0.867	0.868	0.906	1.036	0.825			0.837	0.929	0.967	0.98
g1int254	2	180443819	0.961	1.04	0.928	0.973	1		0.9	0.828	1.201	0.841	1.038	1.093	0.956	0.957	0.838	0.886	0.899	0.957	0.912	0.937	1.051	0.889	0.921	0.802		1.042	0.828	0.822	0.939	0.786	0.89	0.923	1.034
g1CNS469	2	182104941	0.944	0.979	0.981	0.966	0.973	1.014		0.855	1.182	0.785	0.935	0.969	0.871	0.834	0.758	0.91	0.936	0.929	0.963	0.998	1.152	0.956	0.996	0.788	0.86	1.017	0.828	0.768	0.978	0.678	0.834	0.899	1.072
g1int255	2	183991699	1.024	1.018	0.841	0.99	0.953	1.015	0.935	0.887	1.123	0.862	0.849	0.929	0.944	0.911	0.747	0.806	0.977	0.972	1.053	0.958	1.13	1.002	0.942	0.888	0.894	1.006	0.894	0.987	0.921	0.762	0.925	0.977	0.986
g1int256	2	185367786	0.86	1.034		0.967	0.936	1.014	0.924	0.893	1.128	0.869		0.915	0.9	0.882		1.091	0.927	0.945	0.943	0.86	1.087	0.907	0.949	0.776	0.886	0.959	0.819	0.818	0.838	0.668	0.82	0.947	1.024
g1CNS460	2	186398589	1.064	1.034	1.158	1	1.006	1.001			1.048	0.862	0.865	0.873	0.808	0.783	0.944	1.103	0.891	0.862	1.031	0.937	1.059	0.966		0.827	0.932	0.946			0.699	0.63	0.853	1.006	0.976
g1CNS598	2	187659091	1.231	1.317	1.114	1.042	1.075	1.191	1.149	1.057	1.169	1.132		0.991	1.13	0.999	1.046	0.942	1.089	1.23	1.242	1.03	1.225	1.145	1.055	0.989	1.09	1.196	0.992	1.086	1.12	0.922	1.001	1.183	1.139
g1CNS385	2	188890840	1.036		1.133		0.93	0.994	0.762	0.919	1.101	0.779	0.877	0.847	0.862	0.88	0.868	0.957	0.916			0.983	1.127	0.951	1.132	0.851	0.867	0.981	0.795	0.704	0.92	0.794	0.851	0.92	1.018
g1CNS532	2	190185991	0.999	1.034	1.005	0.966	0.951	1.018		0.748	1.091	0.787	0.793	0.754	0.819	0.855	0.848	0.992	0.951	0.945	1.117	0.951	1.17	0.971	1.075	0.845	0.887	1.03	0.759	0.772	0.848	0.742	0.821	0.904	0.972
g1int258	2	191055070	0.961	0.939	1.048	0.933	0.96		0.93	0.881	1.164	0.868	1.075	1.068	0.917	1.025	0.857	0.955	1.089	0.98	1.042	1.074	1.119	0.95	1.013	0.855	0.898	1.05		0.843	0.936	0.749	0.89	0.93	1.039
g4H05	2	191279453				0.959	0.945	1.061												0.96		1.028	1.166	0.979	0.963	0.855	0.882
g1CNS76	2	191614293	1.01	0.989	0.956	0.992	0.969	1.061	0.941	0.85	1.226	0.896	1.118	0.988			0.842	0.997	0.986	0.981	1.046	0.999	1.064	0.909	0.981	0.878	0.926	0.999	0.889	0.981	0.903	0.849	0.927	0.972	1.082
g1CNS113	2	192736263	1.001	1.037	1.095	0.986	0.994	1.08	0.914	0.91	1.115	0.864	1.032	0.981	1.013	0.945	0.875	0.994	0.921			0.933	1.112	0.976	0.943	0.813	0.912	1.003	0.856	0.895	1.015	0.833	0.793	1	0.996
g1CNS25	2	194078631	1.07	1.028	0.879	1.074	0.993	1.199	1.079	0.921	1.276	1.047	1.035	1.1	0.959	0.854	0.915	1.048	0.969	1.012	0.983	1.02	1.118	0.985	0.826	0.845	0.963	1.126	0.969	0.777	0.956	1.166	0.854	1.059	1.058
g1CNS439	2	194836524	1.001	1.055	0.999	0.952	0.91	0.991	0.782	0.847	1.022	1.033	0.851	0.755	0.932	0.879	0.808	1.04	0.954	0.919	0.996	0.938	1.057	0.929	0.936	0.788	0.868	0.97		0.67	0.974		0.824	0.948	0.882
g1CNS4	2	195347662	0.916			0.876	0.896	1.016			1.016		0.829	0.826	0.885	0.886	0.867		0.906	0.949	0.913	0.862	1.045	0.767		0.78						0.825	0.807	0.983	0.986
g9B04	2	196523198	1.034	1.035	0.983	1.035	1.028	1.022	0.868	0.907	1.191	0.849	0.965	0.942	0.922	0.902	0.859	0.945	0.963			1.016	1.144		1.062	0.865	0.909	1.134	0.899	1.258	0.985	0.801	0.882	0.968	0.965
g1int259	2	196923275	1.041	0.976	0.934	0.974	0.972	1.054	0.985	0.898	1.107	0.817	0.995	0.819	0.81	0.87	0.946	1.005	0.941	0.981		1.015	1.144	0.976	0.906	0.958	0.91	1.044	0.848	0.835	0.884	0.789	0.899	0.899	0.981
g1int260	2	197543959	0.964	1.016	0.893	1.026	0.975	1.056	0.961	0.987	1.153	0.869	1.043	0.995	0.966	0.958	0.849	0.982	0.93	1.015	1.011	0.981	1.176	1.022	0.96	0.97	0.886	1.018	0.854	0.735	0.927	0.843	0.934	0.943	1.087
g1int261	2	197968331	0.945	1.06	0.8	0.981	0.93	1.058	0.947	0.928	1.137	0.831	1.019	0.924	0.898	0.94	0.834	0.994	0.997	1.008	1.004	1.019	1.124	0.991		0.958	0.928	0.964	0.864	0.791	0.862	0.803	0.912	0.931	0.966
g1int262	2	198685343	1.031			0.968	0.723	0.749	0.909	0.97	1.058	0.755	0.856	0.87	0.88	0.842		0.803	0.684	0.972	0.902	0.929	1.084	0.934	0.993	0.851			0.702	0.702	0.744	0.709	0.839	0.918	0.942
g1int263	2	199493717	0.977	1.11	0.905	0.981	0.954	1.018	0.775	0.94	1.053	0.849	0.87	0.836	0.942	0.927	0.77	0.98	0.9	0.924		1.035	1.07	0.942	0.912	0.879	0.863	1.005	0.843	0.753	0.943	0.833	0.832	0.919	1.018
g1int264	2	201453622	0.973	1.018	0.902	0.98	0.967	1.074	1.017	1.037	1.182	0.939	1.055	0.924	0.937	0.945	0.906	1.012	0.888	1.044	1.023	0.971	0.987	1.005	1.02	0.974	0.908	1.14	0.862	0.825	1.025	0.779	0.967	0.971	1.088
g1int265	2	202089511	1.063	0.945	0.96		1.023	1.01	0.995	0.972	1.28	0.917	1.143	1.028	0.959	0.985	0.861	0.935	0.995			1.1	0.969			0.899	0.932	1.036	0.875	0.806	0.988	0.787	0.987	0.954	1.012
g1int266	2	204380592	1.03	1.028	0.883	1.019	0.976	1.083	0.953	0.911	1.079	0.917	1.156	1.032	0.878	0.953	0.846	1.033	0.932	1.038		1.002	1.003	0.977	0.862	0.874	0.932	1.034	0.882	0.811	0.932	0.795	0.951	0.965	1.235
g1int267	2	206170127	0.896	0.968	0.903	1.035	0.928		0.851	0.846	0.963	0.85	1.082	0.944	0.911	0.947	0.779	0.965	1.006	0.946	0.953	0.966	0.932	0.953	0.781	0.836	0.886	1.003	0.853	0.751	0.934	0.84	0.982	0.908	1.002
g1int268	2	206443999	1.005	0.868	0.869	1	1.019	1.078	0.887	0.936	1.184	0.908	1.115	1.064	1.046	1.045	0.859	1.143	0.982	1.054	0.975	1.056	0.97	0.927	0.801	0.905	0.916	1.096	0.85	0.85	1.016	0.783	0.905	0.971	1.011
g1int269	2	207156590	1.01	1.025		1.011	0.947	0.991		0.89	0.958	0.913	1.077	0.896	0.986	0.976	0.843	0.755	0.866	1.009	1.006	0.928	0.95	0.881		0.824	0.859	0.976		0.829	0.806	0.769	0.873	0.913	1.01
g1CNS280	2	208718667	1.01	1.005	0.876	1.037	0.978		0.895	0.95	1.052	0.852	0.923	0.87	0.86	0.911	0.839	0.964	0.955	0.959	1.033	0.916	0.986	1.006	0.828	0.871		1.007	0.851	0.9	0.989	0.878	1.278	0.974	0.979
g1int270	2	210518170	1.075	0.979	0.872	0.936	0.953	1.03		0.937	0.993	0.793		0.972	0.921	0.9	0.893	0.989	0.811	0.975	0.96	1.128	0.956	0.912	0.796	0.846	0.886	1.106	0.836	0.828	0.947	0.799	1.242	0.939	1.019
g1int271	2	211238851	0.978	1.066	0.939	0.929	0.907	1.024	0.929	0.911	0.918	0.805	1.033	0.844	0.879	0.833	0.853	1.054	1.102	0.982	0.901	1.123	0.901	0.899	0.757	0.725	0.877	0.98	0.782	0.81	0.973	0.708	1.148	0.944	1.032
g4A06	2	211988764	1.001	1.006	0.911	0.973	0.991	1.073	0.875	0.894	0.917	0.818	1.069	0.878	0.93	0.923	0.801	0.93	0.922	1.015	1.017	0.967	0.922	0.899	0.821	0.809	0.895	0.894	0.809	0.797	0.961	0.797	1.034	0.935	1.031
g1int272	2	211989768	0.921		0.967	1.023	0.96	1.037		0.798	1.021	0.818		0.926	1.028	0.844	0.9	1.069	0.857	0.915	0.973	0.969	0.904	0.853	0.704	0.84	0.897	0.986		0.972			1.021	0.947	0.999
g1int273	2	212052343	0.857			0.964	0.956	1.032		0.928	0.93	0.833		0.828	0.924	0.888	0.844	0.918	0.917	0.986	0.929	0.94	0.961	0.898	0.802	0.804	0.925	0.864		0.918	0.892	0.748	1.016	0.91	1.034
g1CNS603	2	213278265	0.86		0.897		0.916	0.995	0.992	0.919	0.907	0.874	1.062	0.911	0.936	0.865		0.891	0.988	0.912		0.933	0.956	0.898	0.884	0.814	0.921	0.897	0.811	0.788	0.949	0.803	0.987	0.952	1.007
g1CNS393	2	214694499	0.975	0.936	0.919	0.943	0.961	1.037		0.979	0.918	0.847			0.874	0.884	0.83	1.01	0.931	0.968	1.011	0.939	0.979	0.957	0.849	0.837	0.892	1.032	0.767	0.772	0.959	0.75	0.531	0.968	0.973
g1int275	2	216017798	1	1.003	0.878	0.998	0.947	1.062	0.939	1.052	1.04	0.872	1.108	1.014	0.891	0.916	0.9	0.938	0.875	1		1.012	0.997	1.127	0.854	0.836	0.885	1.017	0.831	0.84	0.994	0.785	0.565	0.973	1.027
g8C06	2	216806421	0.964	1.043	0.903	1.181	1.042	1.049		1.028	1.205	0.978	1.144	1.115	1.191	1.068	0.752	1.082	0.985	0.99	0.975	1.043	0.972	1.007	0.821	0.899	0.917	1.107	0.868	0.898	1.016	0.823	1.189	0.955	1.014
g1int276	2	217054939	0.976	0.863	0.923	1	0.941		0.863	1.019	1.098	0.934	1.151	1.072	1.017	1.095	0.791	1.04	0.906	0.967	1.007	0.985	0.986	0.921	0.804	0.893	0.917	1.116	0.851	0.76	0.89	0.801	1.147	0.814	0.984
g1CNS446	2	218281375	0.949	1.001	0.832	1.033	1.032	1.04	0.972	1.124	1.16	0.899	1.204	1.208	0.991	1.051	0.791	1.123	0.893	1.012	0.96	1.047	1.058	0.987	0.839	0.88	0.89	1.08	0.896	0.754	1.018	0.798	0.986	0.976	1.043
g1CNS541	2	219796270	0.956	1.03	0.883	1.021	0.997	1.065	0.933	1.066	1.189	0.923	0.991	1.026	1.049	1.156	0.823	1.119	0.952	1.038		1.009	1.06	0.955	0.885	0.902	0.95	1.089	0.869	0.798	1.028	0.803	0.964	0.93	1.024
g1CNS291	2	221068694	0.958	1.027	0.923	0.993	1.037	1.054	0.776	0.972	1.041	0.867	0.993	0.913	0.892	0.917	0.803	0.947	0.902	0.937	1.027	0.987	0.927	0.899	0.804		0.918	1.019	0.845	0.777	0.992	0.806	0.887	0.924	0.987
g1int280	2	222443528	0.922	0.953	0.786		0.979	1.089	0.892	0.979	1.015	0.872	1.044	0.998	0.948	0.93	1.052	0.976	0.988			0.989	0.977	0.868	0.836	0.82	0.894	1.041	0.882	0.799	0.986	0.836	0.898	1.009	1.011
g4C06	2	222917399	0.912	0.91	0.972	1	0.995	1.085	0.86	1.008	1.062	0.88	0.978	0.901	0.947	0.985	0.968	1.007	0.866	0.99	0.895	0.946	1.019	0.836	0.86	0.863	0.877	1.007	0.821	0.775	0.878	0.814	0.914	0.957	1.047
g1int281	2	223616055	0.87	0.969	0.78	1.002	1.015	0.986	0.924	1.027	1.079	0.929	1.086	1.086	0.967	0.968		0.943	1.017	0.982	0.981	0.934	0.98	0.854		0.846	0.879	1.211	0.837	0.771	0.924	0.796	0.967	0.908	1.008
g1int282	2	224385166	0.911	0.967	0.959	0.998	0.955	1.098	0.953	1.024	1.089	0.891	0.93	0.982	0.895	0.937	1.082	0.904	0.843	1.027	1.012	0.961	0.987	0.938	0.894	0.927	0.934	1.026	0.906	0.849	0.956	0.829	0.969	0.97	0.968
g1int283	2	224418566	0.969	1.02	0.834	1.033	0.998		0.931	0.973	1.075	0.89	0.97	0.941	0.896	0.96	0.996	0.886	0.969	0.987	1.056	1.004	0.994	0.984	0.871	0.901	0.892	0.969	0.876	0.819	0.981	0.799	0.961	0.885	1.036
g1int284	2	225069966	0.843	0.877	0.844	0.95	0.945	1.007		0.946	1.06	0.83	1.006	1.018	0.876	0.959		1.022		0.935	0.952	0.953	0.943	0.884		0.818	0.894	1.068	0.935	0.81		0.771	0.851	1.018	0.991
g1int285	2	227064550	0.975	1.002	0.864	1.002	0.971	1.028		1.002	1.003	0.881	0.897	0.911	0.854	0.893	0.954	0.802	0.953	0.981	0.989	0.996	0.945	0.861	0.944	0.829	0.863	0.947	0.812	0.836	1.007	0.812	0.911	0.996	1.01
g1CNS336	2	228401487	1.074	1.018	0.882	1.068	1.035	1.084	0.954	1.066	1.143	0.99	0.978	0.953	0.993	0.97	0.994	1.389	0.949	1.044	1.038	1.005	1.052	0.96	1.026	0.975	0.964	1.114	0.917	0.922	1.072	0.871	0.967	0.946	1.064
g1int286	2	229836935	0.877	1.08	0.819	0.966	0.964		0.844	0.976	1.008	0.821	1.014	1.006	0.876	0.935	1.023	0.923	0.86	0.992	0.919	0.902	0.967	0.85	0.913	0.828	0.894	1.035	0.74	0.719	0.89	0.883	0.907	0.955	0.996
g4D06	2	230065642	0.937	0.972	0.848	0.996	1.034	1.026	0.857	1.051	1.052	0.828	0.974	0.956	0.925	0.949	0.952	1.027	0.93	0.969		1.001	0.977	0.916	0.986	0.848	0.901	0.981	0.838	0.808	1.029	0.919	0.921	0.934	1.011
g1int287	2	230128294	0.976	1.051	0.844	1.02	0.995	1.054	1.004	1.032	1.01	0.896	1.032	1.008	0.992	0.957	0.996	1.042	0.976	1.016	0.952	0.984	0.964	0.95	0.93	0.866	0.882	1.03	0.888	0.816	0.969	0.894	0.911	0.97	1.009
g1int288	2	232063915	0.941	0.982	0.901	1.027	0.999	1.06	0.888	1.045	1.154	0.965	0.954	0.896	1.081	1.021	1.012	0.995	0.956	1.04	1.091	1.004	1.048	0.991	0.974	0.914	0.899	1.093	0.942	0.902	0.965	0.986	1.141	0.986	1.054
g1int289	2	233534637	0.87	0.899	0.802	0.976	1.023		0.828	1.097	1.316	1.027	0.948	0.961	1.14	1.197	0.958	1.039	1.032	1.003	0.96	0.792	0.963	0.937	1.138	0.903	0.931	1.112	0.94	0.818	1.004	0.977	1.07	0.946	1.004
g1int290	2	233866181	0.942	1.022	0.827	1.028	1.009		0.937	1.102	1.224	0.982	0.989	0.984	1.039	1.082	1.004	1.133	0.999	1.037	1.038	0.841	1.015	0.97	1.171	0.932	0.951	1.118	0.916	0.905	1.067	0.982	1.173	0.977	1.083
g1int292	2	234574446	0.911	0.946		0.984	0.971		0.936	1.046	1.074	0.859	1.076	0.972	0.972		0.953	0.966	0.967	1.009	0.901	0.75	0.997	0.894	1.08	0.848	0.883	1.007		0.813	0.948	0.931	1.138	0.89	1.027
g1int293	2	234590751	0.997	0.967	0.904	0.969	1.008	1.027	0.757	1.059	1.098	0.889	1.008	0.965	1.05	1.092	0.988	0.965	1.014	1.006	0.981	0.831	0.967	0.848	1.087	0.866		1.072	0.871	0.776	1.009	0.946	1.142	0.975	1.027
g1CNS293	2	235874674	0.964	0.98		1.019	1.005	1.009	0.846	1.089	1.186	0.941	1.255	1.19	1.036	1.123	0.989	1.047	0.974	0.991	0.975	0.804	1.002	0.896	1.155	0.872	0.943	1.056	0.901	0.839	1.015	0.96	1.211	0.973	1.043
g1CNS370	2	237157685	0.95	0.945	0.845	1.016	1.005	0.989	1.008	1.062	1.191	0.972	1.278	1.111	1.084	1.169	0.978	1.127	1.026	0.98	0.943	0.813	0.966	0.887	1.172	0.843	0.904	1.096	0.898	0.794	1.063	0.99	1.057	0.957	1.012
g1int294	2	238727164	0.899	0.986	0.845	0.865	0.988	0.952	0.903	1.074	1.315	1.025	1.111	1.064	1.2	1.212	1.044	1.088	1.106	0.995	1.036	0.811	0.974	0.962	1.123	0.912		1.122		0.87	0.982	0.93	1.164	0.979	1.161
g1int295	2	239009603	0.875	0.915	0.8	0.955	1.016	1.057	0.923	1.102	1.224	0.985	1.187	1.08	1.07	1.153	1.069	1.037	1.051	1.064	0.926	0.755	0.959	0.891	1.081	0.909	0.913	1.079	0.849	0.82	0.774	0.913	1.103	0.894	1.075
g1CNS146	2	239253307	0.923	1.031	0.849	1.049	1.062	1.068	1	1.147	1.175	0.981	1.132	1.081	1.127	1.191	0.998	1.166	1.046	0.891	0.967	0.824	1.004	0.909	1.195	0.858	0.942	1.056	0.88	0.918	1.03	0.975	1.1	1.011	1.225
g1CNS373	2	240355252	0.936	1.064	0.814	0.961	0.998	0.975	0.88	0.963	1.146	0.908		0.966	1.145	1.156	0.95	0.997	0.966		0.976	0.794	0.971	0.722	1.246	0.823	0.953	1.066			0.799	0.841	0.993	0.887	1.097
g1int296	2	241744741	1.009	0.933	0.87	0.95	0.937	1.035	1.029	1.164	1.32	1.019	1.086	1.015	1.076	1.16	0.966	0.999	1.035	1.124	1.274	0.831	0.986	0.941	1.036	0.709	0.864	1.159	0.971	0.866	1.019	0.92	1.165	0.944	1.256
g7D08	2	242638241	0.998	1.069	0.908		1.078	1.12	0.913	1.167	1.466	1.001	1.137	1.078	1.127	1.104	1.05	1.045	1.15			0.942	1.084	0.985	0.897	0.834	0.838	1.184	0.936	1.015	1.042	0.955	1.154	0.984	1.196
g7E08	3	186829	1.263	1.206		0.922	1.013		0.84	0.891	0.849	0.963	0.869	0.704	1.031	0.826	1.011	0.879	0.953	1.18	1.451	0.945	0.894	0.906	0.852	0.841	0.861	0.948	1.27	0.803	0.762	0.885	0.864	1.154	1.172
g4F06	3	334134	1.102	1.315	1.032	0.968	0.939	0.897	0.733	0.971	0.781	0.997	0.862	0.775	0.998	0.855	1.022	1.006	0.969	1.122		0.96	0.904	0.895	0.861	0.855	1.099	0.938	1.239	0.75	0.765	0.816	0.889	1.218	1.167
g1CNS576	3	1475718	1.059	1.194	0.968	0.956	0.979	0.985	0.969	0.973	0.924	0.963	0.921	0.911	0.997	0.9	0.966	0.98	1.001	1.085	1.088	0.919	1.033	1.119	0.915	0.918	0.924	0.956		1.126	0.971	0.997	0.95	1.161	1.301
g1CNS508	3	2905777	1.171	1.2	1.066	0.992	1.006		0.942	1.064	0.931	1.056	1.03	0.816	1.014	0.915	1	1.036	1.02	1.237	1.442	0.962	0.979	0.948	1.052	0.821		1.009	1.241	0.797	0.838	0.947	0.939	1.239	1.253
g1int297	3	4329997	1.048	1.221	0.919	0.982	0.958	0.873	0.979	1.039	0.909	1.101	1.019	0.819	0.971	0.885	1.026	0.986	0.977	1.2	1.276	0.97	0.961	0.942	0.986	0.84	0.862	1.027	1.291	0.794	0.759	0.891	0.978	1.258	1.026
g4D07	3	4824813	1.196	1.116	1.047	0.989	0.999	0.946	0.966	1.075	0.916	1.099	1.064	0.803	1.087	0.948	1.003	0.948	1.21	1.189	1.316	1.002	1.036	1.002	0.982	0.91	0.888	0.997	1.353	0.801	0.857	0.912	0.975	1.339	1.049
g1int298	3	5502101	0.93	1.224	0.868		0.939	0.934	0.983	1.041	0.897	1.075	1.018	0.797	0.948	0.848	0.99	0.892	1.025			0.942	0.975			0.812	0.879	0.947	1.394	0.881	0.772	0.9	0.94	1.317	1.019
g4G06	3	6808233	0.988	1.245	0.945	0.992	0.989	0.905	0.832	1.04	0.834	1.005		0.773	0.961	0.871	0.894	0.884	1.029	1.133	1.291	0.907	1.069	0.876	0.866	0.828	0.88	0.855	1.011	0.807	0.773	0.793	0.9	1.258	0.99
g1int299	3	7204844	0.973	1.116	0.981	0.96	0.96	0.904	0.852	0.885	0.826	1.012	0.892	0.739	0.936	0.811	0.866	0.879	0.954	1.034	1.354	0.954	1.132	0.926	0.921	0.786	0.878	0.922	1.284	0.753	0.781	0.832	0.833	1.241	1.018
g11G08	3	8444000	0.978	1.087	1.022	0.951	0.935	0.806	0.855	1.101	1.312	1.128	0.987	0.942	1.174	1.034	0.995	1.08	1.04	1.203	1.28	1.041	1.173	0.945	0.996	0.853	0.97	0.999	1.33	0.791	0.919	0.971	1.002	1.28	1.029
g1int300	3	9722210	0.92	1.111	0.994	1.019	1.005	1.011	1.057	1.109	1.039	1.195	0.973	0.856	1.246	1.088	1.101	1.317	1.042	1.242	1.337	1.079	1.223	1.055	1.078	0.961	0.964	0.996	1.481	0.882	0.924	0.976	0.972	1.032	1.03
g3F03	3	9857354	0.922	0.924		0.945	1.114	0.985		1.022	1.028	1.11	0.942	0.839	1.108	1.02	1.035	1.496		1.203	1.26	0.99	1.178	0.897	1.009	0.917	0.98	1.075	1.427	0.842	0.785	0.898	0.944	0.99	0.95
g4H06	3	10011953	1.075	1.141	1.023	1.026	1.003	0.957	1.018	1.043	1.011	1.044	0.912	0.801	1.085	1.026	1.029	1.022	0.975	1.151		0.976	1.136	1.015	0.98	0.953	0.937	1.033	1.328	0.832	0.825	0.927	0.971	0.996	0.941
g1int301	3	11465212	0.932	1.091	1.019	0.973	1.087	0.927	0.952	0.992	1.017	1.167	1.039	0.965	1.014	1.072	1.202	1.039	0.998	1.225	1.505	1.026	1.194	1.001	1.077	0.937	0.93	1.02	1.374	0.874	0.896	0.941	0.977	0.956	0.858
g1int302	3	11910713	0.943	1.114	0.882	0.943	0.997		0.913	1.048	0.904	1.094	1.111	0.901	0.942	0.9		0.98	0.987	1.264	1.314	0.893	1.211	1	0.941	0.78		1.036	1.209	0.817	0.706	0.836	0.993	1.021	0.786
g1int305	3	12476543	1.062	1.158	1.055	0.997	1.031	0.97	1.02	1.021	0.97	1.162	1.046	0.869	1.006	1.002	1.009	1.072		1.193	1.3	1.023	1.169	0.992	0.993	0.933	0.889	1.016	1.399	0.884	0.886	0.959	1.054	0.954	0.847
g1int303	3	12481289	0.972	1.116	1.009		1.007	0.964	0.983	1.086	1.006	1.092	1.04	0.886	0.993	0.988	1.126	1.009	0.952	1.153	1.342	1.02	1.237	0.996	1.015	0.951	0.893	1.005	1.508		0.824	0.909	1.003	0.956	0.841
g1int304	3	12554316	0.975	1.147	0.989	1.023	1.005	1.018	0.96	1.019	0.986	1.079	1.044	0.839	1.039	0.999	1.152	1.084	1.082	1.161	1.289	0.99	1.169	1.009	1.044	0.974	0.934	1.031	1.338	0.945	0.841	0.984	0.978	1.016	0.932
g4A07	3	12883379	0.974	1.141	1.008	0.974	1.041	0.903	1.041	1.114	1.169	1.318	1.039	0.862	1.178	1.233	1.21	1.224	1.07	1.292	1.319	0.987	1.177	0.954	1.016	0.911	0.946	1.046	1.587	0.866	0.911	0.971	0.943	0.96	0.831
g1CNS604	3	14501571	0.969	1.076	0.998		1.042	0.891	1.044	1.116	1.069	1.177	1.068	0.853	1.029	1.103	1.026	1.118	1.014	1.221		0.983	1.177	0.993	0.986	0.84	0.889	1.044	1.518	0.862	0.866	0.917	0.884	0.948	0.838
g1int306	3	16303623	0.949	1.117	1	0.947	0.963	0.843	0.748	0.99	0.887	1.132	0.937	0.81	1.04	0.802	0.998	0.968	0.929	1.176	1.26	0.997	1.092	0.895	0.907	0.776	0.872	0.97	1.315	0.76	0.776	0.722	0.893	0.899	0.809
g1int307	3	20149224	0.954	1.483		0.944	0.98	1.035	0.862	1.031	0.965	1.044	0.934	0.751	0.939	0.811		0.716	0.838	1.142	1.248	0.908	1.1	0.905	0.932	0.856	0.914	1.06	1.283	0.855	0.812	0.799	0.925	0.898	0.829
g1int308	3	21382233	1.04	1.089		0.943	0.928	0.843	0.81	0.979	0.88	0.97		0.742	0.92	0.794	0.883	0.743	0.859	1.076		0.772	1.1	0.893	0.884	0.78	0.857	0.894	1.178	0.805	0.73	0.746	1.022	0.983	0.872
g1int309	3	22146357	0.966	1.155	0.827		0.892	0.892	0.909	0.935	0.78	0.98		0.817	0.862	0.801	1.02	0.681	0.924			0.734	1.112			0.794	0.883	0.829	1.282	0.741	0.778	0.767	0.935	1	0.769
g4B07	3	23709806	0.99	1.098	0.822	0.97	1.049	0.945	0.972	1.036	0.912	1.153	1.041	0.792	0.983	0.878	1.01	0.859	0.992	1.183	1.296	0.791	0.996	0.995	0.978	0.901	0.899	0.976	1.373	0.869	0.837	0.827	0.942	0.991	0.853
g1int310	3	25381431	0.94	1.126	0.9	0.966	0.955	0.939	0.914	1.082	0.918	1.082	1.122	0.894	0.919	0.845	1.059	0.816	0.964	1.231	1.328	0.753	0.938	0.911	0.933	0.807	0.862	0.975	1.406	0.829	0.825	0.801	0.891	0.904	0.853
g8C02	3	25516717	0.908	1.135	0.772	0.994	0.957	0.882	0.955	0.973	0.957	1.108	1.081	0.974		0.898	0.959	0.859	1.019	1.205	1.383	0.761	0.927	0.955	0.951	0.867	0.927	0.995	1.548	0.891	0.757	0.764	0.94	0.94	0.824
g1int311	3	25697634			1.023	1.056	1.065		1.089	1.135	0.997	1.109	1.083	0.925	1.119	0.932			0.964	1.295		0.87	1.06	1.041	1.015	0.921		1.129	1.237	0.833	0.83	0.813	1.042	1.054	0.996
g1CNS520	3	28141312	1.027	1.042	0.845	0.957	0.937			1.008	0.972	0.967	1.003	0.956	0.872	0.759	0.918	0.702	0.996	1.115	1.234	0.752	0.989	1.071	1.003		0.9	0.986	1.279	0.802	0.832	0.736	0.862	1.221	0.839
g1CNS537	3	29327170	0.973	1.11	0.914		0.914	0.883	0.845	1.086	0.809	0.976	0.889	0.801	0.872	0.735	1.03	0.76	0.922			0.787	0.963	0.953	0.955	0.782	0.962	0.956	1.325	0.765	0.778	0.782	0.843	1.202	0.851
g1CNS585	3	29327192	1.12	1.247	1.156	1.128	1.095	1.175	1.088	1.074	1.098	1.088	0.991	1.004	1.119	1.003	1.039	0.926	1.134	1.217		1.012	1.202	1.148	1.016	0.973	1.061	1.14	0.961	1.035	0.985	0.91	0.962	1.209	1.157
g1int315	3	30603976	0.947	1.002	0.786	1.008	0.973	0.896	0.948	1.024	0.884	1.109	0.957	0.81	0.973	0.785	0.957	0.785	0.96	1.164	0.941	0.713	0.954	0.993	0.947	0.815	0.897	0.947	1.378	1.201		0.797	0.924	1.163	0.846
g1int314	3	30632651	0.953	1.105	0.939	0.957	0.988	0.904	0.852	0.988	0.87	1.017	0.908	0.885	0.868	0.764	0.983	0.787	1.009	1.173	0.898	0.765	0.92	0.988	0.823	0.874	0.886	1.067	1.44	1.385	0.802	0.782	0.789	1.304	0.794
g4C07	3	30642725	0.911	1.083	0.817	0.996	0.985	0.873	0.832	0.985	0.864	0.958	1.005	0.829	0.976	0.854		0.849	0.983	1.204	0.964	0.768	0.926	0.921	0.919	0.832	0.927	0.954	1.408	0.733	0.807	0.806	0.896	1.213	0.854
g1int317	3	30691605	0.939	1.102	0.909	0.975	0.978	1.041	0.939	0.836	0.968	0.915	0.893	0.802	0.939	0.961	0.847	0.667	0.987		1.11	0.977	1.056	0.873	0.729	0.853	0.96	0.978	0.932	1.247	0.823	0.844	0.971	1.05	0.955
g1int313	3	30694108	0.962	1.035	0.917	0.912	1.003	0.875	0.831	0.98	0.854	1.076	1.018	0.818	0.877	0.803	0.926	0.782	0.967			0.723	0.925	1.025	0.902	0.785	0.888	1.103	1.346	1.162	0.815	0.814	0.863	1.288	0.807
g1int312	3	30706648	0.944	1.078	0.835	0.965	0.942	0.859	0.85	1.026	0.827	1.049	1.022	0.826	0.866	0.77		0.859	1.011	1.069	0.969	0.713	0.892	1	0.86	0.79	0.877	0.939	1.375	0.749	0.793	0.773	0.916	1.242	0.834
g1CNS431	3	32008013	1.011	1.138	0.891	1.068	0.991		0.969	1.085	0.961	1.109	0.911	0.84	0.884		1.067	1	1.139	1.158	1.031	0.893	1.059	1.08	1.073	0.909	0.93	0.94	1.284	0.843	0.831	0.848	0.98	1.26	0.896
g1CNS559	3	33554669	0.952		0.872		0.968	0.902	0.872	0.97	0.842	0.948	0.988	0.825	0.853	0.778		0.626	0.897			0.845	0.94	1.244	0.916	0.843	0.872	1.012	0.981	0.833			0.803	1.298	0.778
g1int318	3	34981835	1.039	0.964	0.989	0.99	0.977	0.924	0.836	0.992	0.83	0.959		0.774	0.94	0.829	0.974	1.05	1.017	1.065	1.147	0.898	0.911	0.965	0.981	0.889	0.883	0.932	1.125	0.76	0.739	0.832	0.885	1.253	0.888
g1int319	3	35799557	1.031	1.128	0.869	0.973	0.936	0.923	0.922	0.98	0.832	0.993	1.038	0.803	0.845	0.805	0.85	0.841	0.931	1.025	1.025	0.828	0.96	1.057	0.92	0.812	0.88	0.981	0.934	0.788	0.811	0.815	0.878	1.227	0.846
g8G03	3	36961807	0.977	0.914	0.844	0.956	0.999	0.963	0.964	0.961	0.894	1.057		0.863	0.936	0.803	0.957	0.838	0.91		1.044	0.783	0.991	1.083	1.025	0.909	0.956	1.004	1.06	0.812	0.767	0.813	0.938	1.19	0.883
g4D09	3	36961809	1.017	1.013	0.826	0.906	0.994	0.976	0.907	1.03	0.915	1.029	0.946	0.776	0.884	0.779	0.983	0.768	0.982	1.153		0.806	0.985	0.958	0.97	0.886	0.91	0.927	1.128	0.791	0.805	0.773	0.973	1.166	0.832
g1int320	3	37940027	0.939	0.912	0.88		1.064	0.994	1.043	1.053	1.096	1.27	1.223	0.985	1.157	1.085	1.003	0.909	1.044	1.029		0.836	0.954	1.06	1.049	0.874	0.923	1.038	1.203	0.75	0.884	0.834	0.94	1.216	0.848
g1CNS574	3	39638762	0.903	0.929	0.842	1.015	1.021	0.951		0.98	0.886	1.134	0.954	0.788	0.935	0.834	0.988	0.866	0.959	0.921	1.038	0.802	0.985	1.1	0.919	0.869	0.916	0.979	1.064	0.828	0.839	0.847	0.859	1.262	0.807
g1int321	3	39851580	1.006	0.942	0.885	1.001	1.023	0.935		1.034	0.916	1.153	1.099	0.887	0.909	0.829	1.03	0.8	1.045	0.99	1.041	0.871		1.036	1.049	0.859	0.938	1.012	1.076	0.832	0.92	0.796	0.965	1.229	0.889
g2D12	3	41172145	1.033	0.994	0.848		0.999	0.848	0.999	1.023	0.918	1.119	1.025	0.842	0.98	0.84	1.037	0.969	1.002			0.778	0.95	1.11	0.992	0.827	0.898	0.974	1.115	0.794			0.835	1.2	0.849
g1int322	3	42212950	0.963	1.023	0.856	1.002	1.073	0.927	0.995	0.986	0.934	1.134	1.091	0.95	1.003	0.884	0.957	0.838	1.014	0.976		0.79	1.025	1.081	0.894	0.89	0.906	0.852	1.074	0.801	0.838	0.811	0.787	1.343	0.802
g1int323	3	43499679	0.98	1.067	0.856	0.936	0.996	0.898	0.937	0.975	0.903	1.009	0.949	0.785	0.923	0.795	0.947	0.812	0.89	0.958		0.795	0.974	1.055	0.873	0.824	0.906	0.769	0.725	0.821	0.786	0.798	0.763	1.277	0.812
g1int324	3	44515137	0.966	0.95	0.908	1.025	1.058	0.922	0.92	0.916	0.918	1.13	1.009	0.808	0.952	0.884	0.847	0.9	0.985	1.018		0.871	1.03	1.13	0.891	0.891	0.942	0.917	0.74	0.879	0.811	0.796	0.798	1.259	0.827
g7C02	3	45214630	0.788	1.097		1.042	1.06	0.961	1.089	1.127	0.974	1.119	1.003	0.862	0.961	0.842		0.827	0.91	1.021	1.028	0.834	1.009	1.116	0.985	0.933	0.955	0.923	0.742	0.852	0.866	0.888	0.841	1.232	0.842
g1int325	3	46391347	0.951	0.992	0.827	1.008	1.042	0.91	1.002	0.965	1.079	1.226	1.1	0.998	1.053	1.047	0.857	0.91	1.024	1.019	0.991	0.821	1.001	0.992	0.877	0.909	0.954	0.852	0.739	1.036	0.897	0.802	0.765	1.23	0.839
g1int326	3	46404269	0.966	1.003	0.845	1.024	1.03	0.96	0.946	0.99	1.036	1.127	1.045	0.918	1.02	1.023	0.798	0.82	1.046	1.05	0.962	0.882	0.995	0.976	0.94	0.933	0.96	0.882	0.719	2.507	0.873	0.826	0.774	1.223	0.894
g1int327	3	46858624	0.949	0.921	0.807	0.938	1.047		1.095	0.999	1.213	1.302	1.131	0.906	1.223	1.252	0.832	0.979	1.103	1.031	0.968	0.839	1.031	0.968	0.896	0.89		0.88	0.731	0.843	0.874	0.824	0.767	1.304	0.835
g2G11	3	48127322	0.97	0.935	0.915	1.035	1.035	0.975	0.99	0.951	1.02	1.019	0.885	0.831	1.024	0.92	0.861	1.004	1.016	1.133	1.091	0.89	1.064	1.024	0.984	0.996	0.95	0.943	0.752	0.832	0.893	0.867	0.853	1.152	0.86
g1int329	3	50409942	1.006	0.926	0.983	0.913	0.922	0.891	1.033	0.983	1.19	1.202	0.974	0.775	1.222	1.086	0.901	0.827	0.966	1.012	0.981	0.769	1.004	0.984	0.994	0.834	0.876		0.765	1.062	0.856	0.881	0.821	1.148	0.873
g1int328	3	50534159	0.981	0.94	0.854	1.001	1.056	0.953	0.987	0.984	1.122	1.111	1.044	0.942	1.142	1.042	0.902	0.958	1.002	1.044	1.051	0.819	1.031	0.968	1.027	0.923	0.95	0.954	0.773	0.859	0.883	0.851	0.805	1.286	0.861
g1CNS397	3	51792809	0.999	1.001	0.84	0.957	1.012	0.935		0.87	1.097	1.074	1.08	0.962	1.094	1.065	0.856	0.947	0.98		0.984	0.785	1.045	0.984	0.953	0.887	0.926	0.945	0.747	0.773	0.86	0.836	0.747	1.188	0.879
g1int332	3	54789675	0.981	1.006	0.836	1.045	1.038	0.913	0.944	0.857	0.963	1.003	1.146	0.886	0.981	1.007	0.738	0.825	0.977	1.02		0.77	0.94	0.91	0.894	0.846	0.952	0.913	0.699	0.865	0.832	0.794	0.775	1.266	0.815
g1int333	3	55724533	0.935	1.017	0.917	0.979	1.045	1.024	0.972	0.966	0.91	0.989	1.187	0.917	0.986	1.017	0.849	0.84	0.96	0.964	0.961	0.78	0.897	0.844	0.889	0.886	0.903	0.843	0.693	0.806	0.838	0.782	0.743	1.235	0.855
g1int334	3	55724533	0.953	0.932	0.863	0.986	0.976	0.994	0.951	0.958	0.983	1.023	1.136	0.849	0.956	0.96	0.816	0.775	0.998	0.953	0.949	0.773	0.958	0.885	0.853	0.842	0.859	0.877	0.718	0.812	0.844	0.741	0.791	1.23	0.817
g1int335	3	55803947	0.864	1.045		0.962	0.912		0.87	0.908	0.875	0.883	1.093	0.875	0.921	0.979	0.744		0.889	0.969	0.938	0.75	0.934	0.918	0.961	0.743	0.851	0.881	0.698	0.733	0.702	0.758	0.766	1.141	0.864
g1int336	3	56798702	0.949	0.979	0.831		1.035	0.924	0.891	0.937	0.949	0.988	1.008	0.856	0.965	1.003	0.855	0.86	0.966			0.818	0.989			0.911	0.918	0.858	0.729	0.859	0.814	0.808	0.838	1.29	0.847
g1int337	3	57370444	0.986	1.059	0.935	0.918	0.902	0.907	0.939	0.973	0.865	0.963	0.798		0.863	0.838	0.864	0.709	1.012	1.116	1.061	0.783	0.993	1.017	0.98	0.868	0.879	0.998	0.674	0.844	0.738	0.789	0.784	1.066	0.906
g1int338	3	57833329	0.98	1.002	0.854	1.013	0.98	0.963	0.93	0.848	0.879	1.021	0.925	0.8	0.965	0.933	0.896	0.932	0.911	1.02		0.788	1.021	1.002	0.964	0.898	0.876	0.845	0.755	0.781	0.829	0.805	0.797	1.056	0.863
g1int339	3	59393926	0.952	0.98	0.886	0.978	1.007	0.888	0.968	0.902	0.849	0.946	1.202	0.92	0.935	1.011	0.843	0.781	1	0.901		0.769	1.023	1.03	0.992	0.844	0.93	0.882	0.665	0.781	0.783	0.798	0.731	0.96	0.803
g1int340	3	59684846	0.958	0.975	0.842	1.015	1.013	0.894	0.867	0.929	0.903	0.984	1.158	0.932	0.969	0.976	0.759	0.94	0.97	1.002	0.956	0.807	0.977	1.007	0.971	0.823	0.901	0.85	0.725		0.792	0.801	0.774	0.913	0.852
g4E07	3	60380744	0.99	0.975	0.842	1.052	1.034	0.918	0.784	1.074	0.827	0.911	0.968	0.819	0.841	0.902	0.796	0.79	0.91	0.95	1.085	0.772	0.97	0.897	0.875	0.832	0.926	0.828		0.861	0.769	0.766	0.774	0.934	0.8
g1CNS353	3	62016851	0.877	0.992	0.856		0.959	1.108	0.968	1.106	0.86	0.944	1.149	0.988	0.951	0.998	0.829	0.747	0.978			0.802	0.971	1.064	1.021	0.882	0.897	0.854	0.719	0.711	0.804	0.792	0.755	0.905	0.849
g1int341	3	63683864	1.05	0.952	0.858	1.013	0.985	1.149		1.051	0.795	0.874	0.913	0.796	0.832	0.865	0.785	0.752	0.903	1.039	1.061	0.813	0.983	0.964	0.946	0.866	0.893	0.889	0.691	0.865	0.657	0.778	0.774	0.99	0.961
g1int342	3	64352460	0.974	0.976	0.815	0.987	1.004	1.144	0.839	1.126	0.881	0.981	1.031	0.962	0.977	1.005	0.807	0.824	0.92		0.984	0.802	0.964	0.949	0.916	0.878	1.091	0.849	0.688	0.808	0.798	0.797	0.741	0.961	0.808
g1int343	3	65182383		1.058		0.953	0.949		0.923	1.127	0.792	0.969	1.178	0.941	0.941		0.745		0.97	0.972	0.945	0.789	0.96	0.951	0.948	0.747	1.029		0.678	0.851	0.726	0.725	0.888	0.997	0.877
g1CNS602	3	66728040	0.8	1.002		0.928	1.04	1.16	0.702	1.008	0.854	0.916	0.908	0.811	0.923	0.913	0.691	0.803	0.966		0.989	0.797	0.966	0.98	0.971	0.88	1.138	0.802	0.665	0.754	0.744	0.824	0.697	0.905	0.786
g1CNS543	3	68279314	0.956	0.984	0.877	0.92	0.986	1.184	0.892	1.027	0.785	0.89	0.983	0.804	0.844	0.886	0.849	0.834	0.921	0.953	0.958	0.662	0.924	0.924	0.936	0.805	1.064	0.828	0.635	0.735	0.745	0.794	0.723	0.916	0.825
g1int344	3	69702584	1.033	0.983	0.83	0.969	0.981	1.187	0.981	1.112	0.851	0.958	1.004	0.775	0.896	0.943	0.8	0.723	1.008	1.018		0.815	0.955	0.975	0.996	0.861	1.111	0.847	0.71	0.786	0.801	0.775	0.77	0.973	0.855
g1int345	3	70370601	0.977	0.923	0.896	0.953	0.987	1.161		1.049	0.843	0.929	1.018	0.877	0.928	0.86	0.799	0.699	0.974		1.013	0.795	0.973	0.866	1.036	0.856	1.069	0.934	0.733	0.756	0.682	0.767	0.736	0.947	0.837
g1CNS365	3	71622959	0.981	1.004	1.037	0.968	0.989	1.145	0.948		0.975	1.015	1.017		0.97	0.935	0.915	0.889	0.964	1.025	1.027	0.835	1.013	1.076	0.981	0.857	1.119	0.846		0.806	0.848	0.721	0.755	0.971	0.862
g1CNS432	3	72953476	0.985	0.995	1.039	1.017	1.059		0.98	1.099	0.886	0.97	0.927	0.799	0.929	0.941	0.956	0.813	1.002	1.022	1.053	0.851	0.972	1.071	1.081	0.937	1.109	0.909	0.685	0.819	0.756	0.8	0.795	0.937	0.862
g1int346	3	74333534	1.026	1.095	1.034	1.009	1.024	1.13	1.006	0.947	0.903	0.896	1.045	0.957	0.967	0.888	0.83	1.07	0.96	1.017		0.84	0.935	0.929	0.958	0.84	1.088	0.89	0.781	0.877	0.796	0.863	0.798	1.169	0.916
g4F07	3	74333644	1.021	0.937	1.166	0.912	1.043	1.16	0.871	1.06	0.845	0.941	1.003	0.794	0.921	0.835	0.947		0.909	0.914		0.772	0.865	0.946	0.902	0.809	1.001	0.809	0.655	0.765	0.762	0.788	0.765	1.203	0.798
g1CNS515	3	75883399	0.922	0.942	0.768	0.958	0.989	0.909	0.91	0.99	0.994	1.002	0.926	1.057	0.982	0.897	0.893	1.044	0.833	0.966	1.328	0.905	1.022	1.033	1.03	0.85	0.924	0.832	0.861	0.97	0.957	0.763	1.038	1.053	0.947
g1int347	3	77584854	0.986		0.921	0.959	0.967	1.024	0.962	0.998	0.817	0.961	0.969	0.788	0.884	0.86	0.86	0.956	0.884	0.975	0.92	0.72	0.86	0.894	0.823	0.81	1.06	0.846	0.698	0.76	0.761	0.839	0.62	1.311	0.899
g1CNS72	3	78819202	1.001	1.096	0.972	1.033	1.067	1.069	0.934	1.004	0.941	0.932	0.926	0.868	1.011	0.97	0.841	0.798	0.979	1.031	1.153	0.904	1.012	0.969	0.904	0.915	1.02	0.907	0.912	0.927	0.898	1.126	0.958	1.189	0.947
g1CNS60	3	78820024	0.985	1.486	1.212	0.964	0.995	1.124	1.01	1.09	0.854	0.933	0.946	0.763	0.982	0.851	1.074	0.965	0.965	1.032		0.782	0.948	1.031	0.824	0.863	1.088	0.979	0.76	0.997	0.779	0.87	0.69	1.317	1.01
g1CNS57	3	80017455				1.033	0.972	1.223	0.999	0.936	0.887	0.981	0.964	0.823	1.036	0.94		0.929		1.089	1.014	0.826	0.953	0.99	0.962	0.92	1.053		0.875	0.916	0.882	0.922		1.169	1.009
g1CNS125	3	81101784	0.97	1.303	0.985	1.064	1.007	1.164	1.003	1.053	0.935	0.947	0.814	0.947	1.004	0.907	1.003	0.767	0.986	1.095	1.13	0.874	0.972	0.867		0.912	1.024	0.86	0.905	0.862	0.819	0.902	0.899	1.137	0.991
g1CNS152	3	83567660	0.926	1.162	1.026	1.037	0.978	1.125			0.731	0.907		0.947		0.82	1.14	0.903	0.937	0.977	0.979	0.746	0.87	0.942	0.747	0.804	1.033	0.853				0.909	0.831	1.181	1.016
g1CNS141	3	84420154	1.152	1.168	0.906	0.996	1.023	1.287	1.118	1.187	1.025	1.05	1.041	1.117	1.226	1.053	0.973	0.795	1.06	1.118	1.1	0.929	1.192	1.017	0.937	1.073	1.114	0.824	0.835	0.935	1.018	0.987	0.979	1.386	1.159
g1CNS137	3	85274679	0.912	1.272	0.943		0.948	1.039			0.86	0.885	0.937	0.811	0.936	0.812	0.983	0.774	0.894			0.677	0.971	0.938	0.777	0.976	1.004	0.877			0.8	0.938	0.79	1.256	0.946
g1int348	3	86088424	1.033	1.278	1.009	0.972	0.961	1.105	0.914	0.986	0.807	0.875	0.825	0.706	0.819	0.789	0.97	0.973	0.898	0.958		0.823	1.055	0.931	0.795	1.119	1.075	0.849	0.681	0.812	0.832	0.861	0.809	1.171	0.966
g1CNS142	3	86790458	0.889	1.255	1.032	1.028	0.983		0.888	0.944	0.891	0.973	0.942	0.75	1.032	0.879	1.004	1.129	0.936	0.934		0.745	1.041	0.956		1.066		0.818			0.878	0.979	0.84	1.201	1.029
g1CNS143	3	87045099	1.067	1.225	1.027	1.082	0.998		0.945	0.999	0.783	0.923	0.834	0.707	0.875	0.859	0.981	0.878	0.939	0.953	0.946	0.76	1.047	0.991	0.757	1.203	1.089	0.868	0.643	0.69	0.757	0.898	0.904	1.323	0.99
g4A08	3	89364854	1.089	1.135	0.891	1.061	1.004	1.092		0.858	0.88	0.83		0.798			1	0.995	0.942	1.004	0.998	0.741	1.04	0.877	0.777	1.064	1.045	1.014	0.76		0.696	0.845	0.759	1.178	0.876
g1CNS564	3	95083581	0.918	1.092	1.113		0.968	1.032	0.883	0.919	0.999	0.872	0.911	0.931	0.985	0.888	0.857	0.947	0.975			1.018	1.038	0.956	0.898	0.959	0.989	0.898	0.941	1.059	0.92	0.859	0.961	1.121	1.091
g1int349	3	96443172	0.92	0.913		0.939	0.844	1.077		0.996	0.875	0.935			0.839	0.86		1.03	0.864	1.107	0.957		1.076	0.861		0.921	1.027			0.766			0.761	0.999	0.968
g4H07	3	97022275	0.988	1.003	1.035	0.892	0.988	1.117	0.955	0.892	0.858	0.918	0.952	0.895	0.977	0.898	0.844	1.064	0.974	1.097		0.897	1.045	0.975	1.018	0.898	0.894	1.081	0.913	0.885	0.834	0.969	0.804	1.083	0.994
g1int350	3	99049031	1.321	1.143	1.278		0.954	1.154	1.042	0.871	0.958	0.966	1.023	1.015	0.848	0.835	0.973	1.016	1.03			1.005	1.035			1.051	1.073	1.062	1.057	0.973	0.925	0.902	0.981	1.237	1.069
g1int351	3	100991330	0.948	1.02	0.915	1.005	1.044	1.127		0.968	1.074	1.157	1.103	1.255	0.856	0.895		1.088	0.911	1.185	1.124	0.988	1.04	0.944	0.948	1.229	1.069	0.961	1.139	1.247	0.895	0.91	0.909	1.242	1
g1int352	3	101033476	0.997	1.142	0.981	0.993	0.996	1.169	1.072	0.93	0.946	1.026	1.065	1.087	0.893	0.888	0.882	1.121	0.948	1.122		1.024	1.025	0.955	0.857	1.194	1.103	0.981	1.067	1.231	0.968	0.914	0.892	1.293	1.059
g1int353	3	103327198	1.024	1.017	0.997	0.993	0.991	1.144	1.104	0.909	0.925	1	1.015	1.072	0.862	0.871	0.837	1.069	0.887			0.966	1.03	0.929	0.909	1.063	1.059	0.984	0.969	1.056	0.964	0.924		1.141	1.023
g1int354	3	103640270	0.999	1.125	1.005		0.953	1.115	0.853	0.851	0.909	1.006	0.879	0.931	0.899	0.821	0.858	1.098				0.997	1.007			1.052	1.043	0.98	1.011	0.969	0.94	0.922	0.852	1.19	1.042
g4C08	3	106690223	1.109	1.12	1.019	0.975	1.045	1.146		0.804	0.93	0.996	0.986	0.985	0.897	0.867	0.821	1.125	0.945	1.161	1.298	0.957	1.031	0.936	0.908	0.932	1.066	0.99	1.111	1.045	0.897	0.987	0.92	1.15	1.015
g4B08	3	106787028	1.045	1.185	1.031	0.95	1.006	1.143		0.869	0.905	1.007	0.901	0.921	0.866	0.876	0.768	0.887	0.906	1.016	1.247	0.926	0.983	0.961	0.888	0.875	1.045	1.038		1.033	0.92	1.012	0.839	1.144	0.975
g1CNS292	3	108030224	0.987		1.023	0.997	0.958	0.979	1.014	0.956	1.014	1.03	1.014	1	0.835	0.894	0.829	1.045	0.998	1.163	1.234	0.983	1.071	0.992	0.902	0.871	1.108	0.922	1.075	0.991	0.971	1.065	0.866	1.132	0.974
g1int355	3	109686096	1.038	1.094	0.988	0.917	0.893	1.14	0.98	0.934	1.091	0.971		0.928	0.885	0.848	0.927	1.285	0.897	1.167		0.936	1.005	0.966	0.899	0.819	1.07	0.929	0.996	0.923	0.747	0.887	0.867	1.145	1.049
g1int356	3	110884330	0.933	0.952		1.001	0.974	1.171	0.983	0.911	1.033	1.011	1.04	0.985	0.883	0.789		0.907	0.879	1.123	1.291	0.946	1.013	0.909	0.945	0.879	1.096	0.968	1.011	1.074	0.734	0.639	1.024	1.168	0.916
g1int357	3	112434321	0.916	0.962	1.021		0.935	1.201	1.09	0.91	0.973	0.975	1.023	1.014	0.881	0.873	0.84	1.075	0.934			0.951	0.96			0.822	1.066	0.91	0.953		0.711	0.666	1.141	1.187	1.016
g1int358	3	114623859	1.046	0.963	0.953	0.956	0.957	1.148	1.063	0.893	1.033	1.042	0.959	0.993		0.873	0.829	1.121	1.032	1.19	1.61	0.965	1.016	1.049	0.91	0.869	1.081	0.954	1.034	1.023	0.744	0.676	1.08	1.451	1.039
g1int359	3	114747430	0.976	0.888	1.055		0.92	1.186	1.077	0.925	0.99	1.055	0.996	1.093	0.886	0.865		1.395	0.983			1.04	1.036	1.102	1.007	0.813	1.082	0.951	1.079	1.113	0.709	0.723	1.114	1.438	1.094
g1int360	3	116768077	1	0.984	0.891		1.016	0.973	0.886	0.949	0.885	0.945	1.03	0.891	0.85	0.866	0.847	0.916	0.976			0.783	0.989	1.004	0.935	0.938	0.984	0.898	0.778	1.071	0.755	0.742	0.989	1	0.887
g1int361	3	118662727	0.899	1.296		1	0.924	1.131			0.89		0.931	0.813	0.943	0.817	0.916	1.073		1.128	1.374	0.838	0.855	0.804		0.864	1.068				0.559	0.512	1.004	1.059	1.002
g4D08	3	120926639	0.969	0.995	0.972	0.944	1.049	1.194	1.103	0.969	1.079	1.045	1.069	0.895	0.99	1.004	0.99	1.192	1.002	1.101	1.349	1.044	1.029	1.104	0.988	1.069	1.111	1.007	1.109	1.166	0.961	0.653	1.142	1.247	1.041
g1CNS330	3	122344986	0.943		0.978	1.048	1.012	1.106		0.952	0.991	1.004	1.006	0.881	0.988	0.934	0.921	1.073	0.999	1.138	1.199	1.019	0.955	1.06		0.958	1.059	1.005	0.955	1.025	0.995	0.769		1.188	1.015
g2B01	3	122875780	0.941		0.857	0.952	1.005	1.088	1.035	0.928	0.932	0.991	0.969	0.829	0.967	0.867		1.129	1.023	1.125	1.314	0.951	1.026	1.069	1.038	1.015	1.116	0.938	0.982	0.94	0.912	0.774	1.15	1.107	0.988
g1CNS477	3	125237132	0.986	0.985	1	1.022	1.008	1.172	1.185	1.017	1.043	1.093	1.125	1.041	1.024	0.983	0.978	1.095	1.017	1.174	1.293	0.991	0.991	1.084	0.994	0.993	1.123	0.979	1.193	1.1	0.974	0.881	1.142	1.255	1.039
g1int362	3	126726593	1.035	0.938	0.935	1.044	1.016	1.167	1.191	0.973	1.058	1.102	0.995	0.891		0.899	1.034	0.939	1.001	1.137	1.325	0.967	1.049	1.055	0.923	1.031	1.057	1.022	1.06	1.082	0.898	0.871	1.13	1.228	1.036
g1int363	3	128600030		0.99		0.958	0.912		1.192	0.995	1.266	1.226	1.325	0.88	1.128	1.125	0.918	0.903	1.089	1.23	1.23	0.98	0.998	1.069	0.96	0.904		0.992	1.146	1.129	1.013	0.785	1.144	1.135	1.058
g1int364	3	129095068	0.944	0.902	0.98	0.964	0.982	1.224	1.089	0.908	1.153	1.049	1.069	0.839	1.033	1.019	0.995		1.072	1.225	1.33	0.934	1.035	1.03	0.872	1.021	1.13	1.054		1.038	0.966	0.765	1.12	1.182	1.053
g1int365	3	130016965	1.071	0.972	1.03		1.016	1.169	1.171	0.988	1.195	1.118	1.275	0.917	1.128	1.028	1.004	1.129	1.145	1.163		1.005	1.057	1.104	1.084	1.094	1.134	1.04	1.158	1.217	1.041	0.837	1.122	1.174	1.077
g6G09	3	130599815	0.982	0.936	0.991	1.047	1.058	1.28	1.234	1.01	1.313	1.23	1.338	1.232	1.153	1.252	1.039	1.11	1.19	1.269	1.377	1.023	1.158	1.192	1.086	1.081	1.095	1.066	1.198	1.197	1.099	0.85	1.177	1.256	1.104
g11H11	3	130599824	0.97	1.021	0.948	0.984	1.15	1.123	1.124	1.068	1.251	1.2	1.225	1.012	1.115	1.156	0.947	1.304	1.155	1.178	1.113	1.087	1.106	1.154	1.097	1.081	1.139	0.975	1.071	1.223	1.107	0.818	1.188	1.302	1.086
g1int366	3	130616159	1.017	0.946	1.012	1.025	1.067	1.198	1.222	0.994	1.322	1.228	1.277	1.21	1.171	1.257	0.99	1.174	1.191	1.226	1.308	1.034	1.095	1.174	1.005	1.059	1.112	1.076	1.143	0.993	1.141	0.882	1.077	1.222	1.029
g1int367	3	132588099	0.91	1.098	0.935	1.033	1.017	1.108		0.93	1.057	1.089	1.254	0.974	0.911	0.992	0.935	0.949	1.083	1.126	1.309	1.009	1.066	1.07	0.936	0.966	1.115	0.949	1.124	0.896	0.851	0.778	1.106	1.228	1.018
g1CNS408	3	134541506	0.948		1.016		0.937	1.164		0.895	0.947		1.172	1.15	1.141	1.078	0.844	0.976	0.972			0.957	1.025	1.017		1.037	1.089	0.973			0.962	0.854	1.001	1.073	0.891
g1int368	3	136333500	0.963	1.081	0.978	1.004	0.987	1.374	1.169	1.022	1.087	1.094	1.206	1.141	1.08	1.065	1.044	0.989	1.14	1.299	1.287	0.946	0.998	1.092	1.287	1.103	1.017	1.04	1.09	1.176	1.057	0.861	1.125	1.196	1.038
g1int369	3	136799837	0.953	1.062	0.923	0.991	0.951	1.302	1.113	1.065	1.045	1.098	1.118	0.955	0.957	0.99	1.101	0.912		1.232	1.32	0.93	1	1.027	1.227	1.073	0.893	1.035	1.1	0.935	0.952	0.778	1.163	1.16	1.032
g1int370	3	138876389	1.046	1.027	1.008		1.038	1.429	1.157	1.085	1.001	1.109	1.197	1.145	0.978	1.043	1.209	1.099	1.11			0.998	1.027	1.042	1.286	1.094	0.872	0.994	1.081	0.9	1	0.749	1.154	1.214	1.234
g4E08	3	138893610	1.056	0.919	1.165	1.019	1.049	1.477	1.077	0.952	1.083	1.087	1.096	1.13	0.993	1.065	1.166	1.273	1.085	1.229	1.37	0.979	1.02	1.058	1.278	1.164	0.855	0.988	1.048	1.029	0.947	0.789	1.156	1.141	1.174
g1int371	3	141252079	1.037	0.976	1.051	1.081	1.04	1.365	1.12	1.086	1.152	1.152	1.224		1.019	1.088	1.354	1.24	1.117	1.2	1.385	0.957	0.964	1.042		1.144	1.129	0.992	1.18	0.929	1.09	0.839	1.115	1.209	0.982
g1int372	3	141483783	1.099	1.001	1.029		0.961	1.435	1.215	1.036	1.024	1.066	1.02	1.098	0.939	0.957	1.309	1.233	1.015			0.978	1.036			1.106	1.099	1.001	1.062	0.945	1.03	0.782	1.091	1.229	1.094
g1int373	3	142615868	1.062	1.02	0.989	0.958	0.974	1.442	1.184	1.087	1	1.117	1.047	1.149	0.947	1.011	1.105	1.162	1.101			1.013	1.039	1.123	1.458	1.133	1.086	1.012	1.095	0.915	0.981	0.827	1.109	1.236	1.048
g1int374	3	144169687	1.21	1.107	0.95	0.953	0.971	1.319	1.084	1.079	0.952	1.039		1.136	0.929	0.964	1.059	1.14	1.065	1.152	1.192	0.981	1.016	1.072		1.06	1.082	0.956	0.939	0.92	0.993	0.793	1.039	1.185	1.057
g1int375	3	145136700	0.95	0.989	1.01		0.944	1.322	0.992	1.093	0.906	1.075	0.952	1.01	0.886	0.902	1.222	0.98	1.085			0.937	1.021	1.123	1.079	1.123	1.072	1.03	1.049	0.806	0.932	0.775	1.002	1.206	1.036
g1int376	3	146669900	1.066	1.004	1.198	0.979	0.962	1.331	0.94	1.091	1	0.946	0.952	0.992	0.985	1.018	1.098	1.192		1.149	1.31	0.91	0.953	1.043	0.945	0.917	1.074	0.995		0.955	1.013	0.799	1.021	1.247	1.039
g1CNS525	3	148188228	0.99	1.09	1.003	0.999	0.988	1.355		1.019	0.89	0.986		0.91		0.87	1.153	1.04	1.122	1.114	1.253	0.936	0.993	1.075		0.92	1.092	0.915		0.899	0.945	0.786	0.997	1.21	1.061
g1int377	3	149845286	1.081	1.133	0.954	0.982	0.949	1.389	1.143	1.023	0.899	1.038	0.953	1.047	0.894	0.865	1.272	1.168	1.153	1.154	1.27	0.903	0.974	1.09	1.035	0.921	1.046	1.016	1.027	0.887	0.937	0.795	1.074	1.216	1.027
g1int378	3	149888928	1.024	1.074	0.976	1.003	0.987	1.304	1.089	1.204	1.135	1.052	1.06	1.073	1.004	0.964	1.078	1.199	1.079	1.265	1.177	0.927	1.003	1.038	1.044	0.977	1.203	0.985	1.03		0.94	0.896	1.155	1.204	0.995
g1int379	3	152255647	1.094	1.049	0.932		0.937	1.435	1.172	1.275	1.024	1.04	1.065	1.219	0.909	0.879	1.097	1.256	1.132	1.188		0.96	0.958	1.236	1.102	0.951	1.115	0.974	1.089	0.932	0.974	1.22	1.092	1.242	1.031
g1int380	3	153503036		0.976		0.969	0.914	1.378	1.01	1.062	0.864	1.021	0.844	0.997	0.865	0.818	1.021	1.082	1.163	1.177	1.308	0.941	0.985	1.071	1.052	0.948	1.008	0.934	0.999	0.847	0.91	1.218	1.035	1.146	1.086
g1int381	3	155310024	0.994	0.921	1.044	1.015	0.99	1.323	1.064	1.342	1.058	1.084	1.221	1.216	0.961	0.929	1.063	1.137	1.127	1.195		0.949	1.011	1.046	1.107	0.927	1.086	0.968	0.981	0.876	0.898	1.142	1.107	1.216	1.001
g4G08	3	155310100	0.996	0.962	0.943	1.03	1.022	1.366		1.255	0.968	0.988	1.109	1.133	0.973	0.872	0.992	1.002	1.112	1.188	1.615	0.977	1.014	1.057	0.975	0.995	1.051	0.947	1.007	0.859	0.872	1.137	1.002	1.085	0.999
g1CNS548	3	156519600	1.074	1.044	0.963	0.981	1.001	1.338		1.35	1.006	0.972	1.181	1.089	0.959	0.894	1.123	1.126	1.144		1.376	1.007	1.027	1.096	1.032	0.972	1.094	0.958	0.994	1.036	0.839	1.192	1.089	1.266	1.028
g1int382	3	158993241	1.008			0.959	0.956	1.299	0.904	1.347	1.109	0.936	1.245		0.968	0.898				1.12	1.3	0.924	1	0.956	0.931	0.911	1.083		0.941	1.278	0.803	1.065	1.106	1.059	0.951
g1int383	3	159776751	1.06	1.02	1.085	0.992	1.057	1.363	1.012	1.262	1.107	0.953	1.029	1.1	0.97	0.913	1.056	1.075	1.106	1.19		0.979	1.066	1.078	1.042	0.922	1.109	1.14	1.018	1.692	0.964	1.194	1.165	1.215	1.041
g1int386	3	161941340	1.096	1.054	1.01		0.995	1.38	1.042	1.292	1.059	0.865	1.16	1.129	0.918	0.895	1.21	1.131	1.136		1.383	0.96	1.037	1.102	1.154	0.827	1.126	1.124	1.046	1.855	0.955	1.226	1.067	1.29	1.044
g1CNS95	3	162584671	1.102	1.037	1.111		0.971	1.455	0.989	1.268	1.037	0.912	1.206	1.199	0.956	0.953	1.181	1.111	1.101			0.961	0.99	1.021	1.099	0.845	1.106	1.163	1		1.03	1.244	1.172	1.28	1.049
g1int387	3	163800681	1.113	1.106	0.979	0.967	0.922	1.241			0.996		0.885	0.921	0.848	0.8		0.986	1.068	1.161	1.401	0.907	0.909	0.947	0.841	0.825	1.042	1.085			0.847	1.039	0.957	1.157	0.95
g1int388	3	165318067				0.869	0.867	1.092		1.111	0.966									1.057	1.199	0.862	0.915	0.866		0.769						0.836		1.13
g1int389	3	167553169	1.02			0.967	0.965	1.334		1.14	0.932	0.922	0.963	0.95	0.832	0.871	1.081	0.865	1.012	1.117	1.333	0.939	0.983	1.003	0.986	0.841	1.046	1.054	0.959	1.473	0.943	1.103	1.005	1.178	0.967
g1int390	3	168552115	0.955	1.063		0.967	0.948		0.96	1.192	0.995	0.923	1.099	0.965	0.917	0.897	1.156	0.856	0.887	1.152	1.261	0.932	0.989	1.038	0.971	0.786	1.041	1.025	0.973	1.479	0.948		0.967	1.12	0.971
g1int391	3	168938391	1.144	0.985	0.969		0.963	1.404	0.989	1.208	1.124	0.969	1.05	1.074	0.875	0.779	1.209	1.145	0.941			0.951	1.002			0.752	1.032	1.1	1	1.533	1.168	1.165	1.004	1.226	1.047
g4H08	3	170221465	1.054	0.892	0.948	0.905	1.029	1.382		1.279	0.945	0.91	1.071	1.016	0.92	0.822	1.179	0.997	1.142	1.042	1.333	0.887	1.002	1.036	1.013	0.85	1.081	1.127	0.986	1.397	1.059	1.138	0.986	1.147	1.004
g8C03	3	170226808	1.067	1.114	0.884	0.974	0.983	1.373	0.988	1.179	0.989	0.868	1.011	0.923	0.982	0.976	1.048	1.085	1.06	1.166	1.371	0.871	0.978	1.024	1.046	0.867	1.098	1.147	1.012	1.653	1.026	1.117	1.029	1.198	1.058
g1int392	3	170312786	0.936			0.946	0.888	1.371	0.917	1.184	0.888	0.887	0.937	0.941	0.941	0.879	1.176	1.056	1.137	1.218	1.342	0.95	0.975	1.086	1.08	0.831	1.071	1.07	1.01	1.57	1.089	1.139	1.077	1.246	1.05
g1int393	3	170810170		1.062		0.881	0.802		0.817		1.032	0.857	1.231	1.141	0.873	0.83			0.979	1.221	1.341	0.932	0.996	1.054	1.055	0.763			0.937	1.754	0.957	1.125	0.991	1.044	0.927
g1int394	3	171683223	1.099	0.985	1.062	1	1.008	1.384	0.99	1.268	1.074	1.006	1.222	1.113	0.97	0.936	1.143	1.116	1.12	1.218	1.368	1.012	1.055	1.111	1.046	0.88	1.107	1.123	1.046	1.719	1.195	1.189	1.174	1.213	1.037
g1int395	3	173512648	1.047	0.891	0.983	0.937	1.059	1.28	1.022	1.148	1.143	0.976	1.254	1.075	0.961	0.916	1.099	1.268		1.14	1.336	1.006	1.052	1.123	1.018	0.851	1.103	1.005	1.103	1.685	1.075	1.106	1.118	1.104	1.118
g4A09	3	175307417	1.16	1.096	0.891	0.96	1.014	1.33	0.849	1.197	0.907	0.874	1.007	0.967	0.907	0.815	1.11	1.218	1.063	1.165	1.39	0.931	0.979	1.111	1.106	0.805	1.115	1.06	1.035	1.584	1.064	1.13	1.021	1.171	1.04
g1int397	3	176544802				0.947	0.801	1.198	1.045	1.349	0.786	0.893		0.933							1.361	0.876	0.932	1.074	1.039	0.74	1.015			1.641		1.076		1.201
g1int396	3	176544817	1.071	1.019	0.975		0.944	1.194	1.02	1.094	1.02	0.946	1.095	0.943	0.914	0.874	1.072	1.033	1.036	1.177		0.868	0.965	0.932	1.061	0.849	1.063	0.986	0.908	1.337	0.956	0.977	0.971	1.272	1.052
g1CNS346	3	177956713	1.038	1.056	0.991	1.001	1.043	1.3	1.014	1.296	1.145	1.005	1.301	1.237	0.958	0.936	1.077	1.255	1.284	1.154	1.367	1.02	1.06	1.227	1.155	0.898	1.135	1.122	1.016	1.847	1.104	1.248	1.102	1.267	0.992
g1CNS307	3	179511232	1.085	0.997	0.918	1.005	0.971	1.348	0.95	1.168	1.085	0.972	1.213	1.156	0.922	0.896	0.993	1.14	1.181	1.137	1.693	0.916	0.996	1.158	0.982	0.812	1.094	1.144	0.994	2.01	1.167	1.191	1.077	1.252	1.091
g1int398	3	180941109	1.142	1.175	0.938	0.975	0.97	1.446	0.939	1.083	1.02	0.897	1.048	1.017	0.887	0.849	0.966	1.294	1.098	1.042		0.923	0.99	1.142	1.093	0.891	1.103	1.298	1.071	1.768	1.166	0.963	1.122	1.208	1.053
g1int399	3	182467724	1.024	0.981	0.962	0.934	0.935	1.355	0.815	1.17	1.039	0.963		1.034		0.805	0.913	1.529	1.083	1.063	1.471	0.971	0.981	1.166	0.944	0.807	0.976		1.04	1.458	1.103	0.837	1.071	1.286	1.067
g1int400	3	183454609	0.997	0.943	0.725	0.95	0.948	1.36	0.96	1.17	1.1	0.963	1.22	1.105	0.878	0.837		1.141	1.054	1.09	1.369	0.936	1.04	1.22	1.031	0.827	1.038	1.094	1.152	1.498	1.023	0.81	1.076	1.227	1.272
g1D04	3	184071217	0.955	1.087	0.9	0.973	1.055	1.327		1.231	1.051	0.929	1.086	1.022	1.002	0.969	0.933	1.252	1.205	0.981		0.963	1.02	1.095		0.862	1.084	1.016	1.066	0.94	0.973	0.863	1.107	1.195	1.118
g1CNS451	3	184468328	0.918	1.012		0.991	1.018	1.432	1	1.318	1.11	0.963	1.128	1.08	0.952	1.036	0.941	1.421	1.142	1.09	1.368	1.013	1.091	1.311	0.954	0.911	1.085	1.045	1.051	1.084	1.196	0.879	1.105	1.208	1.035
g1int401	3	184872537	1.032	0.925	0.973		0.993	1.332	1.046	1.278	1.184	1.02	1.015	1.131	0.904	1.002	1.075	1.231	1.081			1.036	1.145	1.259	1.07	0.915	1.056	1.227	1.18	1.136	1.204	0.849	1.137	1.27	1.092
g8H02	3	185459169				1.06	1.044	1.348												1.168		1.07	1.131	1.319	0.983	0.859	1.163
g1int405	3	185549025	0.951	0.923	0.848	1.005	1.145	1.437	1.063	1.394	1.362	1.061	1.05	1.144	1.075	1.244	1.032	1.437	1.025	1.163		1.097	1.116	1.319	0.972	0.98	1.131	1.266	1.142	1.18	1.303	0.847	1.33	1.323	1.027
g1int404	3	185554745	0.945	0.885		0.998	1.018		1.101	1.331	1.391	1.109	1.043	1.187	1.151	1.186	0.971	1.349	1.098	1.116	1.388	1.039	1.09	1.269	1.006	0.879	1.085	1.339	1.098	0.953	1.213	0.87	1.192	1.317	1.029
g1int403	3	185554761	0.921	1.014	0.844	1.015	1.091		1.106	1.286	1.413	1.135	1.067	1.262	1.182	1.196	0.992	1.415	1.028	1.098	1.339	1.055	1.131	1.256	1.013	0.947		1.215	1.183	0.974	1.179	0.918	1.209	1.276	1.024
g1int402	3	185569149	0.977	0.916	0.833	0.927	0.976		1.079	1.521	1.459	1.114	1.043	1.193	1.133	1.177	0.973	1.494	0.982	1.1	1.398	1.048	1.105	1.283	1.005	0.852	1.111	1.151	1.132	1.375	1.304	0.855	1.26	1.383	1.058
g4B09	3	187368495	0.958	0.994	0.859	1.012	1.046	1.44	0.961	1.068	1.248	1.01	1.094	1.258	1.026	1.067	0.958	1.475	0.989	1.073		1.007	1.057	1.236	0.985	0.908	1.078	1.227	1.125	1.115	1.236	0.848	1.184	1.38	1.068
g1int406	3	187368986	0.994	0.976	0.868	1.073	1.056	1.43	1.107	1.175	1.19	1.058	1.097	1.25	1.014	1.044	1.043	1.269	1.049	1.149	1.756	1.03	1.029	1.228	1.046	0.96	1.088	1.163	1.158	1.124	1.197	0.876	1.221	1.338	1.069
g1int407	3	188389428	1.01	0.935	0.786	0.932	1.01	1.42	0.995	1.098	1.162	1.039	1.146	1.34	0.966	1.064	1.094	1.368	0.963	1.158	1.765	0.959	1.036	1.213	0.933	0.847	1.051	1.141	1.127	1.102	1.179	0.812	1.18	1.355	1.067
g6D10	3	188813132	0.984	1.038	1.016	1.037	0.991	1.222	1.114	1.053	1.22	1.033	1.087	1.258	1.052	0.99	1.023	1.084	0.963	1.189	1.403	1.372	1.143	1.113	1.026	1.251	1.232	1.171	0.988	1.603	1.83	1.198	1.095	1.234	1.046
g1int408	3	188833539	0.959	1.02	0.815	0.988	1.013	1.368	0.87	1.049	1.149	0.997	0.976	1.185	0.966	1.019	1.026	1.438	1.002	1.124	1.77	0.985	1.01	1.119	0.926	0.889	1.167	1.136	1.099	1.158	1.358	0.851	1.169	1.43	1.072
g1int409	3	189022203	0.953	1.03	0.909	1.064	1.041	1.405	1.033	1.166	1.236	0.948	1.309	1.297	0.978	1.064	1.06	1.392	1.015	1.114	1.694	1.028	1.097	1.058	0.952	0.928	1.144	1.192	1.09	1.085	1.122	0.808	1.224	1.456	1.128
g1int410	3	190315618	0.904	0.805		0.933	0.906	1.293		1.102	0.997	0.921	1.085	1.12	0.924	1.033			0.904	1.073	1.666	0.922	0.973	0.994	0.933	0.832	1.231	0.962	1.059	1.093	1.155	0.887	1.092	1.327	0.974
g1CNS1	3	190906402	0.974	0.979	0.882	0.961	0.976	1.303	0.908	1.223	0.966	0.889	0.956	1.058	0.844	0.888	1.079	1.172	0.879			0.986	0.973	1.023	0.842	0.821	1.218	0.981	1.021	0.97	1.221	0.808	1.028	1.287	1.035
g4C09	3	191651376	0.931	1.06	0.895	1.089	1.008	1.352	0.978	1.252	0.982	0.939	1.114	1.062	0.873	0.904	0.975	1.278	0.921	1.099	1.759	0.938	0.962	0.998	0.916	0.823	1.286	1.119	1.12	0.974	1.081	0.834	1.056	1.329	1.028
g1int411	3	192009474	1.024	1.078	0.951		0.923	1.226	0.843	1.106	0.988	0.934	0.848		0.866	0.862	1.125	1.061	0.919			0.903	0.963	0.977	0.985	0.87	1.26	1.177	1.013	0.969	1.041	0.877	1.024	1.322	1.029
g1int412	3	192896043	0.877	0.996			0.975	1.304	0.799	1.263	0.972	0.891	0.905	0.935	0.827	0.887	0.786	1.208	0.986			0.854	0.994	1.01		0.767	1.18	1.148	1.031	1.078	1.045	0.813	1.03	1.267	1.038
g1int413	3	194902818	0.986	0.994	0.832	1.174	1.041	1.517	0.99	1.388	1.03	1.068	1.204	1.365	1.049	1.14	1.021	1.475	1.024	1.136		0.979	1.021	1.071	1.001	0.891	1.352	1.167	1.155	1.131	1.287	0.853	1.17	1.723	1.059
g1int414	3	195855873	0.928	0.981	0.852	1.054	1.059	1.465	1.097	1.275	1.142	1.146	1.203	1.289	1.064	1.207	0.941	1.54	1.163	1.158	1.705		1.092	1.096	0.967	0.878	1.129	1.147	1.136	1.121	1.203	0.816	1.173	1.717	0.997
g7F08	3	198381507	0.912	1.124	0.969	1.04	0.992	1.409			0.847	0.999	0.987	1.161	0.848	0.885		1.112	0.905	1.032	1.642	0.762	1.035	1.176	1.019	0.934	1.076	1.11	1.048		1.158	0.81	1.362	1.7	1.095
g7G08	4	55703		1.148		1.008	1.091	0.976		0.987	1.052	1.169	1.014	0.847		0.911	0.802	0.76	0.916		1.323	0.85	0.993	0.964	0.86	0.894	0.954	0.934	1.098	0.923	1.1	0.828	1.055	0.947	0.943
g1int415	4	1176045	0.826	0.887			0.955	0.824	0.959	1.087	1.144	0.996	1.055	0.852	1.053	1.063	0.787	0.865	1.064			0.83	0.86			0.761	0.874	0.925	1.085	0.716	0.948	0.772	0.906	0.861	0.889
g8B04	4	1592814	0.994	0.924	0.859		1.013	1.089	1.084	1.167	1.164	1.195	1.011	0.843	1.066	1.207	0.885	0.91	1.134	1.093	1.298	0.851	1.112	1.048	0.922	0.957	0.97	1.055	1.079	1.033	1.073	0.922	0.996	0.996	1.162
g4E09	4	1847958	0.899	0.964	0.892	1.021	1.065	0.933	1.006	1.02	0.96	1.006	0.985	0.82	0.926	0.951	0.853	0.919	1.027	1.051	1.262	0.823	0.957	0.982		0.909	0.963	0.964	1.077	0.862	1.091	0.792	1.052	0.939	1.226
g10A01	4	1883914	0.999	0.97	0.82	1.017	1.012	0.922	0.993	1.088	0.996	0.911	0.921	0.779	0.958	0.936	0.82	0.849	0.89	1.006	1.268	0.805	0.803	0.898	0.865	0.907	0.979			0.776	1.05	0.812	0.99	0.898	1.048
g10B01	4	1925290	0.965	1.037	0.892	1.054		1.089	1.024	1.031	1.069	1.006	1.006	0.833	0.959	0.964	0.897	1.053	1.004	1.071	1.182	1.011	1.006	1.024	0.97	0.916	0.935	1.012	1.08	0.818	1.078	0.887	1.122	1.019	1.075
g10C01	4	2003237	0.994	1.012	0.931	0.983	1.083	0.873	0.983	1.115	1.056	1.005	0.967	0.84	0.918	0.934	0.844	0.878	0.954	0.96	1.218	0.855	0.978	1.033	0.918	0.984	0.901	1.014	1.075	0.912	1.062	0.793	1.036	0.992	1.18
g10E01	4	2124353	0.951	1.006	0.929	0.875	0.962	0.875	0.996	1.03	0.976	0.948	0.948	0.801	0.922	1.001	0.777	0.834	1.028	0.961	1.126	0.807	0.964	0.993	0.874	0.835	0.89	0.909	1.021	0.776	0.917	0.771	0.946	0.942	1.139
g10D01	4	2135618	1.04	1.033	0.808	0.928	0.93	0.841	0.971	1.083	1.055	1.009	0.909	0.76	0.917	0.951	0.838	0.799	0.947	1.018		0.814	0.981	1.075	0.877	0.865	0.864	1.044	1.04	0.863	1.036	0.782	0.993	0.979	1.21
g10F01	4	2317588	0.898	0.964	0.873	0.88	0.938	0.827	1.001	1.137	1.047	1.006	0.989	0.832	0.991	1.061	0.791	0.816	1.039	0.936		0.831	0.984	1.028	0.893	0.827	0.874	0.996	1.019	0.882	1.033	0.846	1.05	0.997	1.193
g1int418	4	2414668	1.008	1.051	0.807	1.001	1.009		0.929	1.153	1.019	0.993	0.973	0.879	0.957	0.978	0.817	0.74	0.941	1.012	1.263	0.758	0.97	1.02	0.884	0.904		1.05	1.084	0.845	1.049	0.815	1.038	0.92	1.148
g10H01	4	2484678	0.929	0.922	0.886	0.868	0.911	0.845	1.005	1.104	1.041	0.968	0.987	0.844	1.052	1.02	0.789	0.795	1.038			0.816	0.945	1.036	0.943	0.83	0.86		0.945	0.926	1.018	0.894	1.045	0.961	1.111
g4F09	4	3110196	0.902	1.06	0.906	1.035	1.063	0.921	0.94	1.095	1.043	0.926	1.138	0.942	0.969	1.045	0.753	0.89	1.016	1.07		0.869	0.881	0.924	0.885	0.918	0.871	1.033	1.024	0.827	1.109	0.813	0.96	0.942	1.266
g1int419	4	3263258	0.868	1.045	0.883	0.923	0.89	0.854	1.026	1.019	1.094	0.966	1.04	0.904	0.988	1.035		0.819	0.91	1.007	1.339	0.721	0.864	0.87	0.732	0.772	0.855	0.949	1.065	0.875	0.922	0.781	1.01	0.927	1.257
g1int420	4	4912546	1.01	1.155	0.816	0.915	0.945		0.969	1.061	1.016	0.967	1.092	0.941	0.899	0.977	0.726	0.869	0.962	0.952	1.133	0.741	0.884	0.901	0.83	0.757	0.837	0.851	0.982	0.785	1.015	0.743	0.911	1.034	0.994
g1int421	4	5759744	0.833	0.969	0.776		1.133	0.875	0.726	0.965	1.114	1.101	1.206	0.987	1.004	1.073	0.8	0.907	1.034			0.819	0.876	0.823	0.74	0.872	0.952	1.032	1.029	1.331	1.143	0.74	0.913	1.077	0.967
g1int423	4	7121619	1.019	0.964	0.853		1.035	0.895	0.958	0.904	1.121	1.016	1.059	0.888	0.959	0.999	0.899	0.931	1.026			0.688	0.889		0.874	0.815	0.96	1.044	0.825	0.791	1.001	0.81	0.777	1.016	1.013
g1CNS540	4	8439246	0.947	0.979	0.804		1.043	0.937	0.978	0.939	1.092	1.016	1.165	0.932	0.963	1.022	0.814	0.878	1.048			0.787	0.95		0.818	0.833	0.949	1.088	0.806	0.821	1.029	0.807	0.769	0.929	0.97
g1CNS262	4	9681879	0.936	1.119	0.809	0.995	0.971	0.927	0.937	0.961	0.996	0.959	0.997	0.922	0.901	0.94	0.819	0.867	1.066	0.966	1.348	0.689	0.873	0.918	0.785	0.801	0.907	0.963	0.738	0.879	1.112	0.814	0.763	1.023	1.054
g1CNS371	4	11082755	0.906	1.09	0.863	0.975	0.941	0.894	0.838	0.983	0.887	0.849	0.987	0.718		0.789	0.796	0.695	1.005	0.955	1.297	0.752	0.828	0.981	0.77	0.827	0.896	0.965	0.719	0.732	1.062	0.808	0.748	1.213	0.999
g1int424	4	12653348	1.028	1.138		1.007	0.952	0.754		0.888	1.023	0.839	0.837	0.763	0.781	0.694	0.789	0.679	0.714	0.959	1.265	0.77	0.894	0.883	0.802	0.799	0.842	0.944	0.712	0.705	0.846	0.715	0.752	1.03	0.767
g1int425	4	12733555	0.906	1.011	0.871	0.988	0.968	0.807	0.832	0.903	1.228	0.881	0.938	0.806	0.801	0.849	0.791	0.925	0.886	0.938	1.238	0.816	0.895	0.898	0.829	0.775	0.826	0.948	0.743	0.792	1.046	0.735	0.768	1.049	0.839
g4G09	4	13365273	0.902	1.106	0.775	0.973	1.005	0.881	0.956	0.898	1.037	0.833	0.887	0.831	0.919	0.864	0.803	0.794	1.016	0.974	1.247	0.755	0.881	0.9	0.813	0.796	0.888	0.923	0.754	0.769	1.026	0.775	0.767	1.041	0.828
g1int426	4	15415852	0.989	0.953	0.97	1.041	1.011	0.961	0.966	0.99	0.958	0.96	0.985	0.838	0.784	0.892	0.785		1.173	1.022	1.214	0.832	0.958	0.997	0.867	0.894	0.921	1.043	0.808	0.906	0.968	0.8	0.75	0.813	0.851
g1CNS355	4	16371810	0.961	1.007	0.807	0.998	0.939	0.901	0.847	0.974	0.851	0.858	0.879	0.812	0.815	0.82	0.816	0.83	0.968	0.943		0.788	0.896	0.994	0.785	0.805	0.908	1.043	0.733	0.817	0.991	0.767	0.763	1.036	0.818
g1CNS487	4	17732706	1.006	1.028	0.86	1.037	0.984	0.885	0.935	0.953	0.838	0.908	0.944	0.857	0.707	0.804	0.828		1.015	0.958	1.351	0.835	0.894	0.945	0.863	0.781	0.895	0.972	0.738	0.76	0.976	0.795	0.776	1.081	0.82
g1CNS301	4	18924266	0.934	1.075	0.886	0.986	0.947			0.935	0.774	0.817	0.869	0.799	0.689			0.72	1.005	0.993	1.253	0.718	0.875	0.931	0.775	0.779	0.848	0.923		0.778	0.984	0.859	0.763	1.147	0.863
g1int428	4	21240883	0.901	1.027	0.785		0.987	0.829		0.623	0.709	0.717	0.844	0.752	0.792	0.764	0.81		1.01			0.758	0.844			0.767	0.832	0.888	0.63	0.773	0.764	0.667	0.629	0.983	0.819
g1int429	4	23220456	0.831	0.87	0.842	0.931	0.941	0.716	0.796	0.942	0.744	0.807	0.951	0.767	0.712	0.746	0.767	0.89	1	0.976	0.979	0.756	0.838	0.895	0.691	0.762		0.943	0.651	1.619	0.799	0.7	0.652	0.994	0.833
g1int430	4	24260918	0.906	0.878	0.857		0.962	0.815	0.838	0.831	0.804	0.759	0.908	0.845	0.76	0.76	0.829	0.816	1.019			0.77	0.819			0.773	0.918	0.868	0.655	0.692	0.855	0.732	0.756	1.036	0.781
g4H09	4	24637800	0.916	0.999	0.84	0.989	1.008	0.938	0.95	0.931	0.957	0.877	0.941	0.913	0.827	0.839	0.733	0.806	0.977	1.002		0.763	0.867	0.948	0.715	0.876	0.914	0.979	0.754	0.784	1.033	0.798	0.77	1.048	0.814
g1int431	4	26633006	0.872	0.92		0.926	0.953	0.854		0.816	0.937	0.834	0.925	0.837	0.824	0.838	0.773		0.9	0.988	0.916	0.72	0.897	0.787		0.797	0.852			0.672	0.693	0.706	0.788	0.907	0.833
g7A03	4	27396020				0.959	0.934	0.934		0.953	1.001			0.849		0.909				1.017	1.15	0.884	0.876	0.895		0.835	0.938		0.986		1.038	1.014	0.875	1.005	1.084
g1CNS108	4	28226671	1.066	1.019		0.962	0.975	0.923		0.875	0.749	0.787	0.749	0.696		0.727	0.939		0.9	0.92	0.989	0.757	0.846	0.9	0.738	0.761	0.873	0.897	0.718	0.975	0.93	0.782	0.726	0.873	0.839
g1CNS121	4	29448207	0.868	1.145	0.924	0.967	0.96	0.902	0.869	0.88	0.832	0.779	0.777	0.865	0.763	0.785	0.868	0.7	0.906	0.986	1.008	0.773	0.938	0.915	0.805	0.757	0.888	0.923	0.705	0.763	0.906	0.78	0.713	0.957	0.865
g1CNS138	4	30744383	0.992	1.029		0.933	0.959	0.943	0.863	0.83	0.913	0.837	0.95	0.798	0.864	0.867	0.835	0.805	0.972	0.924		0.767	0.862	0.912		0.732	0.853	0.932	0.719	1.157	0.853	0.793	0.78	0.97	0.824
g1CNS42	4	32033960	1.015	0.932	0.893	0.974	1.021	0.997	0.854	0.856	0.909	0.845	0.823	0.77	0.945	0.818	0.861	0.774	1.012	1.068	0.953	0.735	0.878	0.947		0.771	0.935	0.927	0.79	0.596	0.892	0.871	0.716	0.944	0.867
g1CNS43	4	33405201	1.017	1.074		0.979	0.974	0.967		0.971	0.942	0.855	0.8		0.852	0.78	0.776			1.05	0.979	0.731	0.905	0.9		0.731	0.914		0.785	0.808		0.848	0.706		0.866
g1CNS115	4	34415211	0.956	1.039	0.974	0.931	0.998	1.126	0.929	0.968	0.955	0.908	0.983	0.823	1.015	0.961	0.86	0.892	0.962			0.825	1.063	0.987	0.804	0.866	0.979	0.96	0.826	1.094	0.875	0.79	0.895	1.024	0.983
g1int432	4	35354134				0.914	0.753													0.955	0.968		1.025			0.759	0.792
g1int433	4	36821055	0.89	1.041	0.978	0.91	0.956	0.867	0.77	0.834	0.931	0.805	0.8	0.71	0.703	0.74	0.832	0.77	0.98			0.743	1.058	0.887	0.748	0.771	0.883	1.002	0.726	0.799	0.996	0.793	0.657	0.963	0.827
g4A10	4	37936401	0.88	0.938	0.836	0.992	1.016	0.952	0.898	0.902	1.061	0.915	0.974	0.9	0.825	0.876	0.848	0.832	1.115	0.99	1.007	0.822	1.074	0.952	0.805	0.914	0.926	1.024	0.722	0.86	1.055	0.813	0.768	0.978	0.872
g1int434	4	39079083			0.993	0.793	0.922	0.939		0.857	0.913		0.881	0.724	0.706	0.818	0.875		0.924	0.92	0.97	0.75	0.997	0.885		0.849	0.885	0.877	0.758	0.709	0.865	0.76	0.71	0.911	0.803
g1int436	4	41503158	0.962	0.915	0.861	0.992	0.975	0.979	0.891	0.982	1	0.903	1.028	0.883	0.832	0.877	0.707	0.843	0.924	0.966	1.052	0.892	1.105	0.865	0.977	0.834	0.901		0.751	0.747	0.882	0.806	0.905	0.956	0.891
g1int437	4	43119549	0.928	0.995	0.973		0.939	0.889			0.898		0.78	0.694	0.775	0.791	0.8	0.65	0.899	0.883	0.916	1.025		0.804		0.757	0.872	0.964			0.76	0.698	0.643	0.894	0.778
g1int438	4	44665078	1.002	0.95	0.811	0.959	0.969	0.916	0.906	0.912	0.973	0.906	0.882		0.837	0.857	0.825	0.808	1.052	1.035	1.03	0.949	1.041	0.968	0.863	0.824	0.848	0.973	0.695	0.836	0.911	0.701	0.844	1.006	0.941
g1int439	4	45775808				0.958	0.888							0.69						0.921	0.906	0.912	0.989	0.789	0.777	0.736	0.794							0.771	0.733
g1int440	4	47410855	0.937	1.03	0.79	0.883	0.943	0.862	0.805	0.905	0.936	0.784	0.969	0.839	0.867	0.79	0.91	0.716	0.932	0.9		0.862	0.953	0.873	0.772	0.799	0.857	0.891	0.737	0.612	0.806	0.767	0.722	0.985	0.813
g11G09	4	48535558	0.9	1.059	0.89	0.931	0.889		1.042	1.046	1.005	0.898	0.897	0.765	0.823	0.753	0.989		1.054	0.984	0.919	1.062	1.159	1.09	0.942	0.826	0.96	0.959	0.767	0.859	0.971	0.792	0.967	1.066	0.884
g1CNS160	4	49473659	1.038	0.968	0.959	1.037	1.09	1.005	1.186	1.087	1.252	1.116	0.992	1.094	1.077	0.993	0.87	1.066	0.965	0.974	1.311	1.021	1.012	1.033	0.941	0.809	0.985	1.056	0.887	1.066	0.962	0.797	0.998	1.157	1.066
g1int443	4	54069405		1.045		0.965	0.984	0.908	0.836	0.876	0.948	0.77	1.07	0.85	0.942	0.889	0.834	0.781	1.016	1.012	0.966	0.961	0.928	0.891	0.958	0.843	0.894	0.943	1.001	0.759	0.842	0.687	0.969	1.067	0.778
g1int442	4	54069420	0.993	1.182	0.979	0.983	0.951	0.932		0.856		0.916	0.94	0.882	0.805	0.827	0.899	0.794	0.927	1	1.028		0.905	0.853		0.801	0.92	0.948			0.826	0.73	0.914	0.94	0.86
g1int444	4	54601635	0.888	0.952	0.773	0.938	0.992	0.915			1.003		1.013	0.803	0.914	1.001		0.72	1.008	0.975	0.997	0.985	0.881		0.833	0.891	0.883	0.944			0.878	0.765	0.921	0.989	0.81
g1int445	4	54935530	0.974	0.94	0.967	1.036	1.029	0.983	1.01	0.986	1.159	0.941	0.967	0.883	1.067	1.016	0.905	0.847	0.978	1.023	1.086	1.013	1.043	1.032	1.087	0.946	0.907	0.995	1.204	0.958	0.923	0.836	0.954	1.055	0.875
g4B10	4	54968820	0.969	0.985	0.814	1.054	1.083	0.911	0.879	1.076	1.056	0.907	0.973	0.845	0.962	0.997	0.882	0.773	1.048	0.965		1.043	0.999	1.03	1.083	0.868	0.895	0.984	1.12	0.815	1.089	0.781	0.944	1.087	0.831
g4C10	4	55221973	0.991	0.928	0.845	1.039	1.051	0.946	0.905	0.984	1.044	0.894	1.009	0.894	0.961	1.016	0.912	0.819	1.124	1.004	0.996	0.996	1.007	0.959	1.044	0.892	0.913	1.035	1.128	0.77	0.978	0.804	0.915	1.093	0.85
g1int446	4	55383768	0.937	1.001	0.866	1.095	0.919	0.953	0.89	0.986	0.969	0.866	0.939	0.782	0.903	0.939	0.852	0.753	1.018	0.997		0.996	0.917	0.945	1.044	0.809	0.893	0.995	1.158	0.778	0.978	0.788	0.978	1.094	1.061
g1CNS614	4	57812773	0.886	0.83	0.897		1.063	0.884	0.832	0.925	1.014	0.854	1.055	0.917	0.928	0.953	0.875	0.838	0.937			1.062	0.893	0.905	1.028	0.884	0.914	0.965	0.981	0.707	0.878	0.77	0.857	0.943	0.775
g1int449	4	60530601	0.928	1.225		0.932	1.057	0.924			0.945	0.802	1.036			0.883		0.784		0.986	1.038	0.918	0.985		0.791	0.843	0.949	0.952		1.389	0.884	0.753	0.883	0.924	0.879
g1int448	4	60530753	0.945	0.971	0.951	1.036	1.059	1.075	0.88	0.887	0.905	0.831	0.976	0.776	1.08	0.923	0.863	0.85	0.989	0.994	0.979	0.825	1.115	0.945	0.88	1.109	0.909	0.885	0.761	0.828	0.852	0.789	0.948	0.902	0.977
g1int450	4	60754348					0.919	0.887						0.908		0.856					0.934		0.878			0.717	0.851							0.98	0.899
g1int451	4	61934535		1.006		0.948	0.893	0.829		0.844	0.855	0.773	0.869	0.769	0.82	0.817				0.871	0.938	0.953	0.929	0.963	0.852	0.753	0.819	0.896	0.985	0.756	0.749	0.667	0.763	0.892	0.856
g1CNS463	4	63607530	0.894	0.972	0.964	1.005	0.972	0.885	0.936	0.972	0.896	0.883	0.965	0.692	0.889	0.903	1.047	0.61	0.911	0.992	1.005	0.941	0.942	0.964	0.986	0.78	0.914	0.998			1.054		0.867	0.965	0.84
g4D10	4	65420399	0.926	1.171	0.867	1.011	1.034	0.95		0.989	0.945	0.864	0.963	0.865	0.996	0.947	1.035		1.109	0.931		0.958	0.97	0.941	1.133	0.864	0.89	0.944	1.102	0.833	0.952	0.763	0.811	0.983	0.843
g1int452	4	66429917				0.944	0.827			0.882	0.824	0.76		0.823					0.899	0.938	0.975	0.891		0.891	1.182	0.782	0.795		0.858	0.703	0.755			1.044	0.868
g1CNS571	4	68840137	0.991	1.122	0.818	1	0.941	0.942		0.994	0.913	0.905	0.919		0.914	0.854	0.934	0.859	0.956	0.978	1.003	0.935	0.934	0.953	1.14	0.858	0.917	0.941	1.019	0.828	0.873	0.801	0.84	0.936	0.837
g1CNS304	4	70524234	0.902	1.023	0.859	1.042	0.97	0.878	0.685	0.843	0.868	0.847	0.968		0.84	0.842			0.989	0.926	0.933	1.025	0.98	0.881		0.784	0.882	1.193		0.789	0.99	0.773		0.853	0.856
g1int454	4	71874720	0.837	1.104		0.956	0.947	0.85		0.932	0.983	0.722	0.873	0.692	0.784	0.837		0.807	1.002	0.956	0.959	0.821	0.921	0.868	0.982	0.812	0.951	0.935	0.805	0.803	0.74	0.732	0.908	0.883	0.816
g1int455	4	73387329	0.935	1.043	0.757	1.016	0.962	0.918	0.858	0.915	0.973	0.87		0.846	0.976	0.898			0.91	1.001	1.028	1	0.99	0.965	1.072	0.822	0.895	0.812	1.028	0.746	0.866	0.853	1.001	0.91	0.859
g1int456	4	75062254	0.964	1.043	0.917	1.018	0.985	0.979	0.926	0.895	0.984	0.855	0.934	0.809	0.957	0.924	0.942	0.769	0.996	0.985		0.998	1.019	0.935	1.391	0.917	0.925	1.005		0.979	1.004	0.791	0.927	1.001	0.877
g1int457	4	75113403		1.016	0.919		0.958	0.887	0.746	0.993	0.917	0.814	0.951	0.746	0.896	0.883	0.771		0.957			0.937	0.927			0.781	0.85	0.871	0.914	0.607	0.824	0.738	0.849	0.931	0.829
g1int458	4	75229499	0.914	0.897	0.83	0.985	0.948	0.85		0.937	0.978	0.862	0.87	0.684	1.027	0.904	0.922	0.753	1.001	0.935	0.982	0.944	0.968	0.851	1.271	0.821	0.891	0.962		1.069	0.953	0.788	0.922	0.911	0.848
g1int459	4	75229499																		0.894	0.855					0.755				1.118
g1CNS534	4	76675013	0.979	0.981	0.869	1.046	1.061	0.948	0.907	1.035	1.064	0.908	1.037	0.912	0.973	0.979	0.961	0.839	1.008	0.919		0.923	1.029	0.992	0.871	0.858	0.933	1.009	1.203	0.858	0.977	0.784	0.913	0.96	0.853
g1int460	4	78334984	0.834	1.024		0.938	0.957	0.884		0.815	0.959	0.749		0.867	0.892	0.938	0.981	0.751	0.86	1.002	0.957	0.982	0.868	0.834		0.832	0.868	0.79		0.637	0.702	0.667	0.903	0.84	0.864
g1CNS326	4	79501696				0.693	0.765	0.749											0.849							0.775	0.816					0.589		0.81	0.998
g11A09	4	81081681	0.891	1.044	0.852	0.995	0.857		0.889	0.865	0.898	0.862	1.087	0.791	0.919	0.849	1.007	0.694	1.013	0.939	0.882	1	1.019	0.899	0.86	0.774	0.842	0.98	0.909	0.804	0.906	0.773	0.826	0.971	1.033
g1int461	4	83060692	0.967	0.996	0.78		0.923	0.85	0.947	0.906	0.932	0.807	0.919	0.793	0.89	0.877	1.103		1.162			0.935	1.022	0.932	0.728	0.792	0.821	0.957	1.124	0.802	0.951	0.8	0.96	0.923	0.854
g1CNS321	4	84895790	0.942	0.998		1.012	0.974	0.957	0.74	0.95	0.982	0.833	0.759	0.689	0.867	0.889	1.004	0.708	1.05	0.962	0.912	0.968	0.91	0.939	0.801	0.829	0.89	0.94	1.098	0.692	1.042	0.75	0.874	0.932	0.845
g1int462	4	85133617				0.901	0.899							0.951						0.933	0.965	0.927	0.988	0.809	0.825	0.771	0.869					0.609
g4E10	4	86569876	0.832	0.959	0.843	1.033	0.986	0.928		0.946	0.886	0.816	1.066	0.883	0.891	0.889	0.89	0.852	1.002	0.895	0.98	0.923	0.861	0.835		0.817	0.899	0.861	1.036	0.731	0.874	0.746	0.852	0.947	0.84
g8C05	4	88764406	1.112	1.026		1.089	1.022	0.959	0.929	0.93	0.983	0.888	0.86	0.776	0.882	0.943	1.035	0.756	1.057	0.954	1.046	1.017	1.006	0.953		0.856	0.95	0.959	1.134	0.971	1.043	0.796	0.927	0.934	0.823
g11D10	4	89048053	0.959	1.07	1.007	1.027	0.887	0.991	1.163	1.067	1.227	1.046	0.959	0.937	1.125	0.99	0.911	0.927	1.061	1.143		1.059	1.077	1.065	0.989	0.888	0.957	1.634	1.023	1.042	1.007	0.943	1.049	1.168	1.035
g1int463	4	89241999	0.992	0.991	1.033	0.989	0.988	0.966		0.995	0.972	0.9	1.033	0.822	0.952	0.903	0.987	0.781	1.07	0.93	1	1.001	0.998	0.94	0.886	0.879	0.917	0.946	1.184	1.098	1.01	0.779	0.998	1.007	0.877
g1int464	4	89242039	0.95	0.969	0.838	1.007	1.045		0.941	0.937	0.982	0.924	0.987	0.799	0.912	0.932	0.936	0.979	0.972	0.894	1.009	0.981	0.99	0.944	1.013	0.899	0.882	0.896	1.194	1.001	0.986	0.775	0.863	0.937	0.791
g1int465	4	89280726	0.922	0.977	0.817	0.962	0.979	0.881	0.983	0.914	1.03	0.919	0.936	0.804	0.886	0.921	0.979	0.792	0.854	0.891	1.073	0.995	0.966	0.929	1.082	0.887	0.903	1.023	1.169	0.911	0.992	0.799	0.9	0.957	0.881
g1int466	4	89326760	0.929	1	0.893	1.044	0.974	1.013	1.073	0.982	0.962	0.929	0.91	0.977	0.979	0.96	0.999	1.019	1.009	1.05		0.942	1.067	1.03	1.036	0.895	0.975	1.037	1.065	1.174	0.947	0.844	1.109	0.991	0.935
g1int467	4	90474177	0.898	1.024	1.016		0.958	0.863		0.865	0.868	0.833	1.033	0.862	0.921	0.936	0.945	0.809	0.918			0.948	0.946			0.794	0.855	1.035	1.034		0.866	0.769	0.964	0.873	0.793
g1int469	4	90884118	0.974	0.971	0.96	0.912	0.931	0.889			0.879	0.788	0.944	0.847	0.841	0.846	0.93	0.649	0.941	0.715		0.914	0.888	0.914	0.981	0.778	0.858	1.023		0.666	0.815	0.78	0.768	0.9	0.813
g1int468	4	90912871	1.005	1.041	0.95	1.003	0.923		0.869	0.921	0.941	0.799	0.958	0.818	0.973	0.935	0.988	0.818	0.958	0.984	1.026	0.893	0.957	0.89	0.967	0.822	0.929	0.926		0.722	0.859	0.94	0.887	0.972	0.934
g1int470	4	92609790	0.967	0.929		0.998	0.997	0.958		0.909	0.913	0.812	0.879	0.738	0.855	0.888		0.762	0.95	0.897	1.045	0.959	0.935	0.911	0.907	0.861	0.888		0.903	0.815	0.795	0.786		1.083	0.949
g4F10	4	97044014	0.929	1.021	0.935	0.997	0.968	0.926	0.827	0.898	0.914	0.814	0.928	0.775	0.867	0.848	1.015	0.711	1	0.85		0.872	0.874	0.878	1.041	0.806	0.882	1.072	1.072	0.697	0.924	0.772	0.863	0.929	0.842
g1int471	4	99817034	0.876		0.936	1.052	0.977	0.915		0.888	1.281	0.837	1.013	0.889	0.912	0.931	0.832		0.999	0.839	1.004	0.912	0.967	0.891	1.028	0.853	0.883	0.87	1.013		0.893	0.753	0.954	0.9	0.851
g1int472	4	103205587	0.986	0.983	0.925	1.02	0.909	0.85	0.662	0.846	0.784	0.817	0.78	0.671	0.84	0.826		0.743	0.991	0.82	0.946	0.963	0.941	0.884		0.786	0.874	1.028	1.034	0.772	0.907	0.736	0.732	0.915	0.831
g1int473	4	106567543	1.042	1.012	0.925	1.038	0.992	0.921		0.854	0.976	0.892	0.932	0.847	0.898	0.915	0.776	0.738	1.061	0.868	1.035	0.984	0.991	0.88	1.407	0.88	0.916	1.035	1.016	0.766	0.855	0.733	0.919	0.886	0.881
g1int474	4	107874818	0.942	1.086	0.846	0.958	0.938	0.871	0.708	0.888	0.891	0.809	0.938	0.764	0.808	0.766	0.704	0.834	0.914	0.899	1.004	0.984	1.012	0.929	1.218	0.79	0.88	0.9	1.126	0.666	0.775	0.726	0.907	1.031	0.919
g1int475	4	111003055	1.023	0.933	0.758	1.004	0.99	0.936		0.923	1.022	0.948	0.792	0.695	0.925	0.932		0.933	1.034	0.921	1.009	1	1.038	0.931	1.345	0.88	0.941		1.274	0.889	0.963	0.812	0.931	0.938	0.847
g1int476	4	111787100	1.052	0.945	0.845	1.019	0.875		0.901	0.926	1.167	0.821	0.925	0.762	0.906	0.921	0.742	0.58	1.068	0.887	1.039	0.915	0.908	0.929	1.401	0.787	0.874	0.898	1.155	1.134	1.015	0.791	0.951	0.903	0.881
g1int477	4	111882404	0.936	1	0.885	1.006	0.977		0.886	0.897	1.222	0.93	1.018	0.82	0.956	0.983	0.789	0.803	1.11	0.889	0.965	0.905	0.94	0.894	1.383	0.803		0.913	1.224	1.222	1.029	0.803	0.882	0.958	0.806
g1int478	4	114676315	1.158	0.998	0.964	1.027	0.986	0.911		0.867	1.126	0.828	1.03	0.825		0.896	0.831	0.8	0.942		1.032	1.009	0.963	0.891	1.051	0.99	0.905	1.036	1.29	0.804	0.872	0.779	0.887	0.939	1.033
g4G10	4	116459423		1.17		1.014	0.921	0.902		0.901	0.995			0.743		0.76		0.663		0.88	0.952	0.855	0.865	0.785		0.847	0.888	1.138				0.658	0.77	0.934	0.84
g1CNS46	4	117233936	1.022	1	0.87	0.956	0.975	0.971	0.9	0.988	0.944	0.87	0.846	0.862	1.014	0.95	0.855	0.85	0.975	1.068	1.016	0.925	0.94	0.94	1.061	0.859	0.876	0.959	1.031	0.918	0.943	0.902	0.928	0.968	0.898
g1CNS140	4	119211176	1.11	0.987	0.999	1.005	1.004	1.092	0.856	1.049	1.069	0.977	0.938	0.791	0.876	0.931	0.892	0.935	0.988	0.969	1.195	0.917	1.028	0.972	1.195	0.93	0.937	1.024	0.927	1.019	1.061	0.94	0.991	1.042	1.035
g1CNS118	4	120171769	1	0.974	0.875		0.999	0.908	1.002	0.945	1.111	0.87	1.058	0.878	1.009	0.999	0.784	0.785	1.041	0.941		0.97	0.964	0.907	1.042	1.002	0.917	1.049	1.224	0.902	1.08	0.839	0.83	0.943	0.861
g1CNS119	4	121208506	1.092	1.003		1.009	0.976		0.905	0.965	0.998	0.885	1.01	0.817	0.897	0.911	0.762	0.745	0.908	0.989	0.992	0.924	0.88	0.897	0.956	0.948		0.942	1.162	0.862	0.97	0.796	1.059	0.958	0.87
g1CNS64	4	121853972	1.067	1.141	0.909		0.93	0.908	1.027	1.121	1.051	0.81	1.034	0.878	0.875	0.874	0.777	0.871	0.9			0.966	0.963	1.005	0.901	0.997	0.869	1.002	1.041	0.797	0.841	0.78	1.084	0.979	0.833
g1int479	4	122952725	0.909	1.067	0.907		0.927	0.891	1.132	1.032	1.229	0.904	0.979	0.834	0.88	0.972	0.839	0.809	0.988			0.933	0.965	0.876	1	0.937	0.88	0.931	1.236	0.882	1.022	0.802	1.109	0.972	0.914
g6A11	4	122983219	1.022	1.084	0.847	1.024	0.974	0.906	0.954	0.991	1.09	0.853	1.005	0.809	1.068	1.005	0.792	0.855	1.014	1.014	1.017	1.019	0.966	0.956	1.044	0.964	0.854	0.913	1.264	0.876	1.043	0.828	1.106	0.968	0.827
g1int480	4	122989610	1.099	1.01		0.96	0.966	0.908	1.002	0.989	1.175	0.848	1.084	0.817	0.887	0.882	0.771	0.814	0.96	1.021		0.974	0.967	1.011	0.985	0.939	0.894	0.922	1.156	0.874	0.976	0.778	1.055	0.947	0.871
g1CNS71	4	123854512	1.111	1.17	1.028	1.036	0.995	1.127	1.117	0.989	1.145	1.021	0.989	0.982	1.208	0.973	0.957	1.061	0.968	1.173	1.265	1.044	1.219	1.095	1.085	1.007	1.02	1.126	1.062	12.43	1.034	0.956	1.227	1.103	1.024
g1CNS196	4	124124962	1.088	1.359	0.849	1.071	1.016	0.987	0.957	0.912	1.073	0.886	1.024	0.87	0.926	0.874	0.951	0.684	1.164	1.036	1.065	0.997	1.022	0.981	1.004	1.015	0.909	0.988	1.139	0.929	0.995	0.871	1.06	0.977	0.876
g1CNS116	4	125034459	0.994	1.143	0.886	1.02	0.995		0.925	0.906	1.064	0.791	1.069	0.789	0.965	0.917	0.81	0.687	0.973	0.966	0.968	1	0.893	0.856	0.956	0.966		0.947	1.201	0.777	0.914	0.819	0.979	0.942	0.852
g1CNS98	4	126492872	1.079	1.144	0.865	0.989	1.04	0.948		1.016	1.052	0.882		1.049	1.007	0.959	0.914	0.756	0.981	1.001	0.998	1.013	0.989	0.821	1.002	0.874	0.984	1.096		0.964	1.244	1.024	0.942	0.969	0.915
g1CNS56	4	127389041	1.039	1.105	0.841	1.054	1.001	0.956		0.961	0.981	0.862		0.835	0.915	0.949	0.885	0.735	0.962	0.997	1.023	0.838	0.922	0.847	0.93	0.89	0.894	0.922					0.959	0.909	0.859
g4H10	4	128450924	1.034	0.938	0.771	0.919	0.997	0.909	1.045	0.787	1.025	0.829	0.896	0.83	0.881	0.848	0.786		1.064			0.775	0.879	0.898	0.927	0.932	0.877	1.009	1.101	0.757	0.72	0.715	0.992	0.929	0.827
g1int481	4	129091099	0.867	1.014		0.99	0.94	0.842					0.875	0.704					0.972	1.014	1.003	0.771	0.959	0.709		0.893	0.88				0.689	0.792	1.049	0.834	0.822
g1int482	4	129506151	0.944	1.052	0.895	0.933	0.888	0.883	0.965	0.888	1.044	0.827	0.926	0.818		0.824	0.771	0.677	0.979	0.989	0.982	0.591	0.932	0.869	0.814	0.845	0.805	0.887	0.778	0.695	0.647	0.711	0.83	0.933	0.877
g1CNS248	4	130673163	1.033	0.956	0.806	1.065	0.967	0.835	1.068	0.973	0.975	0.791	0.923	0.82	0.804		0.827	0.703	1.14	0.966	1.034	0.702	0.899	0.881	0.984	0.992	0.862	0.962	1.006	0.732	0.712	0.717	0.864	0.908	0.845
g1CNS311	4	131907325	0.972	1.066	0.978	0.96	0.911	0.885		0.947	1.033	0.845	0.997		0.9	0.916	0.669	0.76	1.023	1.018	1.008	0.67	1.018	0.889		0.911	0.892	0.988		0.699	0.777	0.832	0.914	0.915	0.828
g1int483	4	133318720	1.159			1.002	0.989	0.958		1.034	1.105	0.903	0.973	0.751	0.856	0.923	0.825		1.173	0.993	0.939	0.811	0.977	0.911	0.891	0.905	0.929		1.015	0.816	0.811	0.761	0.741	0.963	0.798
g1int485	4	137581646			0.844	0.94	0.886	0.827	0.897	0.905	0.923	0.818	0.847	0.651	0.865	0.854			0.892	0.979	1.017	0.734	0.915	0.889	0.92	0.86	0.952	1.061	0.958	0.771	0.723	0.719	0.871	0.916	0.921
g1CNS317	4	139251861	1.066	1.091	0.867	0.977	0.962		0.947	1.001	1.048	0.756	0.977	0.747	0.86	0.871	0.778		1.059	0.942	1.067	0.72	0.929	0.875	0.951	0.888		1.078		0.74	0.772	0.775		0.913	0.831
g1int486	4	141222294	1.04	1.004	0.774	0.965	1.052		1.027	0.943	1.156	0.876	0.989	0.829	0.961	0.903	0.919	0.918	1.096	0.953	0.989	0.792	0.976	0.975	0.963	0.973		1.123	0.975	1.106	0.832	0.788	0.99	0.962	0.805
g1CNS402	4	142713699	1.061	1.052	0.998	0.93	1.004	0.918		0.948	1.023	0.873	1.068	0.855	1.02	0.982	0.799	0.867	1.112	0.924		0.803	0.971			0.915	1.026	1.014			0.773	0.723	0.932	0.96	0.79
g4G02	4	144399722	1.056	1.089	0.827	1.095	1.016	0.954		0.947	1.082	0.869	1.035	0.875	0.921	1.025	0.802	1.047	0.951	1.024	1.076	0.781	0.946	0.914	1.074	0.967	0.99	1.021		0.795	0.737	0.753	0.887	0.958	0.904
g4A11	4	144819807	0.991	1.084	0.9	1.055	1.004	0.949	1.125	0.994	1.034	0.846	1.042	0.823	0.854	0.86	0.881	0.897	0.962	1.006	1.129	0.81	0.994	0.932	1.013	0.973	1.019	1.072	1.006	0.77	0.846	0.799	0.927	0.953	0.902
g1int488	4	145266528	1.076	1.079	0.821	1.053	0.974	0.947	1.056	0.963	1.045	0.881	1.009	0.856	0.885	0.85	0.862	1.052	0.938	0.942	1.06	0.819	0.987	0.938	0.992	0.983	1.024	1.065	1.011	0.805	0.805	0.76	0.943	0.969	0.841
g1int489	4	146913073	0.952	1.052	0.754		0.907	0.912	1.01		1.066	0.815	0.974	0.847	0.918	0.941	0.916	0.933	0.899			0.652	0.879			0.931	0.953	0.968	0.839		0.72	0.692	0.918	0.914	0.793
g1CNS269	4	148055076	1.045	1.095	0.835	1.011	0.973	0.915			0.994	0.826	0.954	1.108	0.908	0.871	0.781	0.934	0.94	0.965	1.029	0.683	0.91	0.957	1.031	0.823	1	1.144	1.033	0.731	0.781	0.818	0.893	0.907	0.831
g1CNS401	4	149560684	1.055	1.054	0.869	0.956	0.919	0.894	0.999	1.033	1.052	0.874	1	0.812	0.928	0.894	0.799	0.964	0.963	0.931			1.014	0.932	0.942	0.785	1.043	1.13	0.979	0.85	0.794	0.776	0.759	0.993	0.876
g4B11	4	150875806	1.128	1.165	0.781	0.954	1.023	0.95			1.025	0.809	1.104	0.749	0.934	0.984	0.803	0.952	0.974	0.813		0.723	0.906		0.994	0.824	0.939	1.042	1.007		0.717	0.786	0.921	0.953	0.828
g1int490	4	152616609	1.085	1.071	0.884	1.055	1.032	0.898	0.98	0.958	1.107	1.041	1.036	0.815	0.979	0.967	0.711	0.719	0.931	1.157	1.176	0.89	1.105	1.091	1.07	0.982	0.961	1.295	1.122	0.813	0.78	0.993	0.998	1.092	1.141
g11B11	4	153525387	0.927	1.038	0.907	0.995	0.847	0.903	1.001	1.154	1.007	0.892	0.869	0.808	1	1.035	0.76	1.002	1.078	0.925	0.958	0.764	0.978	0.978	0.96	0.73	0.885	1.102	0.922	1.028	0.852	0.814	0.889	0.996	0.899
g1CNS528	4	154717641	0.967	1.029	0.84	1.007	0.989	0.946	1.121	0.942	1.092	0.871	0.979	0.936	1.064	0.93	0.752	0.802	0.99	1.016	1.11	0.791	0.996	1	1.087	0.901	1.018	1.163	1.177	0.829		0.86	0.975	0.952	0.868
g1CNS400	4	155803832	0.974	1.043	1.036		0.865	0.928	1.053	0.888	1.201	0.821	0.957	0.743	0.829	0.818	0.68	0.956	0.937			0.718	0.877	0.991	0.949	0.745	0.997	1.08	0.944	0.807	0.743	0.806	0.899	1	0.833
g1int491	4	157807463				0.95	0.749	0.711	0.906		0.875	0.665	0.868									0.646	0.832		0.936	0.732	0.827		0.752	0.662				0.955	0.998
g1int492	4	159318686	0.866	0.969	0.851	0.928	0.884	0.83		0.931	1.024	0.823	0.85	0.715	0.788	0.77	0.721	0.657		0.879	0.937	0.775	0.903	0.868		0.817	0.927	1.125		0.767		0.781	0.688	0.974	0.795
g1int493	4	160645363	0.832	1.087	0.859	0.92	0.952	0.879	1.03	0.968	1.168	0.945	0.932	0.847	1.026	0.921	0.794	0.727	0.828	0.928	1.04	0.766	0.939	0.87	0.922	0.781	0.971	1.002	0.901	0.787	0.756	0.744	0.806	0.91	0.842
g4C11	4	160838456	0.891		1.009	0.993	0.983	0.923		0.886	1.021	0.757	1.015	0.812	0.994	0.864	0.684	0.689	1.062	0.883	1.055	0.782	0.992	0.87	1.036	0.836	0.995	0.975					0.753	0.945	0.742
g1int494	4	160932586	1.017	1.06	0.913		1.004	0.855	0.996	0.959	1.051	0.915	1	0.88	0.921	0.866		0.866	0.944			0.775	0.939	0.86	0.927	0.836	0.966		0.95	0.783	0.788	0.805	0.739	0.908	0.792
g2G10	4	161906734	0.936	1.225		0.946	0.992	0.931		0.823	0.961	0.883	0.816	0.709	0.979	0.84	0.822	0.711	1.049	0.942	1.123	0.765	0.946	0.862	0.834	0.858	1	1.094	0.96		0.833	0.817	0.597	1.109	0.953
g1int495	4	163565498	0.841	1.183	1.12	0.976	0.879	0.925	0.935	0.871	0.973	0.865	0.885	0.958	0.984	0.935	0.807		0.997	0.941	1.007			0.943	1.079	0.814	0.955	1.033	0.934	0.809	0.739	0.922	0.773	1.073	0.908
g1CNS361	4	165158007	0.864		0.882		0.958	0.937		0.888	0.962	0.797	0.874	0.745	0.948	0.75	0.788	0.736	1.069			0.758	0.912	0.924		0.822	0.956	1.007		0.764	0.747	0.798	0.689	0.895	0.849
g1int496	4	166662226	0.971	1.065	1.058	0.936	0.926	0.924		0.862	1	0.885	0.876		0.98	0.869	0.72		1.039	0.907	0.982	0.814	0.992	1.023	0.966	0.832	0.913	1.048	1.064	0.813	0.796	0.816	0.816	0.832	0.917
g1int497	4	167983565				0.947	0.844	0.855			0.974									0.894	1	0.701	0.918	0.871	0.955	0.743	0.926			0.699		0.704		0.861	0.8
g1int498	4	169618513	0.978	1.056	0.949		0.974	0.873	1.062	0.914	1.05	0.927	0.945	0.793	0.85	0.914	0.775	0.783	1.16			0.75	0.969	0.848	0.983	0.829	0.937	1.099	0.982	0.661	0.668	0.77	0.814	0.891	0.88
g1CNS594	4	170775470	1.09	1.323	1.079	1.108	1.11	1.173	1.029	1.135	1.126	1.139	1.026	0.954	1.063	1.003	1.055	0.892	1.097	1.245	1.101	0.958	1.181	1.168	1.17	1.018	1.038	1.166	1.009	1.074	1.18	0.955	0.973	1.094	1.134
g1CNS344	4	172090443	1.007	0.955	1.057	0.903	0.889	0.942	0.98	0.842	0.943	0.813	0.856	0.728	0.878		0.645	0.697	1.055	0.846	0.888	0.666	0.934	0.915	1.285	0.723	0.935	1.049		0.847	0.742	0.764	0.637	0.837	0.871
g1CNS466	4	173227858	0.897	0.939	0.977	0.885	0.898				0.925		0.915	0.763	0.804	0.918	0.756		1.028	0.939	0.922	0.77	0.926	0.891	0.848	0.783	1.001	1.02			0.741	0.799	0.677	0.849	0.842
g4D11	4	174544751	0.853	1.021	0.943	0.91	0.99	0.905	1.117	0.871	1.018	0.845	0.917	0.849	0.909	0.928	0.686	0.759	1.06			0.76	0.885	0.838	0.94	0.848	0.967	1.079	0.993	0.799	0.782	0.775	0.804	0.799	0.839
g1CNS483	4	176292211	0.9	1.012	0.846	0.989	0.969	0.917	1.029	0.848	0.937	0.846	1.003	0.739	0.836	0.794	0.749		0.931	0.875	0.977	0.756	0.913	0.908	0.883	0.683		1.106			0.82	0.79	0.736	0.853	0.841
g6D02	4	179441943	0.943	1.043		0.992	1.008	0.937		1.05	1.049	0.876	0.934	0.885	0.981	0.903	0.867	0.943			1	0.812	1.01	0.944	0.844	0.782	1.012	0.998	0.788	0.859	0.883	0.856	0.824	0.884	0.86
g1int499	4	183373688	0.985	1.104	0.86	1.012	0.977	0.934	0.987	0.889	0.971	0.861	0.808	0.722	0.891	0.893	0.705	0.705	1.035	0.917		0.742	0.919	0.952	0.997	0.726	0.983	0.999	0.793	0.775	0.829	0.788	0.793	0.88	0.847
g4E11	4	183639534	0.903	0.972	0.849	0.997	1.025	0.931		0.906	1.038	0.858	1.05	0.901	0.98	0.976	0.675	0.962	0.949	0.931	1.033	0.807		0.862	0.94	0.755	0.95	0.976	0.806	0.755	0.786	0.784	0.765	0.853	0.828
g1int500	4	184257330				0.983	0.877		0.995		1.205	0.924	0.942	0.829	0.957	0.823			0.805	0.91	0.944	0.811	1.008	0.921	0.983	0.683	0.916		0.757			0.769		0.85	0.837
g1int501	4	185339589	0.95	1.061	0.851		1.036	0.895	1.11	0.904	1.186	0.962	0.973	0.967	0.997	1.019	0.756	0.929	1.097			0.764	0.992			0.778	0.988	1.135	0.799	0.834	0.856	0.655	0.868	0.828	0.843
g1int502	4	185584820	0.915	1.087	0.85	1	0.995	0.924	1.236	0.974	1.262	0.932	1.013	0.912	0.995	1.025	0.737	0.892	1.1	0.939	0.993	0.795	1.001	1.039	0.973	0.822	1.042		0.871	0.794	0.917	0.669	0.836	0.845	0.902
g4H11	4	186294716	1.002	1.021	0.817	0.98	1.018	0.944	1.192	0.861	1.188	0.915	0.969	0.867	1.01	1.018	0.752	0.691	1.094			0.776	1.001	0.98	0.959	0.762	0.985	1.101	0.816	0.884	0.783	0.669	0.839	0.824	0.845
g1int503	4	186311399	0.726	0.964	0.865	0.994	0.934		1.052	0.861	1.061	0.899	0.929	0.849	0.937	0.977	0.774	0.646	1.046	0.872	1.005	0.753	0.913	0.885	0.843	0.752	0.955	1.136		0.762	0.674	0.59	0.836	0.773	0.841
g4F11	4	186788792	1.016	1.047	0.828	0.97	0.99	0.948	1.144	0.855	0.921	0.874	1.004	0.827	0.945	0.919	0.708	0.676	1.034			0.78	0.956	0.88	0.929	0.733	1.009	1.111	0.765	0.819	0.753	0.639	0.832	0.796	0.827
g4G11	4	187880180	0.869	1.029	0.772	1.031	1.023	0.863	1.029	0.904	1.101	0.853	0.828	0.774	0.969	0.935	0.67	0.884	1.045	0.866	0.995	0.817	0.924	0.748	0.835	0.708	1.005	1.039	0.847	0.805	0.747	0.674	0.758	0.811	0.816
g7H08	4	191076896	0.977	0.988	0.904	1.033	1.103	0.925	1.235	0.998	1.581	1.065	1.088	0.939	1.152	1.072	0.739	0.943	1.076	0.888	1	0.809	0.969	0.776	0.939	0.794	1.059	1.185	0.899	0.945	0.86	0.943	0.846	0.813	0.833
g7A09	5	403352	1.114	0.976	1.385	1.015	1.004	1.002	1.514	1.268	2.237	1.395	1.303	1.224	1.33	1.647	0.958	1.514	1.066	1.16	0.975	1.229	1.277	1.144	1.15	0.875	1.518	1.09	1.595	1.087	1.257	0.867	0.814	1.158	1.09
g1int504	5	517606				0.938	0.905	0.946		1.142	1.654		1.028	1.095	1.198	1.305		0.8		1.103	0.923	0.967	1.075	0.89	1.088	0.76	1.407				0.91	0.811	0.731
g1int505	5	1378171	1.177	0.962	1.386	0.988	1.035	0.962	1.35	1.338	1.941	1.315	1.144	1.047	1.124	1.352	1.002	1.372	1.055	1.141	0.992	1.201	1.267	1.133	1.348	0.895	1.336	1.501	1.553	1.114	1.113	0.85	0.767	1.15	1.013
g1int506	5	2692035	1.158	0.952	1.316	0.938	0.949	0.938	1.403	1.167	1.671	1.203	1.197	1.168	1.102	1.217	1.048	1.233	1.06	1.051	0.964	1.147	1.18	1.028	1.238	0.811	1.31	1.295	1.573	1.009	1.068	0.803	0.759	1.117	1.006
g1int507	5	3525715	1.16	0.877	1.33	0.961	1.047		1.296	1.146	1.62	1.179	1.086	1.087	0.994	1.14	0.992	1.459	0.957	1.084	0.922	1.129	1.165	1.017	1.174	0.802	1.33	1.324	1.521	0.952	1.014	0.766	0.761	1.079	1.008
g1int508	5	4944160	0.986		0.981	0.811	0.975	0.949		1.178	1.336		1.284	1.109	1.014	1.039		1.247	0.796	0.96	0.995	1.1	1.152	1.076		0.795	1.211	1.151		1.003	0.901	0.783	0.734	1.084	0.95
g1int509	5	5802874	1.132	0.996	1.267	1.021	1.034	0.933	1.05	1.114	1.478	1.082	0.902	0.908	0.972	1.062	0.999	1.316	0.971	1.074		1.112	1.17	1.037	0.924	0.807	1.291	1.342	1.425	0.94	0.941	0.753	0.729	1.143	1.016
g1int510	5	5803300	1.179	1.04	1.218	0.982	1	0.977	0.996	1.249	1.48	1.097	0.898	0.924	0.973	1.059	0.888	1.397	0.944	1.098	0.971	1.154	1.195	1.075	0.927	0.836	1.269	1.299	1.345	1	1.025	0.808	0.735	1.06	0.95
g1int511	5	6515873	1.089	0.958	1.246	1.021	0.957	0.937		1.146	1.509	1.118	1.172	1.16	1.128	1.111	1.029	1.333	0.994	1.096	0.969	1.134	1.149	1.021	0.844	0.833	1.292	1.349	1.421	0.969	0.988	0.803	0.807	1.102	0.948
g1int512	5	7387731	1.081	0.983		1.023	0.96	0.934	1.315	1.087	1.514	1.107	0.95	1.001	0.929	1.057	0.982	1.472	0.939	1.096	0.95	1.153	1.155	1.043	0.868	0.795	1.261	1.371	1.421	0.867	0.999	0.763	0.75	1.049	1.021
g1int513	5	7387737	1.278	0.967	1.313	1.002	1.007	0.989	1.291	1.097	1.471	1.049	1.032	0.991	0.957	1.064	1.002	1.757	0.971	1.137	0.97	1.149	1.167	1.012	0.958	0.847	1.281	1.439	1.389	0.938	0.985	0.764	0.722	1.148	1.087
g1int514	5	9480724	1.185	0.945	1.34	1.03	1.012	0.983	1.186	1.044	1.46	1.153		1.101	0.913	1.038	0.987		0.905	1.089	0.96	1.141	1.149	1.004	0.81	0.864	1.308		1.437	0.942	0.927	0.778	0.789	1.217	1.217
g1int515	5	10280046	1.204	0.973	1.341		1.003	1.011	1.211	1.106	1.482	1.127	1.072	1.112	0.979	1.03	0.961	1.491	1.007			1.152	1.209			0.881	1.265	1.289	1.551	1.029	1.011	0.798	0.793	1.105	0.995
g1int516	5	11421874	1.035	0.931	1.228	0.888	0.86	0.774	1.214	1.013	1.313	1.084	1.079	1.002	0.962	0.976	0.962	1.218	0.891	0.993	0.927	1.056	1.018	0.934	0.725	0.691	1.124	1.219	1.378	0.926	0.896	0.763	0.684	1.107	1.013
g1int517	5	11421917	1.202	1.034		1.024	0.979	0.96	1.073	1.085	1.374	1.087	1.105	0.998	0.877	0.915	0.933	1.356	0.832	1.063	0.964	1.119	1.153	0.992	0.863	0.841	1.334	1.196	1.496	0.936	0.999	0.734	0.805	1.178	1.023
g1CNS605	5	13126726	1.153	1.09	1.435		0.81	0.914	1.15	0.981	1.176	0.985	0.944	0.98	0.897	0.995	1.11	1.25	0.813			0.918	0.979	0.864	0.623	0.677	1.083	1.306	1.267	0.895	0.969	0.797	0.686	1.145	0.976
g1int518	5	14926867	1.095	1.095	1.515	0.966	0.884		1.324	1.044	1.415	1.073	1.107	1.098	0.954	1.022			0.877	1.092	0.979	1.163	1.205	1.037	0.81	0.842	1.076	1.234	1.352	1.038	0.876	0.682	0.801	1.15	1.004
g1int519	5	14926888	1.141	0.987	1.37	1.063	1.02	0.999	1.222	1.07	1.454	1.114	1.097	0.997	0.917	1.005	0.993	1.312	0.916	1.058		1.22	1.259	1.027	0.879	0.863	1.164	1.421	1.433	1.114	1.007	0.801	0.765	1.163	0.982
g1int520	5	16439209	0.917	0.904	1.294	0.976	0.981	0.978	1.164	1.123	1.451	1.158	1.056	1.047	1.007	1.045		1.308	0.902	1.115	0.942	1.152	1.161	0.953	0.823	0.859	1.089	1.4	1.284	1.133	1.125	0.842	0.729	1.114	1.053
g1int521	5	16615438	1.172	0.994	1.328	1.027	1.033	1.001		1.076	1.493	1.154	1.176	1.172	1.015	1.058	0.998	1.348	0.95	1.057	1.049	1.196	1.216	1.044		0.931	1.125	1.248	1.371	1.083	1.064	0.807	0.811	1.163	0.978
g1int522	5	17465576	1.039	1.008	1.333	1.042	1.022		1.117	1.156	1.737	1.325	1.354	1.287	1.23	1.343	0.926	1.422	0.975	1.15	0.952	1.192	1.561	0.895	0.937	0.941		1.4	1.707	1.116	0.99	0.818	0.8	0.998	1.093
g1int523	5	17465577	0.961	0.954	1.274	1.021	1.026	0.92	1.065	1.123	1.766	1.283	1.439	1.336	1.174	1.371	0.987	1.578	0.845	1.148	0.931	1.196	1.623	0.872	0.878	0.943	0.985	1.515	1.842	1.072	0.946	0.785	0.749	0.973	1.083
g1CNS452	5	19222468	1.201	0.944	1.47	1.011	0.987	0.949	1.056	1.142	1.297	1.048	0.972	0.896	0.967	0.952	0.858	1.224	0.974	1.023	1.021	1.084	1.138	0.946	0.781	0.847	1.059	1.284	1.407	1.068	0.939	0.784	0.683	1.149	0.943
g1int524	5	21160456	1.054	1.082	0.955	1.04	0.991	1.091	1.074	1.029	1.074	0.995	0.981	0.995	1.069	1.028	0.929	0.993	1.008	1.251	1.126	0.995	1.117	1.108	1.045	0.988	1.017	1.093	1.032	0.873	1.009	1.027	0.979	1.107	1.027
g4B12	5	21184883	1.026		1.318		1.004	0.945	0.947	1.109	0.999	0.85	0.907	0.907	0.898	0.871	0.945	0.976	0.914	0.865	0.876	0.991	1.104	1.027	0.823	0.793	0.971	1.209	1.099	1.089	0.799	0.756	0.746	0.905	0.944
g1int525	5	24486989				0.882	0.823	0.831					0.957		0.886					0.902	0.875	0.986	1.137	0.981		0.723	0.952			0.828		0.698		0.93	0.968
g1int526	5	26577921	1.145	0.967			0.977	0.932			1.214	0.948	1.02	0.954	1.038	1.017	1.185	1.119	0.938			1.061	1.126	0.863	0.816	0.8	1.03	1.47			0.846	0.715	0.657	1.096	0.971
g1CNS582	5	28156567	1.104	1.253	1.311	1.079	1.101	1.194	1.094	1.067	1.233	1.141	1.023	1.004	1.107	0.979	1.113	1.117	1.079			1.039	1.225	1.132	1.065	0.977	1.046	1.171	0.988	1.104	1.06	0.931	0.991	1.186	1.143
g4C12	5	29966636	0.928			0.985	0.974	0.94		0.826	1.201			0.919		0.953	0.912	0.926	0.852	1.038	0.971	1.058	1.133	0.759	0.673	0.809	1.037	1.078			0.72	0.75	0.769	1.112	1.1
g1int527	5	31657762	1.175	0.985	0.85	1.024	1.059	0.996	1.134	1.067	1.71	1.211	1.154	1.063	1.015	1.151	0.944	1.262	0.956	1.141	1.018	1.233	1.301	1.101	0.811	0.923	1.13	1.28	1.537	1.15	1.046	0.837	0.82	1.174	1.032
g1int528	5	33978513	1.083	0.923	1.091	0.883	0.996	0.924	0.928	0.941	1.099	0.995	1.048	0.887	0.921	0.945	0.883	1.128	0.928	1.082		1.017	1.243	0.918		0.82	1.084	1.6	1.286	0.907	0.941	0.772	0.699	0.915	0.96
g4D12	5	36698720			0.968		1.042	0.957	1.143	1.052	1.31	1.156	1.223	0.926	0.987	1.112	0.924	0.97	0.947	1.015	0.995	1.054	1.16	1.076	0.769	0.894	1.178	1.917	1.546	1.111	1.044	0.798	0.777	0.903	1.028
g1int531	5	37878319	1.079	1.032	1.053	1.009	1.014		1.07	0.987	1.233	1.177	1.256	0.888	0.989	1.049	0.962	0.863	0.94	1.123	0.95	1.019	1.13	1.087	0.811	0.88	1.157	1.69	1.619	1.114	1.05	0.806	0.724	0.969	0.991
g1int530	5	37878338	1.034	1.019	1.06		1.022	0.975	1.053	1.028	1.177	1.099	1.169	0.904	1.028	1.065	1.029	0.927	0.879	1.121		1.012	1.126	1.043	0.815	0.928	1.143	1.538	1.37	1.072	0.97	0.769	0.784	0.994	1.066
g1int532	5	38051768	1.037	1.042	1.068	1.001	1.038	0.959	0.969	1.06	1.157	1.125	1.071	0.735	0.872	0.998	0.914	0.76	0.993	1.088	0.936	0.985	1.129	1.06	0.79	0.836	1.177	1.788		1.123	1.067	0.802	0.734	0.962	1.041
g1int534	5	38484932	1.111	1.046	1.058	0.938	0.933	0.934	1.09	1.072	1.234	1.159	1.168	0.899	0.999	1.099	1.031	0.793	1.048	1.036	0.993	0.969	1.135	1.084	0.847	0.878	1.089	1.865	1.603	0.849	1.127	0.818	0.747	0.938	1.074
g1int535	5	38509165	1.119	1.024	1.04	1.024	0.992	0.929	1.017	1.066	1.18	1.107	1.181	0.813	0.983	1.033	0.997	0.808	0.915	1.062	0.907	1.005	1.165	1.175	0.849	0.865	1.129	1.704	1.579	0.954	1.031	0.819	0.709	0.946	1.012
g1int533	5	38558235	1.041	1.014	1.052	1.034	1.032	0.948	1.097	1.132	1.27	1.193	1.156	0.9	1.012	1.114	0.888	0.83	1.01	1.083		1.009	1.17	1.097	0.853	0.855	1.141	1.796	1.64	0.929	1.111	0.787	0.771	0.961	1.026
g1int536	5	39283396	1.019	1.017	1.054		1.009	0.927	0.911	0.945	1.076	1.054	1.103	0.832	0.91	0.931	1.027	1.041	0.925			1.029	1.084	1.116	0.776	0.867	1.094	1.55	1.218	0.822	0.928	0.759	0.782	0.942	1.011
g1int537	5	41156231	0.978	1.138		0.933	0.941	0.877		1.053	1.045	0.929	1.197		0.785	0.93	0.918		0.874	1.025	1.222	0.835	1.032	0.995	0.793	0.767	1.091	1.541			0.875	0.691	0.659	0.919	1.034
g1int538	5	41948542	0.947	0.969	1.069	0.951	0.981	0.916	0.954	1.039	1.049	1.033	1.003	0.694	0.867	0.927	1.066		0.887		1.205	0.952	1.133	1.049	0.798	0.831	1.049	1.659	1.223	0.961	0.969	0.74	0.666	0.891	0.988
g1int539	5	44104723	0.926	1.043	1.01	0.82	0.941			0.949	0.974	1.04	1.019	0.771	0.962	0.981		0.869	0.998	0.987	1.336	0.901	1.064	1.051	0.843	0.842		1.531		1.221	0.949	0.795	0.737	0.97	0.985
g1CNS155	5	45982227	1.019	1.098		1.02	1.112				1.079		1.149	0.899	0.869	0.782			0.875	1.068	1.15	0.961	1.071	1.099	0.877	0.893	1.101	1.448			0.949	0.811	0.826	0.941	0.974
g1CNS154	5	49446563	0.92	1.028		1.073	1.051				1.046	0.954	1.023	0.95	0.991	0.951			0.989	1.001	1.181	1.101	1.191	0.956	0.954	0.955		0.896			0.776	0.832	0.895	1.053	0.957
g1int540	5	50101158	0.978	1.067	0.89	1.015	0.903	0.981	0.917	0.895	0.849	0.837	0.911	0.928	0.752	0.813	0.73	1.012	0.979	0.822		0.981	0.941	0.932	0.999	0.798	1.119	0.86	0.78	1.044	0.823	0.765	0.723	0.91	1.041
g1int541	5	51958589	0.963	1.022	0.892		0.969	1.027	0.959	0.866	0.927	0.898	0.896	0.977	0.816	0.849	0.835	0.873	0.938			0.96	0.984	0.93	1.037	0.859	0.903	0.904	0.827	0.853	0.763	0.828	0.824	1.024	0.851
g1int542	5	53365962	0.877	1.146	0.915	0.986	0.854		0.804	0.914	0.789	0.799	0.815	0.895	0.67	0.773		0.658	0.941	0.86	0.955	0.939	0.955	0.943	1.034	0.821	0.83	0.818	0.793	1.008	0.707	0.783	0.696	0.931	0.854
g1int543	5	53453188	0.832	0.884		0.953	0.943	0.95		0.797	0.895	0.835		1.035	0.714	0.824	0.671	0.692	0.857	0.948	0.944	0.986	0.887	0.811	0.913	0.862	0.884			0.957			0.756	0.911	0.771
g1int545	5	54108036	0.919	1.024	0.824	1.049	0.948	1.007	0.898	0.882	0.913	0.879	1.016	1.095	0.834	0.863	0.688	0.838	1.051	0.912	1.011	0.984	0.984	0.955	0.932	0.865	0.89	0.983	0.83	1.038	0.816	0.874	0.861	1.019	0.855
g1int544	5	54108096	0.869	1.039	0.871	0.991	0.989	1.026	0.848	0.868	0.898	0.834	0.977	1.101	0.805	0.864	0.632	0.656	0.969	0.907	1.027	0.977	1	0.913	0.894	0.843	0.895		0.777	1.092	0.885	0.783	0.72	0.982	0.874
g1int546	5	54971154	0.943	1.023		0.968	0.944	0.964	1.118	1.029	1.036	0.92	0.906	0.957	0.925	0.95		0.856	1.058	0.978	0.999	1.052	1.092	1.033	0.951	0.865	0.969		1.033	0.942	0.791	0.779	0.744	0.998	0.996
g1int549	5	55718921	0.995	0.998	0.834	0.995	0.991	1.048	0.877	0.906	1.002	0.926	1.018	1.1	0.873	0.946	0.722	0.863	0.987	0.898	0.942	1.023	0.994	0.967	0.869	0.864	0.94	0.893	0.812	1.129	0.813	0.799	0.786	0.966	0.848
g1int547	5	55718924	1.013	1.234	1.006	0.959	0.871	1.028	1.095	0.979	0.914	0.897	0.913	0.862	1.007	0.915	0.885	0.848	0.998	1.13	1.126	0.933	1.035	1.053	1.079	0.823	0.892	1.022	0.853	0.934	0.848	0.935	0.985	1.085	1.076
g1int548	5	55718924	0.919	1.054	0.892	1.031	0.964	1.008	0.841	0.898	0.971	0.936	1.014	1.072	0.846	0.946	0.723		0.899	0.896		1.043	1.021	0.946	0.842	0.835	0.906	0.886	0.768	1.089	0.796	0.816		0.926	0.836
g1int550	5	57555531		0.943		0.968	0.861	0.907		0.911	0.76	0.817	0.724	0.815	0.63	0.754			1.033			0.764	0.951	0.98	0.677	0.758	0.793		0.663	0.99	0.721	0.778		1.005	0.854
g1int551	5	57555546	0.871	1.056	0.879	1.002	1.003	1.032	0.822	0.885	0.913	0.857	0.874	0.918	0.89	0.897	0.704	0.776	0.961	0.966	1.035	0.82	0.995	0.988	0.75	0.87	0.944	0.921	0.811	1.02	0.812	0.802	0.71	0.957	0.85
g1int553	5	57932844	0.904	1.047	0.811	0.975	0.942	1.032	0.684	0.852	0.795	0.818	0.719	0.805	0.739	0.811	0.712	0.674	0.877	0.872		0.758	0.969	0.943	0.718	0.784	0.825	0.84	0.708	1.037	0.821	0.739	0.692	0.946	0.783
g1int552	5	57932946	0.929	1.154	1.045	1.02	0.921	0.989	0.94	0.921	0.848	0.843		0.802	0.762	0.772	0.71		0.91	0.889	0.976	0.754	0.948	0.943		0.843	0.932	0.887	0.795	0.997	0.799	0.789	0.71	0.914	0.898
g4G12	5	58645392	0.942	1.038	0.803	0.945	0.973	0.983		0.921	0.797	0.772	0.852	0.857	0.793	0.812	0.706		0.901	0.87	0.991	0.75	0.94	0.874	0.672	0.823	0.9	0.826	0.734		0.76	0.757	0.732	0.897	0.828
g11E10	5	59778710	0.908	1.076	0.884	0.991	0.899		0.91	0.942	0.935	0.889	1.014	0.897	0.863	0.902	0.821	0.78	1.031	0.908	0.891	0.963	1.02	0.981	0.791	0.927	0.913	0.873	0.928	0.93	0.957	0.817	0.831	0.969	0.86
g1int554	5	59778901	1.045	0.902		0.946	0.973	0.98		0.786	0.897	0.84	0.965	0.979	0.84	0.863		0.668	0.912	0.885	0.927	0.683	0.975	0.889	0.753	0.817	0.864	0.891	0.782	0.951	0.655	0.76	0.731	0.84	0.79
g1int555	5	61933335	0.897	0.983	0.939	0.894	0.961	0.996	0.795	0.911	0.842	0.833	0.973	0.988	0.805	0.83	0.683	0.765	0.837	0.906		0.722	0.971	0.875	0.7	0.781	0.905	0.931	0.673	0.798	0.736	0.711	0.777	0.934	0.776
g1CNS27	5	64070799	1.057	1.125	0.959	1.023	0.939	1.125	1.022	0.982	1.076	1.107	0.966	0.932	1.102	0.977	0.906	0.938	0.993	1.065		0.808	1.09	0.92	0.896	0.884	0.918	0.954	1.001	1.008	0.88	0.883	0.839	1.043	0.876
g1int556	5	64826965	1.024	1.094	0.763		0.858	1.001			0.786	0.842	0.834	0.922	0.783	0.83	0.742	0.762	0.971			0.76	0.983			0.781	0.882	0.862	0.731	1.22	0.819	0.785	0.812	0.938	0.879
g1int557	5	64894314	0.918	1.194	0.915	0.927	0.955	1.027	0.919	0.957	0.839	0.875	0.912	0.925	0.849	0.828	0.796	0.748	0.896	0.937	1.042	0.763	0.995	0.963	0.728	0.925	0.866	0.987	0.835	1.017	0.827	0.872	0.856	1.005	0.946
g1CNS552	5	65422052		1.054		0.964	0.954	1.058		0.893	0.868	0.927	0.965	0.992	0.955	0.896	0.836	0.945	0.966	1.08	1.187	0.936	0.999	1.009	0.927	0.918	0.965		0.868	1.008	0.903	0.839	0.861	0.989	0.993
g1int558	5	66244299	0.866	1.094	0.809	0.984	0.899	1.016	0.878	0.905	0.826	0.859	0.791	0.895	0.876	0.818	0.709	0.665	0.922	0.884	0.908	0.813	0.968	0.952	0.795	0.826	0.867	0.847	0.779	0.888	0.76	0.762	0.748	0.992	0.821
g1int559	5	66244332	0.885	1.083	0.819	1	0.956	1.036	0.775	0.862	0.806	0.819	0.88	0.911	0.902	0.871	0.684		0.924	0.823	0.916	0.746	0.931	0.926	0.717	0.814	0.92	0.77	0.768	1.025	0.708	0.759	0.735	0.946	0.925
g1int560	5	67136000	0.964	1.037	0.935	1.033	0.943	0.989	0.745	0.842	0.861	0.784	0.789	0.874	0.862	0.745	0.694	0.834	0.88	0.86		0.821	0.967	0.974	0.726	0.845	0.928	0.856	0.556	0.766	0.608	0.629	0.697	0.896	0.804
g1int561	5	67779428	0.966		0.911	0.958	0.968	1.019	0.788	0.887	0.912	0.927	0.884	1.026	0.872	0.843	0.722	0.709	0.903	0.844	0.964	0.794	0.983	0.928	0.758	0.87	0.909	0.781	0.779	0.893	0.857	0.798	0.785	0.942	0.794
g5D02	5	67814878	1.054	1.117	0.86	1.006	0.991	1.042	0.983	0.961	1.009	0.913	0.969	1.003	0.942	0.864	0.803	0.889	0.949	0.993	1.132	0.93	1.033	0.971	0.868	0.963	0.964	0.883	0.956	0.91	0.891	1.155	1.06	1.022	0.923
g10C10	5	68439887	1.021	1.053	1.034	0.949	0.913	0.919	0.887	0.974	0.89	0.901	0.731	0.818	0.866	0.793	0.719	0.801	0.99	0.974	1.007	0.858	1.056	1.041	0.869	0.824	0.892	0.789	0.777	1.052	0.885	0.86	0.866	1.009	0.914
g1int562	5	68521152	0.938	1.089	0.786	1.01	0.958	1.111	0.986	0.979	0.949	0.985	0.791	0.858	0.868	0.842	0.834	0.782		1.001	1.147	0.835	1.036	0.999	0.847	0.999	0.93	0.938	0.913	0.924		0.872	0.779	1.042	0.885
g1int563	5	70983499	0.807	0.949		0.961	0.983	0.949	0.837	0.899	0.888	0.913	0.919	0.957	0.925	0.836	0.55	0.71		0.852	0.926	0.803	0.935	1.054	0.685	0.773	0.83	0.833	0.745	1.03	0.756	0.744	0.745	0.998	0.855
g1int564	5	72243344	0.895	1.118	0.908	0.934	0.914	0.982	0.73	0.858	0.865	0.848	0.802	0.832	0.878	0.793	0.747	0.79	0.918	0.918		0.791	0.986	1.136	0.763	0.858	0.87	0.857	0.8	0.895	0.76	0.768	0.774	0.944	0.867
g1int565	5	74052214	0.985	1.061	0.911	1.013	1.028		0.768	0.868	0.845	0.846	0.838	0.829	0.89	0.835		0.821	0.9	0.91	1.001	0.782	1.022	0.917	0.768	0.899	0.894	0.881		0.992	0.763	0.803	0.712	1.027	0.848
g10E10	5	74057559	1.014	1.109	0.894	0.965	0.948	0.942	0.89	0.962	0.876	0.899	0.793	0.83	0.866	0.863	0.717	0.78	0.924	0.793	0.94	0.832	1.025	0.998	0.802	0.822	0.919	0.893	0.768	1.067	0.808	0.82	0.719	1.002	0.932
g1int566	5	74491330	0.854		0.924	0.996	0.933	1.018	0.967	0.998	0.932	0.943	0.811	0.844	0.865	0.801	0.747	0.908	0.89	1.003		0.857	1.007	0.978	0.867	0.894	0.922	0.99	0.91	0.984	0.755	0.828	0.923	1.023	0.943
g1int567	5	76266262	0.997	0.917	0.863	0.983	0.946	1.065	0.806	0.849	0.883	0.885	0.797	0.794	0.883	0.824	0.76	0.817	0.931	0.891	0.966	0.794	1.01	0.956	0.785	0.802	0.868	0.796	0.725	0.976	0.761	0.743	0.757	0.948	0.879
g1int568	5	76266295		1.198		0.995	0.964	0.969	1.105	1.027	0.978	0.975	0.949	0.857	1.039	0.898	0.96	0.891	0.896	1.088	1.134	0.887	1.086	1.119	1.014	0.857	0.924		0.94	1.019	0.905	0.923	0.865	1.095	1.075
g1int571	5	78894820				0.969	0.936	0.946		0.795	0.793	0.854	0.792	0.83	0.922	0.758				0.894	1.016	0.832	0.968	0.961		0.769	0.825			0.884	0.596	0.604		0.897	0.875
g1int570	5	78894858	0.945		0.894	0.984	0.951		0.898	0.936	0.806	0.927	0.836	0.8	0.859	0.822	0.8	0.774	0.945	0.923	1.002	0.788	1.007	0.992	0.781	0.913	0.878	0.867		1.025	0.815	0.688	0.78	1.008	0.888
g8A01	5	79936824				1.02	1.012	1.091												1.062	1.051	1.014	1.054	0.987	0.902	0.925	1.067
g4H12	5	80045754	0.875		0.841		0.974	1.024	0.915	0.827	0.87	0.768	0.782	0.882	0.891	0.909		0.879	0.929		0.908	0.734	0.904	0.899	0.834	0.858	0.884	0.856	0.728		0.814	0.672	0.814	0.867	0.751
g1int572	5	81340044	1.059	1.015	0.902	1.046	0.998	1.175	0.958	0.991	1.015	0.968	0.966	0.848	1.059	1.006	0.824	0.863	1.041	0.971	1.039	0.883	1.057	1.003	0.884	0.983	0.916	0.969	0.844	0.973	0.922	0.797	1.001	1.062	0.976
g1int573	5	82803025	1.02	0.92	0.854	0.965	0.967	1.03		0.902	0.814	0.856	0.916	0.929	0.938	0.775	0.713	0.766	0.935	0.883	0.947	0.704	0.905	0.92	0.64	0.803	0.872	0.871	0.739	0.865	0.757	0.606	0.855	0.938	0.847
g5A01	5	83294788	0.973	1.03	0.891	1.006	0.97		0.697	0.934	0.696	0.789	0.776	0.701	0.781	0.797	0.754	0.801	0.869	0.92	0.958	0.762	0.946	0.902	0.697	0.838	0.894	0.844	0.701	0.975	0.771	0.637	0.875	0.937	0.855
g1int575	5	85443965	0.957	0.917	0.98	0.969	0.907	0.916	0.804	0.926	0.779	0.852	0.841	0.781	0.946	0.741	0.745	0.746	0.886	0.902	0.994	0.709	0.947	0.918	0.798	0.812	0.848	0.739	0.753	0.85	0.72	0.632	0.755	0.942	0.804
g1int574	5	85443966	0.998	1.033	1.024		0.948	0.961	0.836	0.899	0.804	0.751	0.768	0.741	0.841	0.79	0.727	0.67	0.799			0.709	0.921			0.802	0.856	0.812	0.688	0.972	0.789	0.652	0.86	0.971	0.862
g1int576	5	86021435	1.014	1.096	0.961	1.033	1.005			0.914	0.808	0.823	0.893	0.959	0.832	0.811	0.735	0.726	0.934	0.874	1.237	0.775	0.924	0.888	0.689	0.792	0.916	0.794		0.888	0.817	0.642	0.895	0.948	0.889
g1int577	5	86739731	0.991	1.023	0.983		0.91	1.027	0.657	0.933	0.895	0.888	0.713	0.894	0.872	0.756			0.859			0.799	1.016	0.954	0.624	0.828	0.88	0.945	0.764	1.049	0.73	0.675	0.871	0.983	0.825
g1int578	5	88597670	0.989	1.081	1.081	0.952	0.931	0.984		0.794	0.771	0.816	0.85	0.971	0.829	0.8	0.708	0.704	0.907	0.841	0.889	0.748	0.933	0.868	0.745	0.8	0.844	0.808	0.762	0.919	0.72	0.682	0.766	0.941	0.819
g5G10	5	90835513	0.951	0.93	1.048	0.966	0.95				0.849		0.86	0.967	0.875				0.883	0.896	1.011	0.806	0.934	0.894	0.656	0.778	0.863	0.876			0.755	0.66	0.918	1.004	0.86
g1int579	5	92675943	0.881	0.99	1.124	0.963	0.97	0.978	0.875	0.893	0.873	0.947	0.898	0.96	0.855	0.859	0.654	0.859	0.911	0.888	0.972	0.771	0.944	0.902	0.711	0.815	0.87	0.856	0.717	1.012	0.771	0.643	0.917	1.113	0.795
g1int580	5	92977446	0.975	0.967	1.092	0.953	0.903	0.968	0.892	0.86	0.853	0.872		0.927		0.792	0.677		0.944	0.873	0.977	0.765	0.978	0.928	0.721	0.81	0.884	0.915	0.78	1.073	0.797	0.703	0.85	0.973	0.854
g1int581	5	93979406	0.918	0.929	1.09		0.968	0.971	0.904	0.905	0.818	0.871	0.833	0.797	0.841	0.791	0.881	0.858	0.909			0.777	0.918	0.751	0.787	0.82	0.871	0.829	0.735	0.758	0.777	0.664	0.971	1.068	0.889
g1int582	5	95063300	0.909	1.008	1.063		0.962	0.985	1.009	0.888	0.936	0.839	0.949	1.01	0.916	0.866	0.726	0.767	0.981			0.8	0.98			0.875	0.892	0.837	0.805	0.851	0.846	0.674	0.931	1.008	0.846
g1int583	5	95703819	0.902	0.974	1.082	1.036	0.995		0.95	0.863	0.82	0.84	0.908	0.979	0.903	0.821	0.6		0.954	0.958	0.966	0.776	0.956	0.897	0.777	0.851	0.907	0.854	0.748	0.83	0.798	0.633	0.927	1.04	0.864
g1CNS333	5	96990903	0.924	1.209	1.119	1.045	0.965	0.987	0.849	0.831	0.813	0.779	0.93	1.117	0.866	0.88	0.718	0.854	0.977	0.887	1.01	0.736	0.975	0.888		0.849	0.92	0.889	0.75	0.836		0.873	0.954	1.108	0.831
g1CNS296	5	98438768	0.96	0.981	1.04	0.997	0.871	0.99	0.85	0.828	0.684	0.661	0.991	1.011	0.866	0.852	0.7	0.829	0.862	0.822	0.876	0.672	0.839	0.886	0.7	0.722	0.871	0.833	0.712	0.724	0.709	0.747	0.796	1.02	0.828
g1int585	5	99888141	0.791				0.906	0.976					0.913	0.79		0.857			0.748		0.827	0.75				0.795	0.825				0.607	0.762		0.858	0.741
g1CNS357	5	101315125	1.013	0.94	1.025	0.965	0.906	0.979		0.817	0.666	0.765	0.837	0.918	0.953	0.829	0.654	0.868	0.882	0.908	0.988	0.771	0.908	0.926	0.703	0.814	0.899	0.854	0.772	0.757	0.697	0.787	0.827	1.02	0.793
g1int587	5	103075876	0.952	0.986	0.971	0.973	0.919	0.823		0.851	0.707	0.776	0.904	0.844	0.858	0.778		0.66	0.793	0.886	0.96	0.765	0.974	0.884	0.713	0.834	0.853	0.84		0.78	0.732	0.741	0.899	0.934	0.83
g1int586	5	103075887	1.01	0.891	1.049	1.014	0.944	0.805		0.905	0.721	0.763	0.86	0.928	0.894	0.849	0.707	0.784	0.872		0.961	0.796	0.963	0.929	0.769	0.862	0.848	0.823	0.762	0.779	0.766	0.773	0.869	0.96	0.805
g1CNS271	5	104346994	1.032	0.847	1.051	1.023	0.956				0.734	0.819	0.987	0.902	0.961	0.76	0.666		0.96	0.907	0.954	0.838	0.94	0.9		0.801	0.879	0.857		0.785	0.826	0.752	0.824	0.994	0.833
g1CNS354	5	105504704	1.047	1.018	1.122	0.947	0.923	0.875	0.834	0.886	0.693	0.743	0.742	0.8	0.86	0.756	0.79		0.918	0.993		0.739	0.917	0.935	0.744	0.781	0.891	0.838	0.671	0.822	0.732	0.824	0.84	0.926	0.978
g1int588	5	106956500	1.01	0.888	0.945	0.985	0.923	1.198	0.91	0.806	0.823	0.842	0.835	0.905	0.893	0.802	0.714	0.768	0.882	0.824	0.87	0.724	0.968	0.922	0.729	0.821	0.864	0.884	0.733	0.783	0.735	0.776	0.881	0.995	0.813
g8D06	5	108185978	0.971	0.941	1.405		0.946	0.976	0.861	0.836	0.816	0.819	0.784	0.8	0.801	0.823		0.783	0.956	0.84		0.711	0.883	0.848	0.69	0.776	0.888	0.837	0.715	0.752	0.712	0.711	0.921	0.934	0.844
g1CNS423	5	109440971	0.976		1.345	0.994	0.975	0.826	0.958	0.89	0.901	0.827	0.84	0.866	0.896	0.809	0.721		0.988	0.89		0.762	0.952	0.943	0.755	0.787	0.908	0.87	0.761	0.779	0.748	0.765	0.957	0.937	0.772
g1int590	5	111670492				0.934	0.928				0.882	0.813	0.915	0.95	0.902				0.938	0.982	0.932	0.714	1.016	0.942	0.84	0.766			0.709	0.765	0.728	0.759	0.922		0.76
g1int591	5	111670525	0.99	1.068	1.25	1.077	1.013	0.899	1.008	0.995	0.917	0.925	0.928	0.967	0.969	0.892	0.717	0.74	1.014	1.009	1.017	0.781	1.013	0.99	0.851	0.888	0.909	0.934	0.805	0.915	0.866	0.801	0.979	0.979	0.874
g5C01	5	112074358	0.971	1.107	1.03	0.999	0.941		0.986	0.909	0.821	0.896	0.82	0.927	0.907	0.78	0.79	0.682	0.874	0.977	1	0.785	0.986	0.938	0.95	0.88	0.867	0.826	0.689	0.839	0.797	0.832	0.946	0.952	0.832
g5D01	5	112223277	0.945	0.983	1.176	1.037	0.965	0.859	0.925	1.001	0.884	0.941	0.838	0.957	0.886	0.8	0.716	0.862	0.934	1.007		0.819	1.039	0.968	0.878	0.886	0.937	0.908	0.78	0.841	0.846	0.798	0.945	0.969	0.872
g1int592	5	112356092	0.919	1.007	1.286	1.042	1.06	0.834	0.939	1.023	0.892	0.889	0.99	1.081	0.924	0.921	0.715	0.898	1.039	1.037		0.802	1.018	0.885	0.789	0.947	0.952	0.878	0.771	0.897	0.788	0.728	0.965	0.945	0.822
g1int595	5	113664420	0.907		1.169	1.016	0.945	0.781	0.878	0.962	0.867	0.812	0.83	0.903	0.962	0.826	0.647	0.854	0.927		0.979	0.762	0.985	0.862	0.882	0.855	0.859	0.849	0.764	0.795	0.784	0.761	0.91	0.911	0.779
g1int596	5	115183680	0.933	1.003	1.238	0.989	0.944	0.844		0.878	0.834	0.846	0.905	0.907	0.838	0.834	0.732		0.927	0.981	0.983	0.803	0.938	0.904	0.833	0.835	0.837	0.829	0.75	0.802	0.808	0.754	0.899	1.01	0.863
g8F03	5	115399385	0.94	0.973	1.29	0.985	0.974	0.874	0.978	0.986	0.818	0.88	0.909	0.992	0.884	0.841	0.79		0.919			0.785	0.946	0.942	0.812	0.834	0.924	0.903	0.814	0.836	0.75	0.809	0.895	0.943	0.876
g1int597	5	115677577	0.918	1.028	1.279	0.999	0.936	0.732	0.837	0.895	0.887	0.812	0.926	0.889	0.963	0.854	0.727	0.717	0.935	0.966	0.878	0.742	0.997	0.823		0.81	0.856	0.974	0.781	0.687	0.745	0.741	0.911	0.909	0.792
g1int598	5	116943102	0.932	0.977	1.434	1.011	0.963	0.828		0.793	0.777	0.796	0.766	0.815	0.854	0.779	0.732	0.664	0.991	0.977	0.96	0.765	0.953	0.926	0.745	0.805	0.868	0.774	0.791	0.851	0.744	0.698	0.837	0.903	0.775
g1int599	5	117425360	0.924	0.966	1.317		0.901	0.709		0.741	0.736	0.733	0.812	0.774	0.824	0.757	0.654	0.703	0.828			0.722	0.898	0.799		0.773	0.855	0.824	0.678	0.752	0.66	0.705	0.801	0.882	0.833
g1int600	5	118739365	0.907	0.997	1.221	0.967	0.98	0.813	0.905	0.835	0.879	0.867	0.988	0.969	0.99	0.83		0.674	1.081	0.968	0.925	0.768	0.978	0.951	0.805	0.846	0.926	0.85	0.791	1.098	0.837	0.784	0.899	0.972	0.851
g1int601	5	119844547	0.935		1.322	0.979	0.908	0.833	0.843	0.942	0.785	0.827	0.755	0.798	0.879	0.786	0.801	0.731	1.015	1.037		0.808	0.967	0.907	0.905	0.83	0.899	0.867	0.757	0.769	0.734	0.805	0.877	0.982	0.87
g1int602	5	121346338	0.975	1.014	1.314	0.989	0.935	0.869		0.834	0.868	0.844	0.943	0.945	0.911	0.881		0.754	0.931	1.041	1.102	0.744	0.978	0.892	0.905	0.843	0.931	0.901	0.731	0.809	0.746	0.745	0.885	0.939	0.851
g1int603	5	122339820	1.011	0.906	1.201		0.908	0.728		0.871	0.788	0.824	0.952	0.913	0.936	0.942		0.777	0.971			0.687	0.911			0.756	0.859	0.834	0.778	0.735	0.713	0.726	0.885	0.855	0.757
g1int604	5	122505596	0.956	0.983	1.293		1.038	0.801	1.012	0.871	0.88	0.855	0.951	0.984	0.893	0.83	0.744	0.803	0.964			0.761	1.044	0.898	0.85	0.847	0.903	0.854	0.757	0.732	0.758	0.77	0.956	0.943	0.813
g5E05	5	124581099	0.958	0.972	1.347		0.978	0.862	0.92	0.848	0.791	0.812					0.727	0.756	0.937	0.998	0.996	0.746	0.966	0.847	0.889	0.849		0.796		0.772	0.79	0.789	0.888	0.884	0.852
g1int605	5	124786533		0.949	1.512	0.993	0.912	0.816	0.896	0.82	0.725	0.788	0.826		0.808	0.768	0.691	0.706	1.014	0.982	0.977	0.713	0.893	0.921	0.702	0.82	0.878	0.908	0.729	0.787	0.749	0.786	0.906	0.906	0.845
g1int606	5	127176898	0.969		1.285	0.951	0.929	1.029	1.027	0.874	0.823	0.85	0.931	0.922	0.918	0.844	0.731	0.755	1.017	0.957		0.812	0.947	0.957	0.806	0.846	0.885	0.924	0.799	0.93	0.823	0.785	0.94	0.949	0.81
g1int607	5	128379057	0.832	0.852	1.352	1.009	0.928	0.988		0.909	0.846	0.799	0.945	0.936	0.832	0.813	0.697	0.842	0.924	0.975	0.94	0.779	0.945	0.918	0.74	0.807	0.879	0.823	0.725	1.039	0.797	0.765	0.91	0.924	0.964
g1CNS544	5	129921490	0.987	0.954	0.867	0.957	0.991	0.99	0.812		0.842	0.868	0.788	0.824	0.797	0.792	0.731	0.809	0.79	0.996	1.01	0.811	0.956	0.885	0.712	0.902	0.933	0.898	0.757	1.014	0.677	0.789	0.879	0.929	0.924
g1int608	5	131441625	0.946	0.944	0.869	0.996	1.076	1.067	0.948	0.942	1.074	0.963	1.067	1.056	1.059	1.013	0.735	0.908	1.028	1.033	0.964	0.808	0.999	0.987	0.869	0.898	0.938	0.889	0.817	0.802	0.85	0.787	0.97	0.962	1.012
g5E01	5	131817141	0.995	1.044	0.936	1.055	1.003		0.958	0.882	0.999	0.927	1.011	1.028	0.996	0.991	0.755	0.91	0.854	1.03	1.04	0.865	1.051	1.004	0.906	0.948	0.916	0.903	0.797	1.09	0.842	0.928	0.988	0.96	1.025
g8F05	5	131910690	0.915	0.991	0.965		1.052	1.03	0.939	0.931	1.061	0.967	0.87	0.917	1.001	0.923	0.774	0.866	0.974			0.789	1.025		0.897	0.904	0.938	0.896	0.826	1.243	0.797	0.802	0.997	0.977	1.029
g1int610	5	133085612	0.925	1	0.894	1.01	0.961	0.928	1.074	0.973	1.047	0.986	1.043	1.092	1.032	1.008	0.748	0.798	0.936	1.057	0.994	0.772	0.975	1.015	0.817	0.846	1.001	0.867	0.818	1.138	0.846	0.808	0.95	1.013	1.021
g1int609	5	133085763	0.905	0.924	0.829	1	1.02	1.022	1.001	0.989	1.084	0.941	1.066	1.133	1.068	1.012	0.703	0.958	0.98	1.001	0.965	0.824	0.999	0.999	0.844	0.874	1.031	0.922	0.815	1.243	0.882	0.875	0.975	0.988	1.051
g1int611	5	133490270	0.964	0.914	0.894	1.044	1.039	1.009	1.041	0.936	1.021	0.942	1.037	1.005	1.026	0.977	0.731	0.942	1.042	0.981	1.024	0.834	1.008	1.018	0.914	0.953	1.103	0.965	0.812	1.652	0.847	0.864	1.05	0.967	1.032
g1int612	5	134420016	0.938	0.939	0.837	0.962	0.995	1	0.957	0.902	1.158	0.987	1.078	1.182	1.123	1.074		0.863	0.987	0.961	0.893	0.721	0.95	0.953	0.875	0.814	1	0.98	0.809	1.14	0.851	0.786	0.967	0.913	1.005
g1int613	5	134420185	0.924	0.923	0.843	1.069	1.048	1.05	0.991	0.951	1.093	0.997	1.093	1.212	1.117	1.088	0.746	0.918	1.028	1.041	0.971	0.767	1.018	0.933	0.833	0.903	1.04	0.873	0.819	1.19	0.879	0.777	0.961	0.985	1.043
g1int614	5	135374029	0.977	1.003	0.81	0.99	0.967	1.037	1.092	0.864	0.926	0.848	0.978	1.01	1.11	0.906	0.714	0.827	0.991	0.94		0.775	0.95	0.908	0.809	0.852	1.036	0.843	0.759	1.159	0.843	0.799	0.932	0.987	1.043
g1int615	5	137517305	1.005	0.995	0.898	1.036	0.98	1.038		0.925	0.943	0.859	0.854	0.882	0.994	0.864	0.905	0.858	0.961	1.057	1.036	0.813	1.035	1.024	0.894	0.907	0.977	0.882	0.759	1.055	0.826	0.796	1.01	0.974	1.034
g2H11	5	137635464	0.968	0.99	0.94		0.956	1.049	1.086	0.973	0.996	0.969	0.771	0.851	1.039	0.862	0.88	0.841	0.977			0.834	1.022	1.042	0.826	0.878	0.979	0.938	0.766	1.14	0.816	0.814	1.04	1.042	1.009
g3G10	5	138071443	0.929	0.945	0.88	1.058	1.038		0.94	0.957	1.051	0.949	0.858	0.87	1.09	0.866	0.809	0.778	0.97	1.031	1.074	0.771	1.003	0.967	0.868	0.978	1.045	0.858	0.837	1.089	0.764	0.83	0.994	0.931	0.995
g1int616	5	139066509	0.915	0.894	0.836	1.019	1.043	1.019	1.076	0.983	1.262	1.048	0.995	1.115	1.385	1.114	0.838	0.913	1.04	1.062	0.964	0.782	1.029	0.991	0.903	0.911	1.039	0.894	0.821	1.443	0.908	0.833	1.004	1.018	1.036
g1int617	5	139832842	0.96	0.972	0.878	1.056	1.014	1.047	1	0.949	1.043	0.929	0.927	0.966	1.179	0.95	0.834	0.885	0.9	1.035	1.055	0.859	1.049	0.995	0.835	0.948	1.032	0.844	0.779	1.05	0.832	0.784	0.982	1.002	0.997
g4A12	5	140519406	0.933	0.931	0.816	0.971	1.031	1.051	0.883	0.857	1.01	0.993	1.082	1.115	1.308	1.049	0.751	0.861	0.949	1.021	0.892	0.783	0.914	0.868	0.755	0.86	0.973	0.865	0.827	1.013	0.694	0.757	0.925	0.768	0.934
g11C12	5	140553966	0.902	0.977	0.881	0.915	0.884	0.891	1.119	0.934	0.96	0.878	0.943	1.008	1.162	0.896	0.827	0.767	0.974	0.968	0.928	0.778	1.014	0.951	0.953	0.772	0.936	0.779	0.795	1.183	0.874	0.845	0.979	0.911	1.032
g5H01	5	140962359	0.944	0.954	0.834	1.037	1.005	1.042	1.082	0.965	1.098	1	0.955	1.083	1.243	1.057	0.831	0.891	1.062	1.063	0.972	0.795	0.976	0.978	0.898	0.876	1.074	0.896	0.797	1.174	0.852	0.839	0.955	0.935	1.032
g1int618	5	141031600	0.905	0.936	0.813	1.044	0.989	1.016	1.019	0.946	1.154	1.001	1.025	1.107	1.295	1.058	0.785	0.861	0.961	1.045	1.011	0.782	1.009	0.957	0.852	0.883	0.998	0.876	0.823	1.224	0.855	0.806	0.981	0.983	1.058
g1int619	5	141031629	0.935	0.989	0.84	1.008	0.974		0.999	0.952	1.17	0.995	1.001	1.079	1.284	1.068	0.841	0.906	1.018	0.991	0.927	0.806	0.979	0.962	0.869	0.891	1.006	0.857	0.774	1.147	0.868	0.811	0.924	0.964	1.055
g5G01	5	141198724	0.897	0.956	0.812	1.032	1.01	1.002	1.017	0.945	1.097	0.982	1	1.11	1.307	1.02	0.847	0.945	1.023	1.036	0.963	0.796	1.041	0.944	0.821	0.896	1.067	0.892	0.767	1.087	0.812	0.845	0.955	0.911	1.034
g5F01	5	141852242	1.009	0.978	0.862	1.037	1.024	1.064	0.954	0.879	0.919	0.894	0.902	0.955	1.075	0.869	0.811	0.923	0.951	1.037	1.077	0.821	1.005	0.999	0.842	0.916	1.055	0.887	0.813	1.051	0.755	0.826	0.958	0.955	1.058
g1int620	5	141942080	0.912	0.964	0.853	1.024	1.003	1.037	1.019	0.9	0.991	0.938	0.858	0.957	1.11	0.85	0.86	0.819	0.952	1		0.795	1.014	0.942	0.915	0.916		0.837	0.746	1.058	0.826	0.792	0.972	0.98	0.975
g1CNS282	5	143267387	0.91	0.933	0.866	0.987	0.948	0.996	0.839	0.846	0.875	0.857	0.929	0.963	0.998	0.904	0.863	0.742		1.081		0.694	0.936	0.914		0.84	0.964	0.815	0.723	1.011	0.768	0.745	0.87	0.993	0.953
g1int623	5	144849743	0.821	1.041		0.874	0.983	0.954			0.84		0.81	0.866	0.845	0.852	0.872	0.723	0.893	0.921	0.939	0.738	0.955	0.815		0.978	0.972	0.842		0.842		0.697	0.901	0.969	0.984
g1int624	5	146744895	0.798	1.09		1.001	0.977	0.973	0.969	0.913	0.859	0.871	0.875	0.903	0.975	0.827	0.824	0.708	0.836	1.003	0.991	0.764	0.985	0.888		1.088	0.869	0.735	0.82	1.044	0.861	0.777	0.886	0.905	0.997
g1int625	5	147125944	0.928	0.936	0.934	1.012	0.975	1.082	0.784	0.858	0.877	0.852	0.892	0.853	1.008	0.827	0.807	0.962	0.925	0.994	0.987	0.779	0.965	0.908	0.814	1.074	0.873	0.922	0.737	1.075	0.806	0.789	0.926	0.918	1.008
g5B02	5	149407657	0.941	0.925	1.022	1.011	1.008	1.008	0.842	0.889	1.197	1.033	1.009	1.09	1.369	1.107	0.824	0.943	0.993	0.983	0.941	0.808	1.009	0.997	0.909	1.178	0.932	0.949	0.886	1.227	0.943	0.852	0.961	0.931	0.97
g1int626	5	149408101	0.976	0.987	0.952	0.979	1.012	1.107	0.892	0.907	1.143	0.956	1.014	1.081	1.385	1.003	0.854	0.929	0.993	1.016	0.942	0.801	0.992	0.952	0.907	1.191	0.9	0.96	0.813	1.028	0.857	0.812	0.955	0.908	1.006
g1int627	5	149474782	0.979	0.961	1.03	1.011	1.019	1.008	0.971	0.939	1.207	1.027	0.991	1.067	1.401	1.088	0.841	0.956	1.046	1.023		0.797	1.003	0.939	0.855	1.138	0.934	0.945	0.852	1.041	0.902	0.85	0.968	0.992	1.038
g1int628	5	149537915	0.946	0.926	0.966	0.998	1.019	1.046	0.928	0.935	1.261	1.049	1.067	1.098	1.292	1.15	0.862	0.989	1.027	0.982	0.96	0.769	1.003	0.985	0.932	1.178	0.978	1.003	0.886	1.142	0.915	0.808	0.907	0.951	1.017
g1int629	5	149673184	0.938	0.917	0.954	1.033	1.067	1.055	0.927	0.995	1.134	0.985	1.013	1.093	1.219	1.076	0.883	1.018	0.965	1.078	0.971	0.882	1.022	0.951	0.895	1.174	0.907	0.922	0.834	1.011	0.923	0.845	0.962	0.979	1.036
g1int630	5	149953614	0.953	0.939	0.948	1.054	1.065	1.03	0.873	0.928	1.158	1.027	0.918	0.946	1.391	1.001	0.845	1.015	1.056	1.058	1.007	0.843	1.003	1.008	0.911	1.176	0.901	0.935	0.82	1.179	0.863	0.817	0.881	0.896	1.038
g1int631	5	151141588	1.016	1.046	1.039	0.997	1.005	1.009		0.912	0.927	0.925	0.978		1.057	0.924	0.819	1.018	0.924	1.055	1.082	0.765	1.023	0.998	0.87	1.068	0.959		0.836	1.035	0.797	0.798	1.047	0.967	1.034
g1int632	5	151162517	0.906	1.053		1.036	1.039	1.071	0.865	0.913	1.045	0.932	1.038	0.845	1.059	0.93	0.783		0.985	0.987	0.979	0.807	1.05	0.931	0.823	1.155	0.932	0.787	0.837	0.826	0.765	0.83	0.987	0.929	0.969
g1int633	5	151261816	0.939	1.007	0.979	1.04	1.061	1.031	0.872	0.904	1.032	0.989	0.994	0.823	1.053	0.925	0.873	0.845	1.001	1.014	1.014	0.877	1.042	0.944	0.82	1.131	0.972	0.87	0.818	1.111	0.831	0.818	0.981	0.98	1.023
g1int634	5	152618638	0.873	1.07	1.143	0.981	0.883		0.839	0.869	0.817	0.825	0.938	0.68	0.972	0.848	0.679	0.61	0.985	0.936	0.976	0.721	0.967	0.898	0.801	1.03	0.795	0.689	0.681	1.013	0.713	0.738	0.911	0.945	0.982
g1int635	5	152618649	0.921	1.027	0.95	1.011	1.02	0.96	0.886	0.927	0.846	0.86	0.9	0.741	0.973	0.81	0.819	0.799	0.933			0.812	0.981	0.876	0.821	1.059	0.921	0.866	0.666	1.045	0.776	0.762	0.909	0.98	1.014
g1int636	5	155124539	0.872	1.267	0.943	0.932	0.89	0.93	0.774	0.901	0.831	0.793	0.899	0.673	0.965	0.753	0.777	0.592	0.915	0.988	0.867	0.63	1.059	0.901	0.727	0.988	0.94	0.779	0.692	1.066	0.667	0.657	1.129	0.875	0.984
g1int637	5	155590366	0.971	1.036	0.989	0.928	0.931	0.974	0.741	0.933	0.859	0.837	0.878	0.716	0.957	0.777	0.809	0.764	0.933	0.948		0.782	1.095	0.921	0.755	1.038	1.026	0.816	0.727	1.133	0.801	0.757	1.035	1.016	0.982
g1CNS349	5	156762691	0.856	0.978	0.93	1.004	0.97	1.028	0.872	0.863	0.894	0.811	0.989	0.714	1.005	0.966	0.834	0.737	0.982	0.93	0.928	0.779	1.071	0.934	0.883	1.076	1.073	0.901	0.728	0.961	0.755	0.791	1.165	0.885	1.004
g1CNS391	5	156930299	0.956	0.903		0.983	1.023	1.046		0.933	0.922	0.866	0.931	0.671	1.004	0.977	0.956	0.782		1.036	0.976	0.826	1.052	0.912		1.101	1.031	0.959		0.842		0.755	1.135		1.033
g1CNS368	5	158283384	0.884	0.978	0.937	0.989	0.969	0.986	0.851	0.855	0.914	0.851	0.967	0.793	1.005	0.883	0.954	0.902	0.973	0.963	0.934	0.755	1.072	0.908	0.793	1.068	0.847	0.844	0.753	1.148	0.831	0.815	0.903	0.969	1.032
g5B01	5	159723531	0.981	1.037	0.996	1.007	1.038	1.026	0.885	0.922	0.995	0.915	0.99	0.793	1.167	0.978	0.975	0.858	0.989	1.011	1.024	0.829	1.15	0.938	0.88	1.117	0.927	0.837	0.772	1.135	0.81	0.802	0.963	0.937	1.021
g1CNS491	5	159747152	0.994	0.948	0.98	1.047	1.036	1.05	0.873	0.906	1.014	0.959	1.026	0.786	1.045	0.925	0.989	0.82	1.026	0.993	1	0.872	1.16	0.991	0.846	1.19	0.966	0.884	0.785	1.107	0.906	0.792	0.936	0.985	1.009
g1int638	5	159984069	0.879	1.02	0.976	1.05	1.002	1.007	0.878	0.909	0.964	0.915	1.009	0.796	1.003	0.875	0.945	0.82	0.987	1.015	1.011	0.84	1.149	0.977	0.835	1.076	0.88	0.893	0.788	1.042	0.82	0.807	0.926	0.988	1.011
g1CNS289	5	161142829	0.923	1.165	0.92	0.946	0.993	1.01		0.869	0.809	0.82	0.872	0.727	0.939	0.773	0.987	0.743		0.91	0.964	0.759	1.069	0.931	0.911	0.925	0.938	0.825	0.789	1.02	0.751	0.826	0.881	0.974	0.957
g1int639	5	162653550	0.964	1.024	1.141	0.919	0.955	0.964		0.859	0.911	0.823	0.864	0.675		0.779	0.9	0.84	0.964	0.981	0.98	0.783	1.066	0.917	0.771	1.028	0.882	0.823	0.747	1.112	0.753	0.756	0.914	0.912	0.94
g2C11	5	162774792	0.904	1.043	1.112	0.962	0.985	0.984		0.881	0.85	0.823	0.903	0.747		0.833	1.079	0.852	0.932	0.912	0.971		1.083	0.876	0.789	1.04	0.88	0.895	0.788	0.943		0.748	0.871	0.912	0.955
g1int641	5	164758286				0.724	0.896	0.933			0.718				0.931	0.75			0.893	0.978	0.92		1.073	0.963		0.932	0.84		0.671			0.631	0.825	0.965	1.068
g1int640	5	164758318	0.958	1.04	0.946	0.987	0.951	1.059	0.84	0.874	0.88	0.858	0.876	0.782	0.956	0.867	0.963	0.779	0.904	1.121	1.038	0.855	1.11	0.949	0.921	1.006	0.95	0.905	0.773	0.981	0.798	0.822	0.855	1.005	1.011
g1int642	5	165263417	0.907	1.024	0.974	0.947	0.992	0.868	0.855	0.959	0.834	0.819	0.898	0.662	0.903	0.788	0.938	0.619	0.947	1.002	0.939	0.768	1.087	0.859	0.757	0.973		0.891		0.986	0.749	0.696	0.829	0.987	0.951
g1CNS422	5	166761320	1.002	0.971	0.897	0.949	0.978	0.949	0.87	0.906	0.85	0.811	0.89	0.73	0.921	0.797	1.069	1.024	0.95	0.919	0.974	0.778	1.016	0.877	0.836	1.056	0.918	0.811	0.731	1.024	0.757	0.774	0.852	0.969	1.004
g1int643	5	168358578	0.91	0.982	0.9	1.046	1.067		0.918	0.876	0.989	0.916	1.071	0.802	1.101	0.982	1.003	0.857	1.043	1.003	0.968	0.809	1.117	0.891	0.806	1.132	0.905	0.847	0.795	1.114	0.836	0.803	0.978	0.915	1.034
g9D04	5	169482492	0.979	0.995	1.025	1.006	1.032	0.991	0.86	0.923	1.055	0.955	0.939	0.764	1.071	0.964	1.243	0.868	1.082			0.782	1.077	0.973	0.817	1.131	0.914	0.969	0.817	1.225	0.887	0.832	0.999	0.972	1.007
g1int644	5	170038731	0.944	0.974	0.932	1.074	1.012	1.026	0.962	0.92	1.262	0.955	1.063	0.802	1.135	1.023	1.27	0.889	1.001	0.955	0.979	0.828	1.179	0.932	0.795	1.141	0.926	0.985	0.827	1.146	0.793	0.788	0.989	0.905	1.003
g1int645	5	170344853	1.105	1.088		0.962	0.963			0.893	1.02	0.855		0.702		0.844	1.149		0.944	0.944	1.059	0.844	1.058	0.882		1.059	0.86	1.151		1.18	0.814	0.78	0.869	1.057	1.016
g8D07	5	170679531	1.092	1.08	1.001	1.12	1.096	1.184	1.102	1.081	1.318	1.128	0.943	0.843	1.178	1.067	1.082	1.078	1.149			1.062	1.176	1.145	0.979	1.058	1.005	1.068	1.005	1.193	1.024	0.948	1.116	1.158	1.05
g1int646	5	172079919	0.915	0.902	0.885		1.028	1.018	1.003	0.868	1.354	0.975	0.965	0.739	1.155	1.021	1.028	0.903	1.052			0.789	1.185		0.851	1.201	0.898	1.063	0.828	1.167	0.841	0.784	0.969	0.945	1.022
g1int647	5	173448348	0.886	0.905	0.939	1.026	1.083	0.996	0.952	0.891	1.278	0.921	0.976	0.744	1.179	1.056	0.966	0.856	0.998	1.009	0.958	0.783	1.11	0.95	0.93	1.174	0.871	0.897	0.81	1.166	0.82	0.799	0.963	0.924	0.971
g1int652	5	174653346	0.949	1.008	1.041	1.009	1.003	1.008	0.995	0.883	1.126	0.903	0.963	0.779	1.07	0.919	1.007	0.815	0.972	0.993	0.905	0.779	1.139	0.95	0.882	1.082	0.877	0.981	0.764	0.859	0.867	0.792	0.974	0.912	0.973
g1int648	5	174683400	0.934	1.014	0.928	1.058	0.997	1.015	1.037	1.002	1.16	0.984	0.958	0.827	1.147	0.937	0.978	0.82	1.053	1.009	0.993	0.779	1.077	1.001	0.829	1.058	0.89	0.991	0.812	0.841	0.878	0.807	0.884	0.936	1.029
g1int651	5	174698457	0.95	0.949	0.972	1.038	0.987	1.012	1.032	0.855	1.159	0.922	1.006	0.79	1.078	0.939	1.047	0.76	1.021	1.028		0.777	1.109	0.964	0.808	1.084	0.844	0.977	0.784	0.893	0.814	0.776	0.977	1.001	1.003
g1int649	5	174763945	0.941	0.999	0.957		0.947	0.996	0.871	0.845	1.076	0.836	0.846	0.652	1.013	0.884	0.986	0.77	0.986			0.758	1.162	0.945	0.809	1.099	0.877	0.923	0.738	1.019	0.833	0.768	0.988	0.937	1.01
g1int650	5	174778179	0.964	1.001	0.982		0.958	1.055	0.977	0.909	1.093	0.905	0.888	0.687	1.052	0.936	1.063	0.867	1.018			0.804	1.119	0.973	0.824	1.111	0.835	0.935	0.792	1.099	0.791	0.775	0.956	0.953	1.025
g8C04	5	176293002	1.117	1.014	0.905	1.031	1.005	1.116	0.943	1.027	1.18	1.023	0.883	0.926	1.157	1.01	1.31	1.072	1.051	1.046	1.082	0.882	1.147	1.073	0.96	1.203	0.915	1.04	0.894	1.159	0.961	0.887	1.135	0.974	1.026
g1int654	5	176387690	1.011	0.914	1.014		1.016	0.994	0.951	0.995	1.252	1.027	0.863	0.923	1.167	1.038		0.78	1.034	1.052		0.881	1.13	1.017	0.855	1.207	0.924	1.036	0.86	1.695	0.848	0.852	0.984	0.959	0.971
g7B04	5	176768915	0.998	0.972	1.008		1.019	1.082	1.117	0.94	1.482	1.04	0.905	0.955	1.355	1.224	1.281	0.948	1.032			0.806	1.182	1.014	0.911	1.198	0.892	1.066	0.837	1.26	0.912	0.853	0.989	0.981	1.09
g1CNS608	5	177813565	1.096	1.173	1.094	1.12	1.096	1.167	1.047	1.117	1.181	1.085	0.886	0.946	1.1	0.981	1.096	0.961	1.092	1.236		0.991	1.173	1.157	0.979	1.049	1.025	1.122	0.877	1.075	0.958	0.892	0.985	1.132	1.09
g1CNS547	5	179160243	1.002	1.04	1.041	0.976	1.025	1.072	0.902	0.913	1.212	0.978	0.929	1.009	1.032	1.036	0.918	0.929	1.036	1.039	0.992	0.88	1.167	1.059	0.928	1.163	1.159	1.008	0.775	1.047	0.886	0.865	0.95	0.919	0.987
g7B09	5	180512908	0.977		1.063	1.015	1.04	1.196	1.191	1.08	1.249	1.108	1.188	1.054	1.186	1.147	0.972	1.034	1.118	1.201		1.1	1.102	1.053	1.009	1.059	1.054	1.15	0.996	1.021	1.055	0.942	1.062	1.093	1.242
g7C09	6	91471	0.992	1.081	0.959	1.08	1.027	1.194	1.205	1.116	1.242	1.071	1.048	1	1.143	1.018	1.005	0.958	1.053	1.045	1.34	1.146	1.086	0.974	0.915	1.08	0.908	1.062	0.881	1.033	1.127	0.956	1.168	0.98	1.217
g1int655	6	231391	0.779	1.027	1.03		1.233	0.98	0.962	0.979	1.44	1.384	1.178	0.812	1.169	1.09	1.46	0.542	1.07			1.358	1.197	0.971	1.108	1.043	0.845	0.969	1.138	0.912	0.958	0.651	1.171	0.84	0.634
g1CNS420	6	1942880	0.933	0.943	0.963	1	0.969	1.175	1.038	1.163	1.096	0.954	1.113	0.883	1.056	0.907	1.077	0.819	0.951	0.977		1.161	0.987	0.99	0.853	1.25	0.823	0.988	0.789	0.926	0.98	0.777	1.331	0.988	1.07
g2E11	6	3871886	0.973	1.232	1.022	0.993	0.961	1.158	1.117	0.966	1.066	1.009	0.966	0.814	1.036	0.898		0.76	1.02	1.392	1.252	1.187	0.976	1.025	0.743	1.174	0.78	0.863	0.808		0.926	0.807	1.362	0.913	1.056
g1int656	6	4567347	0.904	1.17	0.977	1.015	0.964	1.157	1.162	1.147	1.225	1.097	0.95	0.802	1.057	0.999	1.003	0.83	0.968	1.439		1.219	1	1.004	0.912	1.18	0.817	1	0.845	0.997	0.964	0.798	1.435	1	1.08
g7D02	6	5801028	0.935	1.121	1.034	1.111	1.039	1.199	1.12	1.182	1.175	1.106	1.061	0.84	1.069	0.994	0.987	1.096	0.994	1.451		1.307	0.98	1.056	0.84	1.069	0.813	0.994	0.844	0.964	0.992	0.781	1.362	0.962	1.056
g7E02	6	5987282	1.005	1.13	0.975	1.02	1.048	1.178	1.084	1.16	1.207	1.076	1.066	0.937	1.061	1.021	1.039	1.665	1.141	1.178	1.272	1.136	1.007	1.015	0.91	1.055	0.876	1.012	0.808	0.984	0.972	0.961	1.965	0.974	1.116
g1int657	6	7185157	0.957	1.109	0.967	0.985	0.938	1.138	0.978	1.122	1.186	1.077	0.85	0.716	1.072	0.967	1	1.3		1.155	1.29	1.199	0.969	1.117	0.862	1.039	0.831	1.039	0.841	0.965	0.915	0.779	1.227	0.977	1.042
g1CNS283	6	9358225	1.043	1.228	0.905	0.923	0.954	1.144	1.09	1.106	1.018	0.945		0.875	0.896	0.822	1.077	1.223	0.898	1.172	1.25	1.173	0.977	0.969	0.853	0.968	0.741	0.96	0.728	0.909	0.849	0.784	1.267	0.913	0.951
g1int658	6	10943426	0.896	1.018	1.121		0.939	1.105	1.131	1.093	1.118	1.105	0.994	0.839	1.025	0.877	1.066	1.139	1.054	1.175		1.131	1.027	0.935	0.996	1.017	0.762	0.994	0.831	0.979	0.98	0.941	1.245	0.981	0.995
g1int659	6	12238026	0.907	1.146	1.026	0.986	0.975	1.152	0.894	1.129	1.027	1.07	0.831	0.74	0.976	0.906	1.086	1.561	0.977	1.184		1.19	0.961	0.873	0.983	1.064	0.798	0.953	0.801	0.89	0.939	0.896	1.289	0.964	1.022
g1int660	6	13208492	0.895	1.121	0.921	0.99	0.945		1.17	1.2	1.157	1.047	1.031	0.844	0.994	0.922	0.974	1.437	1.028	1.189	1.279	1.217	0.952	0.908	0.968	1.048	0.749	0.92	0.823	0.96	0.922	0.904	2.021	0.936	1.017
g1int661	6	14748556	0.89	1.129	0.988	1.04	1.023	1.219	1.045	1.145	1.182	1.09	0.976	0.805	0.986	0.888	0.982	1.662	1.024	1.274	1.324	1.273	1.005	1.101	0.965	1.113		0.899	0.817	1.452	0.995	0.909	2.124	0.997	1.023
g1int662	6	15945325	0.844	1.079	1.007	0.989	0.908	1.043	1.076	1.209	1.13	0.995	0.931	0.841		0.815		1.466	1.034	1.254	1.36	1.245	1.005	1.034	0.965	1.04		0.92	0.836	0.925	0.908	0.92	2.1	0.858	1.192
g1int663	6	16361766	1.004	1.116	1.091	1.08	1.169	1.027	1.115	1.254	1.276	1.166	1.107	0.933	1.066	0.999	1.049	1.639	1.056			1.287	1.066	1.094	0.979	1.217	0.904	1.097	0.859	0.77	1.037	0.905	2.246	0.983	1.187
g1int666	6	16370227	0.94	1.182	1.041	1	1.05	1.234	1.114	1.181	1.261	1.083	1.086	0.893	1.047	1.014	0.993	1.512	1.071	1.228	1.345	1.24	1.038	1.055	0.972	1.111	0.809	0.988	0.887		1.029	0.938	2.076	0.947	1.176
g1int664	6	16385417	0.96	1.172	0.943		0.959	1.179	1.081	1.184	1.256	1.111	1.079	0.881	1.068	0.99	1.039	1.477	1.053	1.175		1.231	0.962	1.01	0.967	1.1	0.796	1.01	0.847	0.857	1.032	0.958	2.036	0.957	1.181
g1int665	6	16404307	0.966	1.317	0.955	0.998	1.005	1.13	1	1.187	1.189	1.08	1.121	0.883	1.071	0.992	1.002	1.446	1.083	1.196	1.336	1.241	1.04	1.004	0.931	1.099	0.804	0.958	0.844	1.121	0.957	0.922	2.071	0.949	1.21
g1CNS343	6	18145785	0.964	1.127	0.986	1.012	0.991	1.188	1.02	1.039	1.097	0.948	1.028	0.842	1.081	0.858	0.96	1.288	1.043	1.152	1.274	1.188	1.046	1.004	0.974	1.03	0.825	1.044		0.989	0.939	0.943	1.891	0.927	1.092
g1int667	6	19933891	0.975	1.164	1.192	0.98	0.95	1.143	1.052	1.192	1.088	1.139	1.033	0.857	1.015	0.852	1.097	1.238	1.04	1.151	1.317	1.236	0.969	0.985	0.898	1.025	0.76	0.968	0.823	0.987	1.001	0.89	2.133	0.994	1.349
g3C11	6	20509681	1.012	1.197	0.976	1.018	1.045		1.017	1.098	1.093	1.108	1.007	0.828	0.967	0.9	0.917	1.331	1.045	1.197	1.262	1.174	0.989	1.048	1.042	1.063		0.937	0.826		0.949	0.929	1.937	0.935	1.144
g1CNS270	6	21715964	0.913		0.954	0.955	0.903	0.753	1.095	0.905	0.83	0.794	0.896	0.852	0.859		0.958	0.606		0.971	0.955	0.813	0.966	0.968		0.808	0.905	0.814		0.763	0.622	0.683	0.89	0.9	0.911
g1CNS229	6	23158209	1.016	1.032	1.044	1.045	0.993	1.109	0.835	1.053	0.99	0.969	0.958	0.81	0.978	0.839	0.969	1.457	1.071	1.078	1.298	1.187	0.968	0.973	0.937	0.944	1.068	0.918	0.655	0.993	0.958	0.948	1.778	0.861	1.156
g1CNS199	6	24412425	1.002	1.057	1.04	0.982	1.003	1.134	0.818	1.09	1.028	1.002	0.809	1.017	1.05	0.917		1.249	1.02	1.089	1.307	1.155	0.958	0.947		0.972	1.061	0.997	0.767	0.814	0.864	0.925	1.912	0.805	1.135
g1int668	6	26117214	1.02	1.112	0.994	1.075	1.005	1.184	0.874	1.094	1.102	1.02	0.938	0.879	0.986	0.892	0.993	1.344	1.009	1.174	1.277	1.115	0.993	1.108	0.934	1.005	1.098	1.031	0.684	0.825	0.988	0.908	1.199	0.869	1.246
g1int669	6	26134915	1.003	1.169	1.127	0.965	0.963	1.197	0.817	1.224	1.146	1.104			0.988	0.889	1.004	1.478	1.058	1.156	1.2	1.179	1.021	0.967	0.951	0.946	1.085	1.045	0.721	0.918	0.911	0.93	1.208	0.851	1.187
g4C02	6	27897643	1.043	1.093	1.081	1.054	1.052	1.211	0.967	1.099	1.178	1.056	1.004	0.996	1.072	0.932	0.908	1.13	1.097	1.151	1.217	1.171	0.976	1.002	0.922	0.959	1.119	0.92	0.698	1.504		0.854	1.201	0.91	1.314
g1CNS273	6	29131928	1.036	0.951	1.041	0.986	0.981	1.154	0.832	1.135	0.984	0.983	0.81	0.827	0.909		1.021		0.856	1.032	1.164	1.1	0.986	1.013	1.037	0.942	1.075	0.987		0.932	1.011			0.862	1.333
g1CNS272	6	31814420	1.094	0.97	0.991	1.002	0.984	1.157	0.996	1.171	1.355	1.205	0.957	0.857	1.116	1.109	1.049	1.256	1.031	1.118	1.312	0.983	1.116	1.077	0.976	1.026		1.06	1.294	0.983	0.991	0.923	1.346	1.039	1.044
g1int670	6	31815591	1.039	0.963	0.988	1.019	1.025	1.108	0.997	1.048	1.418	1.119	0.975	0.974	1.109	1.088		1.31	1.136	1.104	1.308	0.993	1.069	1.061	1.001	1.053	0.993	1.098	1.406	1.197	1.087	0.959	1.324	0.959	1.002
g1int671	6	32297723	1.031	1.026	1.003	0.998	1.062	1.223	1.079	1.145	1.524	1.223	0.938	1.083	1.244	1.248	1.003	1.385	1.178	1.149	1.32	1.05	1.177	1.023	1.057	0.984	0.998	1.032	1.576	1.188	1.022	0.968	1.402	0.978	0.997
g1int672	6	33316236	0.957	1.075	1.059	0.966	0.973	1.073	1.099	1.081	1.332	1.198	0.946	0.971	1.162	1.09	0.981	0.94	1.205	1.117	1.249	0.998	1.109	1.058	1.019	0.992	0.982	1.087	1.35	0.984	0.951	0.908	1.337	0.998	1.043
g9B05	6	35571718	1.099	1.085	0.96		1.002	1.174	1.051	1.115	1.258	1.125	0.883	0.9	1.096	1.024	1.126	0.841	1.085			1.054	1.131	1.063	1.08	1.239	1.052	1.076	1.339	1.09	0.993	0.891	1.464	1.009	1.039
g11A04	6	36322098	1.046	1.102	1.015	0.998	1.11	1.1	1.163	1.044	1.254	1.08	0.9	0.773	1.083	0.952	1.033	0.853	1.021	1.13	1.206	1.03	1.129	1.077	1.027	1.181	1.002	1.029	1.349	1.057	1.012	0.926	1.561	1.019	1.069
g1int674	6	36722101	1.021	1.01	0.994		0.992	1.188	1.286	1.075	1.441	1.171	1.015	0.989	1.248	1.1	1.021	1.116	1.029			0.989	1.145	1.045	1.006	1.029	1.007	0.969	1.385	1.274	1.004	0.955	1.489	0.958	1.054
g1CNS530	6	36730956	1.001	1.021	1.013	1.013	1.011	1.248	1.379	1.024	1.384	1.184	0.961	1.011	1.197	1.138	0.986	1.189	1.042	1.101	1.283	1.062	1.103	1.048	1.027	1.05	1.087	1.04	1.475	0.954	1.035	0.951	1.469	0.931	1.01
g7F02	6	36751303	1.049	0.993	0.969		1.045	1.199	1.422	1.044	1.413	1.235	0.957	1.01	1.173	1.087	0.983	1.145	1.095	1.171		1.078	1.132	1.085	1.03	1.077	1.044	1.064	1.497	1.041	1.056	0.942	1.554	0.978	1.028
g1int673	6	36814124	1.008	1.012	1.07	1.058	1.124	1.19	1.332	1.043	1.39	1.147	1.043	1.017	1.179	1.097	0.983	1.141	1.056	1.078		1.087	1.161	1.021	1.007	1.104	1.084	1.103	1.435	0.978	0.987	0.941	1.57	0.995	1.014
g1int675	6	37180910	1.014	1.102	1	1.022	1.024	1.161	1.237	1.042	1.209	1.139	0.765	0.781	1.093	0.899	1.008	0.989	1.053	1.12	1.295	1.022	1.136	1.124	1.056	1.082	1.029	0.965	1.433	1.202	0.994	0.929	1.647	1.012	1.063
g1int676	6	37203066	0.984	1.056	0.942	1.056	1.028	1.088	1.096	1.019	1.103	1.036	0.849	0.998	0.984	0.986	1.037	1.002	1.055	1.092	1.347	0.951	1.106	1.077	0.973	0.992	1.054	1.098	1.101	0.876	0.979	0.923	1.337	1.001	0.991
g8D01	6	37222850	1.041	1.092	1.023	1.01	0.991	1.188	1.087	1.102	1.281	1.101	0.677	0.779	1.05	0.93	0.963	1.063	1.019	1.181		1.092	1.104	1.05	0.978	1.067	1.033	0.944	1.395	0.964	0.977	0.957	1.566	0.953	1.073
g1int677	6	37243400	1.02	1.06	0.969	1.012	0.991	1.15	1.153	1.012	1.161	1.133	0.827		1.039	0.91	0.964	1.022	1.039		1.295	0.986	1.123	1.042	1.056	1.049	0.985	1.058	1.372	0.816	1.02	0.913	1.468	0.99	0.998
g1CNS449	6	38488141	0.967	1.136		0.987	0.968	1.178	1.253	1.053	1.149	1.066	0.988	0.971	1.06	0.843	0.943	1.074	0.995	1.071	1.238	1.068	1.109	1.012	0.965	1.085	1.011	0.975	1.292	0.967	0.996	1.65	1.487	0.936	1.052
g1CNS516	6	39738096	0.966	1.101	0.954	1.003	0.937	1.174	0.961	0.935	1.134	1.067	0.914		1.084	0.938	1.035	1.043	0.995	1.089	1.249	0.957	1.082	1.027	1.082	1.072	1.026	1.114	1.386	0.933	1.067	1.66	1.451	0.887	1.048
g1int678	6	41255757	1.014	1.048	0.801		1.001	1.116	1.112	1.071	1.351	1.151	1.069	1.351	1.221	1.069	0.906	1.078	0.963	1.111		1.053	1.112	1.067	1.028	1.078	0.999	0.965	1.413	1.013	1.018	1.765	1.484	0.946	0.994
g7G02	6	41910178	1.107	1.13	0.812	1.043	1.017	1.185	1.095	1.019	1.217	1.07	0.893	1.012	1.138	0.934	1.037	1.206	0.963	1.158	1.341	0.992	1.133	1.152	1.064	1.156	1.035	1.065	1.288	1.042	1.013	1.506	1.572	0.951	1.072
g1int679	6	43123782	0.935		0.907		0.97	1.178	1.232	1.046	1.305	1.163	0.937	1.157	1.219	1.033	1.039	1.119	0.985			1.047	1.151	1.165	1.021	1.106	1.043	1.008	1.551	0.955	0.955	1.792	1.639	0.98	1.012
g1int680	6	44841595	1.095	1.079	0.817	1.004	1.043	1.242	1.055	1.029	1.183	1.039	1.121	1.166	1.04	0.877	0.99	1.012	1.032	1.05	1.228	1.004	1.06	1.012	0.938	1.069	1.009	1.037	1.292	1.174	0.987	1.615	1.518	0.974	1.064
g5E02	6	44877002	1.147	1.255	0.803	1.021	0.999			0.954	1.024	1.055	1.029	1.151	1.003	0.945	0.953	1.056	1.023	1.076	1.295	1	1.114	1.034	0.972	1.098	1.009	0.95		0.974	0.966	1.53	1.355	1.002	1.036
g1int681	6	45976618	1.013	1.09	0.886	0.99	0.898	1.089	1.035	1.12	1.181	1.096	1.037	1.268	1.136	0.93	1.065	1.011	0.994	1.126	1.221	0.912	1.041	1.099	1.025	1.011	0.96	1.104	1.345	1.012	1.047	1.663	1.446	0.917	1.023
g1int682	6	48122746				0.932	0.882		0.803				0.876		0.957	0.795			0.989	1.07	1.252	0.932	1.038	0.948	0.899	0.948					0.544			1.076	0.866
g1CNS592	6	49307108	0.878	1.207	0.837	0.991	0.996	1.044		0.929	1.063	0.919		0.986	0.982	0.892	0.886		0.953	1.058	1.26	0.986	1.122	0.945	0.968	0.963	0.97	0.888			1.024	1.683	0.886	1.063	0.825
g1int683	6	50889367	0.963	1.126	0.879	0.922	0.973	1.121	1.104	1.102	1.072	1.019	1.073	1.138	1.061	0.9	0.965	0.932	1.002	1.105	1.282	0.975	1.065	1.045	0.971	0.817	1.014	0.96	1.346	0.855	1.026	1.951	1.026	1.057	0.834
g1CNS611	6	52270021	1.1	1.023	0.815	0.992	0.954	1.126	1.028	1.088	1.116	1.075	0.992	1.264	1.036	0.913	1.019	0.984	0.932	1.122		1.036	1.16	1.038	1.073	0.872	1.044	0.947	1.134	1	0.941	1.849	1.119	0.985	0.825
g1int684	6	53789987	1.106	1.112	0.862	0.964	0.905	1.098	1.201	1.137	1.053	1.04	1.051	1.17	0.934	0.812	0.981	1.038	0.872			0.955	1.118	0.913	1.027	0.805	1.006	1.005	0.939	0.849	0.989	1.818	1.068	1.085	0.845
g7H02	6	55664199	1.163	1.128	0.878		0.978	1.142		1.049	0.991	0.914	0.897	1.054	0.922	0.773	0.929	0.944	0.925			0.951	1.112	0.928	0.936	0.884	0.996	0.977	0.932	0.877	0.886	1.79	0.993	1.092	0.978
g1int685	6	56209389	1.06		0.799	1.003	0.963	1.082	0.992	0.968	1.049	0.981	1.016	1.072	0.999	0.818	0.976	0.858		1.082	1.29	0.98	1.116	0.953	0.934	0.904	0.96	0.928	0.939	1.014	0.893	1.818	1.269	0.982
g1int686	6	57247319	0.943	1.019		0.95	0.927	1.135		1.016	0.983	1.001	1.008	0.982	0.936	0.771	0.915	0.947	0.902	1.115	1.228	1.005	1.135	1.122	1.012	0.922	0.945		0.933	0.992	0.858	1.792	1.354	1.047	0.887
g1CNS550	6	58709526	1.013	1.23		1.005	1.018	1.107			1.032		1.027	1.159		0.852	0.952		0.899	1.031	1.238	0.996	1.124	0.837		0.92	0.989	0.841					1.098	0.981	0.959
g1int688	6	62399682				0.994	0.878	1.002	0.906	0.974	1.09	0.916		0.809		0.821				1.059	1.095	0.967	1.068	1.043	0.993	0.876	0.915		0.897	1.256		0.894		0.973	1
g1CNS181	6	64539604	1.121	1.157	0.991	1.007	1.013	1.132		1.026	1.039	1.042	1.052	0.923	1.047	0.85	1.01	1.115	0.975	1.105	1.293	0.974	1.045	1.069	1.04	1.147	1.023	0.993	1.003	1.13	1.036	1.024	1.037	1.052	1.007
g1CNS202	6	65992267		1.276		0.961	0.918	1.202			1.073			0.848	0.983	0.821	0.897	0.862	0.984	1.037	1.33	0.924	0.99			0.956	0.969	1.192	1.016		1.108	1.217	0.97	1.097	1.154
g1CNS204	6	68213801	0.859		0.855		1.114	1.072	1.097	1.019	1.315	1.081	1.345	1.207	1.221	1.073	0.932	0.982	0.99			1.037	1.091	1.005	0.959	0.916	0.962	0.974	0.916	1.074	0.953	0.917	0.913	0.96	1.056
g1int689	6	71514764	1.051	1.124	1.088	0.982	1.03		0.939	0.984	1.084	1.015	1.043	1.05	0.998	0.808	1.044	1.17	1.027	1.1	1.271	1.031	1.05	1.04	0.989	1.05	1.032				0.994	0.995	1.017	1.128	0.993
g1int690	6	71559037	1.085	1.198	1.031	1.011	0.947	1.1	1.018	0.968	1.103	1.025	0.962	1.006	1.014	0.839	0.979	1.031	1.079	1.102	1.245	0.936	1.048	1.102	1.056	0.987	0.968	1.003	0.95	1.089	0.926	0.988	0.998	1.048	1.057
g1CNS310	6	73016383	1.143	1.137	0.997	0.921	0.918	1.129		0.865	1.026	0.917	1.001	1.062	1.003	0.925	0.965	1.108	0.986	1.002	0.933	0.783	1.02	1.088	1.059	0.937	0.981	1.027	0.905	1.006	0.896	1.115	0.878	1.1	0.964
g1int691	6	76118798		1.306		0.983	0.949	1.189		0.863	1.114	1.044	0.904	0.956	1.029	0.816	0.931	1.128	1.008	1.095	0.984	1.008	1.017	0.986	1.074	0.987	0.874	0.892	0.914		0.698	0.993	0.952	1.13	1.069
g2F01	6	76145606	0.928	1.104	0.901	1.079	0.958	1.018	1.075	0.953	1.078	1.097	0.964	1.042	1.075	0.945	0.882	1.071	1.035	1.124		1.037	0.996	1.075	1.052	0.98	1.041	1.071	1.009	0.984	0.987	0.982	1.086	1.13	1.004
g1int692	6	78198693	1.111		0.85		0.829	1.044	0.9	0.937	0.918	0.908	0.731	0.866	0.929	0.848	0.981	0.864	1.032			0.795	0.99	1.064	1.039	0.887	0.842	0.943	0.869	1.185	0.872	1.002	0.815	0.947	0.988
g1CNS208	6	80213244				0.986	0.995	1.087		0.963	0.902	0.99		0.975	0.986	0.862	0.861		1.07	1.104	1.019	1.004	1.031	1.012	0.954	0.924	0.922		0.962	1.075	1.048	1.082	0.93	1.111	1.006
g1CNS223	6	81342968	1.097	1.018	0.884	0.917	0.996	1.074	0.995	1.009	0.999	1.025	0.916	0.934	1.013	0.817	0.828		0.948			0.923	1.018	1.006	1.022	1	0.885	0.905	0.956	1.163	1.007	1.036	0.862	0.967	1.005
g1CNS183	6	82589542	1.025	1.072	0.936	1.016	0.987	1.081	1.057	0.976	0.963	1.043	1.024	1.002	1.005	0.851	1.031	1.096	1.092			0.93	0.997	1.037	1.008	0.995	0.837	0.963	0.94	1.022	1.008	1.039	0.851	1.061	1.056
g1CNS168	6	83788845	1.137	1.086	1.008	0.958	0.964	1.152	0.886	0.91	1.001	1.061	0.926	0.953	1.161	0.871	0.808	1.485	1.027	1.145		0.956	1.103	1.121	1.147	1.164	0.959	0.996	1.007	1.095	1.076	1.019	0.888	1.073	1.001
g1int694	6	85028688	1.086	1.031	0.996	0.95	0.927	1.038	1.109	0.953		1.029	1.063	1.085	0.997	0.851	0.82	1.277	1.084	1.066	0.935	0.954	1.005	1.09	1.039	0.907	0.834	0.886	0.946	0.984	0.856	0.944	0.966	1.032	1.011
g1int695	6	85481741	1.11	1.021	0.982	0.965	1.016		0.99	0.98	1.08	1.042	1.043	1.122	1.112	0.906	0.832	1.225	1.013	1.113	0.992	0.983	1.047	1.042	1.019	0.947		0.963	1.001	1.155	0.956	1.015	0.925	0.941	0.999
g1int696	6	89148060				1.021	0.98	1.114												1.123		0.999	1.056	1.082	1.06	1.011	0.914
g1int697	6	89885142	1.043	1.074	1.09	0.946	1.06	1.125	0.999	0.929	1.103	1.129	1.029	1.091	1.097	0.936	0.843	1.374	0.941	1.135		1.041	1.129	1.101	1.058	1.064	0.912	1.042	0.988	1.116	0.943	1.01	0.913	1.099	0.999
g5F02	6	91207679	1.092	1.028	0.973	1.02	0.986	1.118	0.942	0.898	1.017	0.999	0.987	1.018	1.036	0.883	0.842	1.539	1.03	1.082		0.988	1.039	1.094	0.847	1.051	0.928	1.022	0.942	1.126	0.96	0.994	0.88	0.994	1.018
g1int698	6	92078903	0.982	1.049	0.917	0.933	0.993	1.08		0.998	0.989	1.028	1.039	0.963	0.947	0.765	0.829	1.409	1.013	1.123	0.938	0.955	1.006	1.058	0.892	0.956	0.895	0.933	0.943	1.055	0.951	0.936	0.844	1.055	0.986
g1B08	6	93649717	0.99	0.934	0.883	0.997	1.09	1.012	1.193	0.999	1.138	1.031	1.056	0.976	1.027	1.001	0.978	1.162	1.036	1.158	1.013	0.932	0.959	1.057		0.904	1.123	1.003	0.988	1.018	0.983	0.996	1.032	0.971	0.849
g1int699	6	97410565	1.007	1.099	0.911	0.954	0.914	1.132	1.099	0.972	1.066	1.085	1.101	1.042	1.031	0.884	0.818	1.019	0.973	1.067	0.896	0.921	1.061	1.065	0.914	0.923	0.833	0.914	0.892	1.204	0.888	0.942	0.937	1.122	0.887
g1CNS350	6	98644930	1.009	1.116	1.038		0.913	1.087	0.819	0.986	0.95	0.903	0.965	0.99	1.008	0.823	0.748	0.974	0.979			0.946	1.011	1.038	0.888	0.912	0.89	0.955	0.838	0.931	0.85	0.965	0.777	0.953	0.836
g1int700	6	100061960	0.904	1.172		0.882	0.932	1.13			0.975	0.972	0.993	0.945	1.023	0.883	0.761	1.029	0.976	1.063		1.081	1.008	1.108	0.802	1.034	0.894	1.113	0.959	1.335	0.894	0.97	0.769	0.998	0.88
g1int701	6	100088935	1.031	1.042	0.901		0.95	1.125	0.855	0.84	1.054	1.02	1.074	1.023	1.106	0.926	0.858	1.104	0.963	1.073	1	1.106	0.997	1.057	0.917	1.088	0.905	1.028	1.068		0.962	0.963	0.836	1.026	0.823
g6C11	6	100254919	1.022	0.966	0.966	1.048	0.987	1.086	0.975	0.927	1.057	0.952	0.994	1.037	1.048	0.923	0.79	1.077	1.036	1.383	0.973	1.094	1.031	1.063	0.93	1.024		0.934	0.928	1.079	0.968	0.972	0.824	1.054	0.853
g1CNS189	6	101294142	1.081	1.083	1.02	0.979	0.952		1.008	0.899	0.889	1	0.938	0.92	0.937		0.856	1.047	0.964	1.124	0.973	1.145	0.973	1.074	0.845	0.963	0.879	0.996	0.91	1.088	0.952	0.928	0.805	1.07	0.861
g1CNS194	6	104973465	1.086	1.088	1.19	0.989	1.003	1.166		0.901	0.952	0.929	0.982	0.92	0.931	0.809	0.827	1.357	0.954	1.107	1.072	1.152	1.06	1.054	0.84	1.018	0.959	0.949	0.917	1.591	0.858	0.875	0.861	1.035	0.843
g1CNS214	6	106142562		1.059		0.953	1.077	1.133		0.942	0.98	1.065	0.997	1.07		0.898			1.065	1.133	1.034	1.171	1.032	1.029	0.842	1.052	0.916		0.997	1.118	1.094	0.994	0.941	1.15	0.896
g1int704	6	106737688	1.118	1.095	1.168	0.971	1.029	1.175	1.152	1.085	1.218	1.212	1.174	1.255	1.209	0.987	0.866	1.497	1.108	1.169	0.983	1.226	1.085	1.103	0.978	1.066	0.937	1.075	1.085	1.251	1.09	1.003	0.836	1.098	0.884
g1int705	6	108434265	1.103	1.077	1.154	1.032	0.977	1.103	1.088	0.979	1.068	1.107	0.925	1.062	1.138	0.91	0.998	1.489	1.027	1.173	1.017	1.215	1.103	1.162	0.901	1.085		0.964	1.002	0.976	1.046	0.95	0.864	1.067	0.864
g1int706	6	109464083	1.071	1.07	1.132		0.898	1.095	0.993	0.909	0.947	0.996	0.925	0.915	0.973	0.819		0.99	0.888	1.083		1.176	1.058	1.065	0.948	0.976	0.863	0.966	0.912	0.996	0.933	0.862	0.815	1.062	0.855
g1int707	6	111321323	1.134	1.098		0.967	0.973	1.151	1.08	1.004	0.999	1.027	0.799	0.873	1.013	0.769	0.842	0.838	0.873	1.113	1.111	1.067	1.086	1.125	0.921	0.981	0.932	1.017	0.92	1.129	0.885	1.007	0.929	1.08	0.825
g1int708	6	111941678	1.147	1.088	1.15	0.988	1.074	1.181	1.088	0.993	1.092	1.1	1.119	1.228	1.093	0.921	0.781	1.236	1.034	1.12	1.061	1.258	1.121	1.046	0.86	1.107	0.9	0.994	1.003	1.106	1.057	1.03	0.864	1.07	0.874
g11F01	6	112817834	1.057	1.004	1.187	0.975	0.989	0.974	1.002	0.971	0.914	1.07	1.057	1.03	0.984	0.829	0.758	1.032	1.023	1.015	0.943	1.225	1.101	0.999	0.935	0.971	0.935	0.911	0.912	1.082	0.955	0.956	0.845	1.075	0.85
g1CNS404	6	112818710	1.058	0.998	1.16	0.985	0.936	1.099	1	1.027	0.892	0.975	1.05	1.006	0.996	0.822	0.811	0.951	1.008	1.043	0.977	1.21	1.035	0.982	0.879	0.987	0.881	1.082	0.939	1.054	0.955	0.977	0.756	1.113	0.793
g9C06	6	112903193	1.05	1.019	1.077	1.014	1.019	1.128	0.944	0.953	1.038	0.96	0.972	0.932	0.992	0.893	0.745	0.993	1.083	1.062	0.969	1.135	1.049	1.036	0.863	1.051	0.894	1.006	0.937	1.161	0.978	0.984	0.842	1.015	0.812
g5G02	6	114217356	1.137	1.051		1.01	0.978		0.891	0.994	0.994	1.027	0.916	0.984	0.989	0.884	0.832	1.044	0.982	1.093	0.989	1.146	1.052	1.05	0.905	1.033	0.889	0.912		1.047	0.953	1.039	0.822	1.086	0.82
g1CNS588	6	115807782	1.023	1.084	1.013	0.969	0.903	1.018	0.937	1	1.066	1.01	0.894	0.901	1.019	0.853	0.864	1.009	0.971	1.143		0.88	1.045	1.069	0.85	0.913	0.928	0.94	0.9	1.175	1.005	0.977	0.97	1.052	1.286
g3E10	6	117781001	1.066	1.009	1.237	1.008	1.011		0.968	0.909	1.003	1.001	0.959	0.994	0.985	0.854	0.841	0.783	0.925	1.126	0.959	1.166	1.017	0.975	0.772	0.98	0.907	0.945	0.897	1.024	0.892	1.077	0.781	1.042	0.856
g1CNS575	6	120525326	0.954	1.168		1.09	0.923	1.079		0.89	0.751	0.971		0.925	0.889	0.85	0.923	0.772	1.004	1.138	1.024	1.149	1.031	1.046	0.792	0.978	0.932	0.976				1.001	0.748	1.046	0.819
g1int709	6	122068302	1.07	1.043	1.224	1.017	0.968	1.121	0.957	0.993	0.916	1.012	1.002	1.05	0.975	0.79	0.887		1.06	1.143	1.002	1.152	1.037	0.952	0.731	1.033	0.901	0.974	0.925	0.86	0.962	1.082	0.773	1.055	0.818
g1CNS524	6	123913041	0.969	0.925	1.173	0.993	0.975			0.985	0.909	0.949		1.002	1.062	0.811	0.876	0.878	0.925	1.082	0.929	1.102	1.052	1.004		0.943	0.865	0.956	0.892	1.03		1.095	0.771	0.998	0.844
g1H08	6	125847679	0.996	1.042	1.059	1.071	1.008	1.116	1.111	0.991	0.981	1.146	0.953		1.007	0.897	0.928	0.985	1.006	1.131	1.111	1.096	1.029	1.051	0.923	0.986	0.999	0.992	0.977	0.988	0.974	1.053	0.939	1.071	1.011
g1int710	6	125853796	0.859	0.971	1.065	0.998	1.03	1.155	1.074	1.013	1.03	1.085					0.843	0.885	1.029	1.088	0.976	1.276	1.013	0.935	0.818	0.99	0.886	0.951	0.965	0.82	0.978	1.138	0.873	1.034	0.979
g1CNS578	6	126988980	1.126	1.117	0.889	1.047	1	1.1		0.948	0.944	0.962	1.027	1.013	0.873	0.86	0.912	0.951	1.044	1.132	1.006	1.229	0.998	1.018	0.912	0.959	0.883	0.949	0.87	1.087	1.012	1.132	0.779	1.087	0.974
g1int711	6	128616903	1.082	1.066	1.041	1.01	0.9	1.138	1.107	1.032	0.859	0.963	0.84	0.932	0.897	0.754	1.029	1.049	0.928			1.187	1.06	0.959	0.888	0.998	0.856	0.926	0.854	1.022	0.898	0.833	0.724	1.039	1.051
g1int712	6	129127106	1.165	1.16	0.995	0.992	0.922	1.082	0.991	0.975	1.033	0.986	0.807	0.949	0.964	0.779	0.973		0.937			1.168	1.041	0.974	0.825	0.935	0.878	1.044	0.805	1.044	0.887	1.018	0.745	1.048	1.059
g9H04	6	131620520	1.081	1.074	1.026		1.02	1.142	1.056	1.051	1.198	1.117	0.934	1.01	1.031	0.868	0.956	1.042	1.038			1.161	0.943	0.983	0.889	1.063	0.905	0.994	1.003	1.539	1.025	1.095	0.927	1.068	1.013
g1int713	6	132145957	1.09	1.046	1.044		1.016	1.101	0.946	0.991	1.157	1.039	0.795	0.907	1.026	0.828	0.998	1.039	0.985			0.96	0.886	0.999	0.906	1.001	0.867	0.972	0.972	1.072	1.021	1.154	0.872	1.039	1.028
g1int714	6	132580996	1.093	1.036	0.936	1.047	0.978	1.146	0.977	1.007	1.031	1.031	0.91	1.04	0.957	0.823	0.845	0.917	0.988	1.118	1.019	0.967	0.847	0.998	0.835	1	0.886	1.049	0.977	1.384	0.974	1.123	0.829	1.063	1.056
g1int715	6	134023947	0.912	0.913		0.936	0.853	1.042	0.879	1.027	1.024		0.894		0.922	0.846			0.948	1.089	0.939	0.839	0.771	0.92	0.804	0.906	0.812		0.864	0.913	0.853	1.014	0.816	0.925	1.251
g1int717	6	135481982	1.138	0.991	0.967		1.068	1.166	0.942	0.918	1.082	1.056	0.871	0.998	1	0.841	0.923	1.207	1.023			1.063	0.931	0.982	0.83	0.989	0.96	0.953	0.909	1.319	0.922	1.081	0.896	1.065	1.164
g1int716	6	135482463	1.119	0.918	0.962	0.949	1.114	1.15	1.036	0.999	1.21	1.059	0.905	1.065	1.039	0.89	0.963	1.184	1.003	1.122		1.048	0.937	1.027	0.887	1.033	0.975	1.009	0.946	1.015	0.884	1.021	0.799	1.06	1.189
g6D12	6	135533533	1.028	1.015	1.089	0.986	0.961	1.172	1.113	1.051	1.226	1.053	0.877		1.079	0.906	0.849	1.101	1.074	1.163		0.996	0.898	1.076	0.949	0.965	0.923	0.945	0.97	1.176	1.043	1.176	0.904	1.054	1.172
g1int719	6	135575483	1.126	0.925	1.038	0.995	1.106	1.098	1	1.001	1.192	1.051	1.008	1.084	1.088	0.949	0.894	1.234	1.018	1.1		1.061	0.934	0.974	0.901	1.063	0.988	1.059	0.978	1.226	0.951	1.075	0.882	1.05	1.17
g1int718	6	135575523	1.095	0.968	0.966		1.116	1.131	1.008	0.964	1.238	1.004	0.963	1.08	1.063	0.917	0.917	1.308	0.992	1.181		1.031	0.92	1.034	0.924	1.059	0.985	0.958	0.964	0.89	0.94	1.034	0.858	1.037	1.146
g1int720	6	136260344	1.113	1.009	0.919	0.954	0.992	1.119	0.906	1.07	1.104	0.986	0.845	1.002	0.985	0.833	0.904	1.197	0.932	1.163		0.999	0.859	1.072	0.911	0.898	0.925	0.913	0.898	0.904	0.967	0.991	0.834	0.994	0.972
g9B06	6	136840699	1.156	1.03	1.024	0.955	0.966		1.059	0.947	1.135	1.015	0.872	1.031	0.993	0.82	0.932	1.159	1.012	1.172	0.99	0.989	0.896	1.093	0.903	0.973	0.882	0.876	0.893	1.16	1.015	1.053	0.852	1.019	0.971
g7G07	6	136892735	1.064	0.958	1.026	0.993	0.989	1.217	1.088	0.966	1.125	1.065	0.876	0.976	1.001	0.83	0.934	1.166	0.968	1.163	1.036	0.968	0.911	1.051	0.86	0.962	0.941	0.963	0.967	1.227	0.999	1.046	0.901	1.03	1.058
g10F10	6	137232243	1.178	1.025	1.002	0.966	0.916		1.162	1.108	1.114	1.063	0.777	0.926	1.029	0.846	0.846	1.146	1.009	1.183		0.982	0.93	1.067	0.871	0.916	0.907	0.978	0.929	1.157	1.005	1.018	0.85	1.112	1.085
g1int721	6	137534792	0.928	0.845	0.865	0.865	0.913	1.117	0.983	1.127	1.182	1.057	0.903	1.148	1.054	0.873	0.765	1.145	0.84	1.069	0.981	0.995	0.894	1.134	0.881	0.891	0.89	1.033	0.961	1.166	0.991	1.064	0.899	1.207	1.014
g11A01	6	137614931	1.114	1.081	1.035	0.917	0.888		0.977	0.941	1.071	0.967	0.812	1.147	1.026	0.864	1.017	1.135	1.032	1.21	0.886	1.015	0.936	1.133	0.93	0.825	0.938	1.016	0.92	1.124	0.973	1.072	0.861	1.1	1.076
g11B01	6	137914017	1.155	1.068	1.054	0.891	0.987	1.109	0.993	1.039	1.087	1.079	0.873	1.186	1.076	0.941	0.916	1.194	1.01	1.191	0.918	1.067	0.89	1.108	0.829	1.033	0.913	1.15	0.984	1.005	0.969	1.05	0.952	1.116	1.014
g11C01	6	137962574	1.097	1.032	1.003	0.947	0.897		1.133	1.106	1.11	1.033	0.878	1.282	0.99	0.825	0.923	1.137	0.995	1.171	0.922	1.045	0.966	1.125	0.916	0.998	0.841	0.941	0.967	1.096	0.966	1.077	0.869	1.071	1.03
g9A06	6	139428976	1.112	1.093	1.066	1.05	1.026	1.138	1.131	0.99	1.202	1.101	0.977	1.152	1.05	0.849	0.865	1.193	0.984	0.987	1.06	0.984	0.94	1.072		1.143	0.956	1.113	0.947	0.975	0.992	1.042	0.911	1.094	1.009
g1int722	6	140131525	1.054	1.023	1.056	1.088	0.958	1.123	1.068	0.965	0.982	0.969	0.896		0.983	0.793	0.835	1.022	0.895	1.027	0.96	0.983	0.889	1.049	0.864	1.025	0.876	0.967	0.942	1.118	0.927	1.033	0.872	1.002	1.076
g1int723	6	142569037	1.13	0.939	0.929	1.051	0.974	1.109	0.858	1.058	0.95	1.043	0.741	0.94	0.906	0.888	0.811			1.009	0.932	0.96	0.947	1.12	0.914	0.966	0.869		0.901	1.207	0.937	0.996	0.901	1.071
g1int724	6	142950096	0.997	1.035	1.004	1.167	0.959	1.176	0.949	0.933	1.038	1.01	0.845	1.28	1.014	0.866	0.851	1.167	0.916		1.003	0.99	0.875	1.072	0.899	1.035	0.872	0.966	0.969	1.024	0.908	1.051	0.855	1.063	1.077
g1int725	6	143287076	0.952	0.946	0.845	1.036	0.853		0.955	0.986	1.059	1.033	0.852	1.075	0.927	0.912	0.826	0.958	0.936	1.079	1.044	0.963	0.875	1.025	0.895	0.867		0.879	0.808	0.989	0.855	0.922	0.865	1.05	0.997
g1CNS556	6	144840012	0.975		1.022	1.017	0.951	1.142		0.922	0.927	0.85	0.899	1.044	0.978	0.808	0.838		0.879	1.104	1.014	0.976	0.839	1.014	0.885	1.017	0.896	0.948		0.935	0.846	0.975	0.775	1.013	1.034
g1CNS545	6	146065431	1.058	1.043	1.007	1.065	0.98	1.066	0.904	0.952	1.048	0.914		1.155	1.055	0.884	0.864	0.998	0.99	1.145	0.993	0.972	0.89	1.077		0.898	0.899	0.911	0.838	0.955	0.883	0.923	0.79	1.076	0.977
g1CNS511	6	147132229	1.052	1.023	1.005	1.09	0.975	1.11	0.943	1.026	1.018	0.96	0.805	1.157	0.984	0.827	0.905	1.134	0.991	1.006	0.97	0.941	0.834	1.101	0.904	0.992	0.882	0.949	0.959	1.077	0.955	1.06	0.799	0.923	1.016
g1int726	6	147799670	0.737	0.888		0.965	0.938		0.822	0.932	0.991	0.947	1.09	1.069	0.985	0.956	0.702	0.916	0.888	0.976	0.931	0.883	0.855	0.984	0.934	0.875	0.818	0.878	0.794	0.883	0.759	0.676	0.787	0.909	0.971
g1CNS198	6	149110996	0.927	0.987	0.944	1.017	0.977	0.953	0.908	0.982	1.106	1.043	0.901	1.252	1.161	1.013	0.879	1.099	1.047	0.998	0.95	0.933	0.855	1.027	0.891	0.976	0.901	0.956	0.963	1.162	0.947	0.827	0.847	0.888	1.044
g1CNS184	6	150132000	0.983		1.045		1.036	1.143	0.901	1.07	1.24	1.131	0.813	1.225	1.113	0.95	0.862	1.183	0.974	1.093		0.979	0.901	1.135	0.976	1.03	0.928	0.994	0.997	1.201	1.034	0.845	0.926	0.884	1.032
g1CNS213	6	151052348	0.96	0.987	1.017	0.923	1.036		0.954	0.988	1.049	0.999	0.924	1.033	1.068	0.979	0.906	1.278	0.972	0.992	1.029	0.919	0.908	1.065	0.891	1.008		1.044		0.722	0.936	0.8	0.899	0.949	0.985
g1CNS226	6	152175458	0.953	1.048	1.005		1.062	1.136	0.889	1.118	1.167	1.041	0.851	1.022	1.039	0.864	0.954	1.11	1.018	1.027		1.037	0.915	1.187	0.94	1.045	0.927	0.998	0.99	1.051	0.952	0.85	0.855	0.953	1.003
g1CNS190	6	153511196	1.032	0.961	0.96	0.967	0.979	1.149	0.916	0.945	1.046	0.956	0.921	1.038	0.985	0.841	0.867	1.304	0.92	1.018	0.995	0.941	0.921	1.067	0.961	0.98	0.891	0.957	0.897	0.943	0.983	0.892	0.854	0.911	1.021
g1int727	6	154093344	0.827	0.979	1.038	0.908	0.991	1.066	0.965	1	1.033	0.989	0.812	0.888	0.955	0.764		0.758	0.829	1.007	1	0.924	0.85	1.119	0.874	0.949	0.884	0.96	0.953	0.99	0.882	0.861	0.764	0.962	0.994
g1int728	6	155845059	0.955	1.13	0.937	0.951	0.971	1.169	0.867	0.878	1.054	0.988	0.874	0.957	0.973	0.813	0.968	0.786	0.937	0.99	0.979	0.967	0.804	1.096	0.801	0.996	0.914	0.942	1.016	1.02	0.982	0.885	0.82	0.921	1.003
g1int729	6	157707763	0.972	1.077	0.989	0.99	1.042		1.14	0.954	0.971	1.074	0.913	1.133	1.115	0.992	0.893	0.878	0.996	1.037	0.998	0.981	0.945	1.127	0.888	1.118	0.94		0.973	1.332	1.014	0.952	0.87	0.922	1.065
g1CNS441	6	159028199	0.962	1.041	1.063	0.992	1.009		1.117	0.899	0.928	1.059	0.877	1.015	1.123	0.931	1.011	0.846	0.924	1.056	1.05	1.019	0.946	1.098	0.849	1.067			1.03	0.896	0.921	0.82	0.875	0.939	1.009
g3D11	6	160274974				0.91	0.996	1.161			1.017	1.081	0.819		1.304	0.909		1.019		1.033	0.996	1.076	0.895	1.092		1.004	0.856		1.049			1.007		0.803	1.006
g1int730	6	161710901	0.936	1.122	0.944	1.001	1.002	1.101	0.989	0.957	0.99	1.095	0.834	0.981	1.11	0.938	0.794	0.783	1.012	1.044	1.031	1.18	1.087	1.11	0.951	1.109	0.863	0.938	0.971	1.111	0.966	0.891	0.863	0.975	1.038
g1CNS182	6	163146613	0.959	1.225	0.973	1.098	0.994	1.192	1.029	1.003	0.838	1.04	0.979	1.102	1.07	0.998	0.884	0.754	1.048	0.91	0.98	1.132	1.017	1.035	0.877	1.138	0.767	0.993	0.953	1.119	1.031	0.901	0.799	0.935	0.985
g1CNS197	6	164653767	0.903	1.281	0.964	1.086	1.028	1.164	1.039	0.865	0.82	0.928	1.056	0.999	1.224	0.891	0.935	0.887	0.961	0.883	0.964	1.108	1.019	0.986	0.818	0.877	0.78	0.928		1.034	0.993	0.847	0.898	0.906	1.008
g1CNS171	6	165810694	0.946	1.208	0.987	0.93	1.005	1.209	1.027	0.959	0.843	0.986	1.023	0.964	1.066	0.88	0.87	0.931	0.879	0.959	0.965	1.095	1.059	0.977	0.88	0.892	0.795	1.036	0.883	1.041	0.974	0.838	0.834	0.932	1.026
g1int731	6	167030309	0.887	1.205	0.993	0.95	1.049	1.303	1.186	0.965	1.038	1.146	1.164	1.227	1.247	1.017	0.86		1.04	0.912	1.017	1.229	1.068	1.033	0.864	0.962	0.798	1.012	0.969	0.866	1.009	0.929	0.958	0.926	1.109
g3E11	6	167910901	0.921	1.179	1.01	0.961	1.1		1.076	0.956	1.048	1.134	1.142	1.246	1.255	1.085	0.855	1.071	1.01	0.906	0.96	1.152	1.031	1.031	0.907	0.925		1.027	0.92	1.063	1.075	0.943	1.125	0.873	0.981
g1int732	6	169233666	0.954	1.111	1.051	0.944	0.995	1.209	1.125	0.95	0.981	1.206	1.067	1.205	1.142	0.962	0.89	1.085	0.978	1.017	0.965	1.191	1.042	1.042	0.95	0.85	0.77	0.969	1.021	1.168	0.925	0.861	1.223	0.947	0.974
g1int733	6	170489184	0.923	1.14	1.096	0.939	0.982	1.311	1.06	0.92	1.049	1.182	1.015	1.1	1.195	0.972	0.923	0.997	1.079	1.011	0.929	1.203	1.076	1.079	0.897	0.764		1.014	0.98	1.248	0.982	0.966	1.138	0.933	1.303
g7D09	6	170698527	0.957	1.063	1.07		1.039	1.17	1.041	1.002	1.142	1.103	1.061	1.051	1.133	1.008	0.86	1.04	1.081	1.043		1.077	1.074	1.002	0.835	0.924	0.829	0.962	0.916	1.049	1.078	0.904	1.172	0.957	1.28
g1CNS369	6	170705487	0.968	1.092	1.051	1.018	0.992	1.152	0.957	1.062	0.861	0.913	0.92	0.872	1.001	0.921	0.863	1.01	0.996	1.016	1.088	0.973	1.038	1.023	0.913	0.899	0.923	0.994	0.97	1.046	0.935	0.9	1.043	1.01	1.112
g1int734	6	170731989	0.939	1.001	1.064	1.065	0.938	1.149	1.057	0.98	0.895	0.889	0.888	0.866	0.918	0.876	0.82	0.996	0.981	0.987	1.02	0.995	1.023	1.032		0.842	0.914	0.999	0.974	1.46	1.003	0.906	1.033	0.964	1.128
g1CNS374	6	170751274	1.003	1.083	1.086		1.01	1.156	0.937	1.032	1.021	0.896	0.789	0.797	1.044	0.867	0.876	1.087	0.977			0.966	1.1	1.043	0.982	1.068	1.047	1.027	0.964	1.101	0.962	0.965	0.975	1.066	1.074
g7E09	7	188237	1.205	0.983	0.919	1.073	1	1.285	1.288	0.977	1.18	1.306	0.912	1.236	1.405	1.127	0.832	1.491	1.254	1.028	1.348	1.181	0.948	1.004	0.908	1.005	1.133	1.185	1.256	1.082	0.924	1.039	0.897	1.146	1.296
g1CNS495	7	1846240	1.136	0.928	0.837	1.056	1.062	1.209	1.308	1.065	1.182	1.281	1.117	1.169	1.251	1.298	1.022		1.164	1.034	1.394	1.223	0.99	0.948	0.963	1.024	1.046	1.218	1.103	1.081	0.894	1.041		1.131	1.241
g7C03	7	3513001	0.948		0.736	1.048	1.007	1.164	1.146	1.06	0.96	1.089	1.088	1.004	1.037	0.906	0.987	1.402	1.07	0.997	1.053	1.188	0.979	0.92	0.896	0.95	0.952	0.972	0.991	0.986	0.899	1.01	0.885	1.05	1.164
g3B10	7	5742120	1.208	1.006	0.932	1.088	1.025	1.223	1.174	1.051	1.175	1.063	0.949	0.973	0.944	0.986	0.936	0.94	1.079	1.099	1.133	0.958	1.051	1.055	0.935	1.089	0.998	1.137	1.051	0.984	0.824	1.024	0.99	1.135	1.146
g1CNS497	7	7519658	1.158	1.018	0.923	1.046	0.933	1.152	1.026	1.003	0.988	1.039	1.007		0.842	0.828	0.941	0.918	0.97	0.928	0.93	0.966	0.949	0.93	0.949	1.016	0.98	1.134	1.045	0.896		0.964	0.839	1.012	1.243
g1CNS606	7	9005230	1.095	1.17	1.175		1.105	1.174	1.15	1.046	1.151	1.084	1.004	0.97	1.081	0.979	1.054	0.975	1.085			1.056	1.197	1.116	1.047	1.032	1.059	1.165	0.966	1.077	1.037	0.896	0.963	1.118	1.086
g1CNS389	7	12022423	1.218	0.999	0.699	0.923	0.823	1.087		0.964	0.897	0.945			0.878	0.904	1.044	0.629	1.011			0.72	0.858	0.826		0.902	0.931	1.038	0.878	0.825	0.768	0.893	0.742	0.989	1.145
g3G11	7	13658928	1.066	1.067	0.826	1.03	0.976		0.983	0.936	0.894	1.044	1.105	1.048	0.896	0.815	0.822	0.934	0.991	0.986	0.979	0.806	0.867	0.927	0.711	0.916		1.143			0.735	0.947	0.803	1.031	1.183
g1CNS335	7	15439569	1.149	1.065	0.902	1.01	0.951	1.149	1.039	0.974	0.894	0.979	1.024	1.009	0.844	0.85	0.972			0.913	0.987	0.765	0.93	0.917	0.828	0.968	0.957	1.057	1.07	0.924	0.811	1.189		1.082	1.169
g5H02	7	17256837				1.07	0.964	1.171														0.871	1.007	0.907	0.896	0.954	1.005
g1CNS320	7	18504752	1.131	1.031	0.857	1.079	0.901		1.126	0.977	0.876	1.028	0.999	0.988	0.898	0.812	0.983	0.882	1.082	0.972	0.978	0.694	0.902	0.869	0.89	0.911		1.048		0.899	0.689	1.298	0.783	1.042	1.267
g1int735	7	19961164	1.217	0.992	0.856	1.072	0.986		1.002	0.94	0.92	0.966	0.874	0.943	0.809	0.817	1.032	0.977	1.02	0.986	0.92	0.737	0.914	0.872	0.827	0.967		1.06	0.993	1.26	0.789	1.207	0.796	1.136	1.206
g1int736	7	21395682	0.918	0.974	0.831	1.02	0.899	1.1	1.125	0.977	1.202	0.992	1.051	1.095	0.905	0.808	0.893	0.859	1.057			0.76	1.132	0.855	0.801	0.913	0.915	1.043	0.946	0.941	0.784	1.216	0.865	1.055	1.217
g1int737	7	22487511	1.059	0.953	0.85	1.073	0.932	1.134	1.062	0.995	1.365	1.089	0.933	0.899	0.896	0.892	0.912		1.018	1.042	0.979	0.851	1.124	0.974		0.975	0.952	1.105	0.965	0.942	0.756	1.203	0.943	1.065	1.18
g1int738	7	24147578	1.064	1.048	0.824	1.088	1.008	1.212	1.008	1.077	1.288	1.05	0.938	1.065	0.971	0.919	0.957	1	1.097	1.048	1.155	0.845	1.143	0.922	0.871	1.015	1.002	1.144	1.016	1.206	0.85	1.25	0.877	1.088	1.225
g1int739	7	25297887		0.991	0.759	1.074	0.986	1.264	1.162	0.976	1.255	1.023	1.138	1.213	0.923	0.866	1.105	1.076	1.072	1.021	0.934	1.004	1.163	0.897	0.92	1.141		1.089	1.018	1.178	0.794	1.261	0.898	1.112	1.283
g1int740	7	26920186	1.141	0.984	0.942	1.058	0.944	1.141	1.105	1.023	1.141	1.022	0.918	0.948	1.009	0.985	0.921	0.856	1.108	1.095	1.088	0.929	1.113	1.052	0.959	0.919	0.942	1.105	0.992	0.993	0.915	1.005	0.927	1.017	1.045
g1int741	7	27957965	1.15	0.946	0.77	1.052	1.043	1.154	1.022	0.975	1.273	1.047	1.073	1.081	0.95	0.879	1.04	1.082	0.965	0.953	1.03	0.817	1.191	0.843	0.836	0.992	0.995	0.987	0.994	1.412	0.76	1.201	0.872	1.039	1.281
g1int742	7	28560424	0.868	0.847		0.921	0.865	1.082		0.839	1.199	1.002	0.955	1.155	0.925	0.924		0.802		0.934	0.983	0.78	1.097	0.904		0.872	0.913	0.923	0.929	0.9	0.773	1.18		0.942	1.175
g1CNS581	7	29745401	1.22	1.038	0.949	0.981	0.983	1.154	1.106	1.005	1.245	1.031	0.854	0.886	0.9	0.843	0.945	0.9	0.988	0.975		0.765	1.13	0.912	0.836	0.987	0.999	1.099	0.981	0.892	0.771	1.165	0.84	1.053	1.252
g1CNS378	7	32173378	1.161	0.952	0.882	1.072	1.014	1.119	1.157	1.015	1.383	1.107	0.936	1.081	0.964	0.922	0.907	1.046	0.916	1.046		1.073	1.22	1.087	0.893	1.022	1.047	1.126	0.99	0.936	0.819	1.235	0.866	1.064	1.205
g6H09	7	33460628	1.143	1.007	0.906	1.07	1.025	1.149	1.11	1.035	1.309	1.101	1.021	0.972	1.049	0.935	0.906	1.047	1	1.022	1.075	1.015	1.157	1.016	0.89	0.894	1.024	1.089	1.081	1.017	0.865	1.164	0.97	1.059	1.004
g1int743	7	33615803	1.065	0.995	0.868	1.125	1.062	1.234	1.095	0.988	1.329	1.113	1.083	1.273	0.955	0.925	0.92	0.996	0.951	0.983	1.003	1.035	1.101	0.979	0.772	0.872		1.072	1.01	1.152	0.796	1.226	0.856	1.158	0.999
g1CNS502	7	35231728	1.022	0.915	0.846	1.113	1.007		1.198	0.987	1.422	1.122	1.073	1.224	1.047	0.984	0.899	1.066	1.017	1.025	1	1.016	1.163	1.054	0.796	0.848	1.03	1.154	1.026	1.012	0.861	1.27	0.869	1.099	0.979
g1int744	7	36993323				0.964	0.849	0.799		0.869	1.094	1.064	0.982	1.062	0.933	0.902		1.213	0.909	0.978	1.006	0.982	1.135	1.035	0.817	0.74			0.951	0.807	0.724	1.06	0.74	1.02	0.955
g5A03	7	37991980	1.093	0.943	0.771	1.022	0.94		1.08	0.901	1.18	1.028	1.025	1.094	0.94	0.942	0.924	0.875	0.903	0.962	0.971	1.062	1.152	0.955	0.789	0.84		1.133	1.071	0.999	0.802	1.331	0.882	1.104	1.035
g1int745	7	39066595	1.058	1.042	1.032	1.076	0.99		1.077	0.983	1.079	0.999	1.036	1.062	0.935	0.817	0.93	0.94	0.973	0.983	0.98	0.981	1.093	0.953	0.793	0.847	1.011	1.091	0.92	1.134	0.805	1.249	0.763	1.114	0.992
g1int746	7	39275889	1.072	0.923		0.997	0.942	1.089	1.079	1.024	1.185	1.044	0.975	0.927	0.96	0.864		0.822	0.878	1.033	0.914	1.019	1.174	1.023	0.832	0.806	0.963	1.039	0.961	0.935	0.787	1.13	0.8	1.065	1.041
g1int747	7	40029399	0.994	1.028	0.925	1.046	0.973	1.134	0.924	0.979	1.107	0.982	0.892	0.952	0.947	0.854	0.8	0.954	0.845	1.022	1.077	1.024	1.078	0.979	0.777	0.929	0.974	1.005	0.931	1.213	0.761	1.133	0.849	0.994	1.02
g1int748	7	41445219	0.956	1.001	1.088	1.041	0.94	1.162	1.115	0.917	1.045	1.024	0.977	1.064	0.878	0.81	0.829	0.962	0.945	0.989	0.913	0.971	1.129	0.944	0.766	0.798		1.011	0.965	1.371	0.789	1.272	0.81	1.082	1.028
g1int749	7	41680339	1.132	1.053	0.967	1.022	1.008	1.143	1.083	0.907	1.179	0.97	1.174	1.181	0.938	0.921	0.863	1.028	0.917	1.013	1.001	1.005	1.096	0.981	0.804	0.872	1.005	1.098	0.921	0.928	0.852	1.25	0.862	1.096	1.044
g1CNS388	7	42860690	0.988	1.016	1.028	1.021	0.992	1.163	1.019	0.988	1.106	1.037	1.085	1.158	0.965	0.9	0.835	1.019	0.979	0.973	0.965	0.98	1.145	1.028	0.865	0.84	1.004	1.125	0.93	0.905	0.841	1.234	0.876	1.088	0.994
g1int750	7	44376727	1.043	0.953		1.108	1.073	1.253	1.103	1.015	1.308	1.181	1.029	1.089	1.001	1.024	0.88	1.058	0.996	1.045	1.093	1.077	1.194	1.073	0.886	0.98		1.131	0.983	1.199	0.859	1.237	0.889	1.096	1.031
g1int751	7	46835744	1.035	0.931	0.999	1.034	0.982	1.154	1.05	0.843	1.191	1.006	0.953	0.97	0.934	0.941	0.8	0.942	0.996	1.049	0.984	1.004	1.071	0.874		0.861	1.033	1.097	0.953	0.909	0.802	1.178	0.835	1.057	1.006
g1int752	7	48051035	1.092	1.059	1	1.057	1.019	1.147	1.024	0.998	1.187	1.031	0.953	1.01	0.972	0.961	0.91	0.985	1.034	0.981	1.066	0.995	1.092	1.079	1.009	0.983	1.009	1.071	0.94	1.158	0.92	1.047	0.986	1.028	1.034
g1int753	7	48391710	0.907		0.937	1.01	0.9	1.071	0.929	0.993	1.119	1.108	0.923	0.92	1.004	0.905		0.827		0.991	1	0.946	1.075	0.86	0.952	0.816	0.965	0.989	0.926	0.914	0.77		0.834
g1int754	7	50765753	1.031	0.951	0.976	1.078	1.049	1.145	1.132	0.974	1.311	1.08	1.109	1.22	1.07	1.061	0.836	1.039	1.042	1.016	0.992	1.057	1.171	1.07	0.96	0.901	1.026	1.105	0.997	1.014	0.861	1.232	0.791	1.066	1.026
g1CNS526	7	53598641	1.003	0.987	0.982	1.065	0.976	1.151	1.033	0.909	1.04	1.023	1.012	0.959	1.066	0.913	0.738	1.007	1.025	1.026	0.985	0.992	1.037	0.869	0.925	0.796	0.967	1.07	0.967	0.924	0.854	1.011	0.744	1.101	0.987
g1int757	7	54987317	1.101	0.962	1.034	1.035	1.054	1.131	1.166	1.007	1.387	1.198	1.099	1.149	1.092	1.065	0.841	1.108	1.017		0.99	1.095	1.175	1.032	0.865	0.836	1.011	1.148	0.986	0.844	0.846	1.11	0.823	1.145	0.995
g5B03	7	55002995	0.989	0.997	1.047	1.059	1.099	1.175	1.29	1.037	1.351	1.133	1.078	1.132	1.139	1.082	0.888	1.026	1.019	1.034	0.972	0.946	1.148	0.993	0.937	0.889	0.993	1.135	1.009	1.069	0.853	1.064	0.783	1.06	1.037
g1int758	7	55035106	0.929	1.059	0.984		1.015	1.064	1.017	0.965	1.118	1.059	0.911	0.901	1.06	0.977	0.902	0.971	0.995		1.073	0.882	1.076	1.059	0.872	0.942	0.925	1.029	0.999	1.31	0.855	0.951	0.94	1.018	1.016
g1CNS403	7	55323512	1.024	0.892	1.057	0.997	1.06	1.107	1.115	0.961	1.18	1.051	1.129	1.1	0.913	0.961	0.75	0.983	1.037	1.03	0.947	1.067	1.132	0.947	0.956	0.866	1.018	1.177	0.933	0.909	0.79	1.073	0.764	1.042	1
g5C03	7	57152923	1.117	0.968	0.96	1.053	1.099		1.12	0.996	1.303	1.185	1.085	1.209	1.19	1.1	0.898	1.015	1.056	1.017	1.364	0.94	1.17	1.017	0.871	0.955		1.243	1.044	1.07	0.858	1.133	0.844	1.069	0.977
g1CNS457	7	57612942	0.969	0.912	0.874	1.075	1.274		1.009	1.024	1.413	1.091	1.019	1.036	1.068	1.061	0.856	1.244	1.077	0.954	1.229	1.098	1.164	1.091	0.903	1.008		1.211	0.998	1.024	0.939	0.899	0.905	0.997	1.021
g1CNS39	7	61412844	1.032			1.053	1.148				1.071	0.958	1.241	1.149	1.038			0.839	0.942	1.047	1.182	1.056	1.142	1.03	0.847	1.017	1.051	1.1				0.878	1.008	0.971	0.897
g1CNS414	7	64835250	1.103	1.002	0.947	0.988	1.022	1.19	1.097	1.027	1.166	1.029	0.946	0.987	1.145	1.091	0.862	1.036	0.921	1.037	1.301	0.956	1.125	1.069	0.968	1.193	1.002	1.169	0.944	1.228	1.087	1.024	0.932	1.037	1.131
g1CNS440	7	66197785	1.371	1.063	1.074	1.089	0.951		1.086	0.975	1.255	1.111	0.735	0.913		1.02	1.097	1.318	1.018	1.076	1.222	1.029	1.289	1.002	0.863	1.237		1.428	0.978	1.398	1.321	1.075	1.011	1.14	1.117
g5D03	7	67750414	1.143	1.03	0.932	1.042	1.052	1.188	1.082	0.968	1.14	1.026	0.928	0.802	0.945	1.078	0.935	0.887	1.027	1.034		0.984	1.186	1.122	0.986	1.268	1.041	1.069	0.931	1.361	1.141	1.054	1.042	1.131	1.16
g1int760	7	67844741	1.213	0.99	1.012	0.982	1.036		1.094	1.006	1.161	0.989	0.88	0.764	0.976	0.995	0.903	0.99	1.009	1.025	1.367	0.979	1.162	1.073	0.957	1.255		1.058	0.915	0.895	1.302	1.07	0.983	1.093	1.163
g1int762	7	70888195	1.308	0.979	0.935	1.016	0.995	1.166	0.941	1.004	1.118	0.978	0.792	0.697	0.923	1.013	0.895	0.943	0.944	1.008	1.289	0.998	1.122	1.065	0.984	0.979	0.954	1.08	0.943	1.264	1.115	0.975	0.991	1.071	1.213
g5E03	7	71085982	1.171	0.987	1.005	1.035	1.05		1.012	0.985	1.158	0.989	0.974	0.792	0.968	1.072	0.905	0.962	0.997	1.026	1.282	0.99	1.175	1.119	0.992	1.027		1.075	0.971	1.297	1.112	1.069	1.011	1.122	1.125
g1int763	7	72188889	1.236	0.91	1.034	1.03	1.011	1.197	1.103	1.073	1.118	1.099	0.952	0.8	1.02	1.234	0.982	1.113	1.061	1.072	1.283	0.981	1.16	1.107	1.061	1.259	1.001	1.13	1.016	1.221	1.18	1.072	1.04	1.099	1.009
g1int764	7	72557146	1.18	0.977	1.003		0.949	1.14	1.15	1.117	1.125	1.105	0.926	0.796	1.112	1.18	0.978	1.038	0.989			0.98	1.165	1.095	0.997	1.191	0.998	1.094	1.056	1.419	1.136	1.032	1.135	1.176	1.063
g1CNS475	7	75318606	1.17	0.939	0.973	1.037	1.052	1.205	1.126	1.052	1.244	1.047	0.875	0.815	1.05	1.202	0.901	1.2	1.198	1.072	1.326	1.097	1.212	1.077	1.178	1.319	1.028	1.037	0.941	1.259	1.535	1.095	0.962	1.111	1.073
g1int765	7	77316942	1.151	0.927	1.015	1.022	1.07		1.06	0.99	1.191	0.967	1.137	0.861	0.961	1.104	0.865	1.059	1.108	1.015	1.23	1.04	1.145	0.975	0.968	1.181		1.048	0.946	1.442	1.416	1.05	0.929	0.995	1.218
g1int766	7	77642015	1.141	0.977	0.941	0.76	0.838	0.769	1.035	0.961	0.983	0.913	0.992	0.721	0.821	0.903	0.898	0.906	0.934	0.962	1.2	1.005	1.096	0.938	1.026	1.015	0.952	1.122	0.888	1.188	1.257	0.945	0.856	0.92	1.223
g1int767	7	79400765	1.127	1.06	1.033	0.98	1.021	1.165	0.984	1.011	1.049	0.93	0.978	0.786	0.915	0.979	0.925	0.994	0.973		1.265	0.915	1.07	0.966	0.983	1.127	0.93	1.026	0.94	1.182		0.977	0.829	1.008	1.189
g1int768	7	79412570	1.181	1.054	1.001	1.014	0.951	1.232	1.008	0.962	0.939	0.893	0.969	0.773	0.861	0.954	0.912	0.881	0.951	0.961		0.942	1.061	0.963	1.053	1.128	0.914	1.054	0.862	0.792	1.252	0.983	0.93	0.966	1.164
g1int769	7	79427210	1.2	1.006	0.962	0.997	1.009	1.272		0.92	1.02	0.874	1.107	0.908	0.889	0.964		0.926	0.967	1.016	1.27	0.949	1.117	0.906	0.878	1.157	0.96	1.091	0.865	1.133	1.241	1.002	0.831	0.893	1.188
g1int770	7	79555933	1.169	1.073	1.059		0.897	1.173	0.963	0.865	0.964	0.888	0.965	0.713	0.842	0.899	0.907	0.888	0.982			0.969	1.026		1.07	1.191	0.922	1	0.861	0.871	1.28	0.955	0.877	0.894	1.186
g1int771	7	81604252	1.195	1.071	1.1	0.991	0.979	1.143	0.929	0.913	0.988	0.898		1.074	0.939	0.922	0.879		0.935		1.19	0.917	1.022	0.951	1.01	1.137	0.953	0.96	0.847	0.891	1.331	0.969	0.869	0.894	1.038
g1int772	7	82865107	1.073			0.919	0.838	1.079		0.937	0.933	0.836								0.958	1.163		1.07	0.98		0.993	0.902							0.981
g1CNS444	7	84406893	1.247	1.175	0.912	0.973	0.969	1.165	0.848	0.887	1.033	0.851	0.807	0.659	0.859	0.879	0.916	1.114	1.069	0.945	1.222	0.945	1.057	0.935	0.913	1.165	0.97	1.093	0.814		1.326	0.986	0.837	0.986	1.011
g1int775	7	86057185	1.239	1.068	1.068	0.986	1.012	1.16	0.971	1.027	1.12	0.963	1.115	0.853	0.895	0.984	0.968	0.936	0.961	0.936	1.137	0.99	1.065	0.897	0.908	1.293	0.991	1.128	0.843	0.89	1.392	0.967	0.873	0.977	0.984
g1int773	7	86077495	1.126	1.188	1.252	0.984	0.972	1.151	1.023	0.934	1.069	0.903	1.054	0.807	0.926	1.035	0.891	0.88	1.003	0.946		0.969	1.112	0.936	0.988	1.251	0.958	0.968	0.857	0.882	1.378	0.988	0.875	0.958	0.942
g1int776	7	86131126	1.198	1.081	1.261	1.057	1.043	1.169		1.052	1.085	0.948		0.809		0.94	0.887	0.947	0.983	0.958	1.261	0.934	1.023	0.866	0.948	1.328	0.974	0.984	0.913	0.798	1.32	1.017	0.859	0.915	0.997
g5F03	7	86539096	1.237	1.162	1.153	0.967	1.037	1.153	0.999	0.915	1.096	0.955	1.101	0.894	0.945	1.047	0.959	0.914	0.987	1.01	1.248	0.947	1.092	1.009	0.978	1.289	1.008	1.184	0.893	1.344	1.329	1.015	0.909	1.045	0.961
g1CNS5	7	87796560	1.163	1.078	1.093	1.033	1.069	1.135	0.948	0.943	1.114	0.968	1	0.971	0.912	1.026	0.953	0.935	0.971	1.067	1.174	0.944	1.098	0.952	0.942	1.216	0.987	1.019	0.87	1.286	1.35	0.994	0.915	0.983	0.988
g1CNS96	7	90639520	1.042	1.258	1.152	1.077	1.047	1.117	1.087	1.074	1.119	0.999	1.056	1.069	0.901	0.932	0.953	0.965	0.968	1.086	1.2	0.987	1.114	1.004	0.951	1.1	1.002	1.085	0.98	1.512	1.267	0.993	0.983	1.178	0.961
g1int777	7	91863312	1.068	1.04	1.178	1.019	0.997	1.153	0.957	0.996	1.162	0.937	1.131	1.081	0.948	1.044	0.881	0.9	0.996	0.935	1.123	1.04	1.171	1.084	0.955	1.157	0.985	1.106	0.923	1.091	1.235	1.012	0.948	0.904	1.228
g1int778	7	93117500	1.042	1.095	1.104	1.011	0.934		0.923	0.937	1.027	0.828	0.979	0.987	0.964	0.969	0.894	0.851	0.949	1.215	1.035	0.956	1.169	1.031	0.965	1.141	1.002	1.009	0.891	1.086	1.113	1.012	0.889	0.976	1.02
g1int779	7	94076351	1.218	1.194		0.974	0.942	1.11	0.974	0.886	0.957	0.905	0.899	0.853	0.846	0.885	0.906		0.869	0.988	1.127	0.934	1.087	1.073	0.977	1.113	0.952			1.16	1.231	0.984	0.982	0.955	0.969
g1int780	7	96133049	0.994	1.033	1.034	0.962	0.964	1.148					1.086	1.045	0.96	1.011		0.741	1.061	1.015	1.149	0.953	1.079	1.032	1.072	1.101	1.008	1.079		1.101	1.403	0.996	0.817	1.015	1.017
g7D03	7	98201724	1.198	1.189	1.183	1.041	1.146	1.203	1.213	1.172	1.379	1.165	1.123	1.265	1.086	1.257			1.004			1.083	1.216	1.195	1.144	1.25	1.046	1.089	1.022	1.663	1.544	1.098	1.326	0.969	1.034
g1int782	7	101294885	1.22	1.097	0.918	1.01	1.014	1.189	1.061	0.963	1.28	1.068	0.915	0.939	1.016	1.12	0.972	1.187	1.016	1.184	1.109	0.971	1.163	1.183	1.293	1.196	1.002	1.019	0.998	0.868	1.373	1.043	0.994	1.009	1.037
g1int783	7	102321122	1.061	1.119	1.036	1.05	0.947	1.114	1.137	1.005	1.095	1.005	1.01	0.945	0.922	0.976	0.864	1.087	0.96			0.979	1.242	1.083	0.968	1.017	0.943	1.202	0.922	1.491	1.188	1.048	0.941	0.975	1.09
g1int784	7	103334724	1.089	1.114	0.959		0.986	1.047	0.991	1.002	1.041	0.933	1.033	1.081	0.923	1.049	0.91	1.009	0.953			1.011	1.352	1.059	1.039	1.061	0.941	1.014	0.921	1.401	1.243	0.971	0.977	0.88	1.015
g1int785	7	105043282	1.211	1.079	0.897	1.07	1.075		1.058	0.953	1.221	1.028	1.01	1.059	1.032	1.14	0.92	1.183	1.165	1.151	1.022	0.973	1.386	1.107	1.032	1.068	1.052	1.11	0.974	1.207		1.032	0.914	0.951	0.961
g1CNS265	7	106339006	1.171	1.069	0.804	0.962	1.042	1.175	1.105	0.962	1.041	0.998	1.052		0.935	1.01		1.015	0.913	1.152	1.023	0.974	1.335	1.149	1.128	1.046	1.04	1.05	0.942	1.524	1.229	1.053	0.88	0.997	1.014
g1int786	7	107841230	1.06	1.038	0.777	0.991	0.974	1.084	0.959	1.006	1.123	0.907	1.071	1.033	0.903	1.015	0.833	1.043	1.046	1.123	0.989	0.992	1.243	0.981	0.924	0.945	0.95	0.995	0.929	1.408	1.309	0.951	0.916	0.889	1.016
g1CNS82	7	108691878	1.207		0.905	1.002	0.985	0.936	0.817	0.932	0.93	0.928	0.818	0.822	0.958	1.009	0.962	0.94	0.936	1.193	1.052	0.97	1.12	0.96	1.013	1.004	0.958	1.063		1.231	1.225	1.046	0.968	1.018	1.03
g1CNS85	7	109813602	1.141	1.081	0.954	1.025	1.032	1.138	1.018	1.03	1.107	0.96		1.024	0.975	1.018	0.92	1.243	0.982	1.156	0.996	0.989	1.312	1.044	1.047	0.988	1.016	1.135	0.932	1.378	1.279	0.95	0.938	0.973	1.011
g1CNS112	7	110747772	1.219	1.139	0.898	0.973	1.031	1.137	0.919	0.981	1.069	0.925	1.121	1.089	0.816	0.974	0.941	1.288	0.966	1.273	1.032	0.92	1.195	1.067	0.927	0.959	1.021	1.041	0.959	1.191	1.13	1.073	0.986	0.923	1.005
g1CNS37	7	112241064	1.187	1.065	0.953	1.013	1.032	1.336	0.998	1.026	1.182	0.966	0.833	0.866	0.972	0.971	0.971	1.028	1.083	1.116	1.061	1.038	1.292	1.108	1.074	1.042	0.938	1.097	1.078	1.304	1.197	1.025	0.902	1.039	1.003
g1CNS111	7	113181986	1.124	1.242	0.868	1.015	0.984	1.168		0.905	1.042	0.932	0.859	1.038	0.987	1.026	0.838	1.181	0.954	1.157	1	0.978	1.25	1.016	0.927	0.954	0.972	1.051	0.862	1.303	1.373	1.035	0.913	0.941	1.047
g1CNS117	7	115048863	1.118	1.117		0.933	0.881			1.028	0.937	0.765	1.081	0.917	0.852	1.044			1.011	1.54	0.944	0.895	1.183	0.975		0.863		1.054			1.235	1.169	0.87	0.906	0.966
g1int787	7	115942258	1.22	1.18	0.794	0.979	0.999	1.2		0.965	1.021	0.914	1.024	0.983	0.867	1.018	0.767	1.159	0.962	1.198	0.979	0.985	1.231	0.957	0.986	1.107	1.06	1.018	0.898	1.329	1.315	1.001	0.875	0.938	1.011
g11C11	7	116135135	1.131	1.152	0.831	0.927	0.86		1.039	1.076	1.065	0.949	0.902	0.942	0.916	1.001	0.856	1.112	1.002	1.201	0.911	1.065	1.344	1.043	1.137	0.933		1.036	0.917	1.433	1.295	1.015	0.956	0.952	1.054
g1int788	7	116805152	1.277		0.844	0.966	1.01	1.143	0.853	1.023	1.037	0.926	0.984	0.94	0.921	1.012	0.848	1.01	0.893	1.038	0.967	0.921	1.223	0.936	1.001	0.996	0.98	1.056	0.92	1.048	1.316	1.022	0.831	0.921	1
g1int789	7	116858036	1.161	1.185	0.797	0.961	0.967	1.193	0.94	1.115	1.077	0.976	1.085	1.089	0.904	1.001	0.788	0.932	0.945	1.115		0.998	1.252	0.965	1.005	0.994	0.968	1.053	0.959	0.998	1.367	0.987	0.787	0.985	1.095
g1int790	7	116900395	1.157	1.044	0.754	0.963	1.044	1.149		0.892	1.08	0.943	1.073	1.077	0.944		0.821	0.978	0.899	1.172	0.943	0.995	1.289	1.073	1.016	1.004	1.002	1.008	0.936	0.876	1.124	0.982	0.777	0.892	1.057
g1CNS325	7	118436901	1.17	1.18	1.148	1.155	1.157	1.341	1.169	1.153	1.215	1.45	1.208	1.05	1.21	1.076	1.058	0.935	1.354	1.23	1.222	0.99	1.241	1.221	1.059	1.026	1.088	1.306	0.914	1.231	1.189	1.075	0.997	1.423	1.155
g1int791	7	120239269				0.717	0.852				0.934		1.015	1.051		1.137				1.051	0.924	0.943	1.16	0.966	0.926	0.84	0.913			1.213	0.992		0.859		0.943
g1int792	7	123315895	1.132	1.202	0.892	1.057	0.973	1.032	1.003	0.985	0.969	0.911	1.006	0.981	0.859	0.961	0.945	0.979	0.843		1.003	1.015	1.304	1.022	1	1.213	0.994	1.185	0.854	1.379	1.247	0.925	0.894	0.941	1.032
g6F06	7	125228638	1.118	1.268		1.028	0.986	1.179		1.025	0.991	0.862	0.953	0.835	0.795	0.909	0.902	0.786		1.188		0.991	1.265	1.006	0.91	1.194	0.999	1.086	0.956	1.486	1.337	1.06	0.858	0.986	1.024
g1int793	7	125921243	1.107	1.179	0.923	1.029	0.951	1.152	0.881	1.035	1.091	0.944	0.976	1.003	0.996	0.993	1.015	0.881	0.913	1.2	1.078	0.967	1.259	1.093	0.986	1.227	1.007	1.169	0.896	1.04	1.21	1.029	0.873	0.986	1.019
g1int794	7	127037452	1.086	1.184	0.964	1.032	1.002		0.974	0.989	1.057	0.897	1.012	1.053	0.921	1.004	0.941		0.986	1.244	1.077	0.942	1.191	1.024	1.019	1.216		1.034	0.861	1.134	1.25	1.01	0.933	0.961	0.967
g1CNS63	7	128044889	1.255	1.067	0.859	1.03	1.045	1.22	1.16	1.108	1.348	1.106	1.015	1.069	1.162	1.393	1.086	1.128	1.007	1.342		1	1.379	1.09	1.127	1.357	1.042	1.291	1.023	1.694	1.428	1.097	0.926	0.965	1.062
g1CNS84	7	129161060	1.216	1.125	0.965	1.069	1.02	1.197	0.999	0.922	1.088	0.961	0.887	0.918	0.961	1.016	1.05	0.984	0.957	1.176	1.125	0.947	1.192	1.123	1.097	1.233	1.006	1.051	0.943	1.22	1.155	1.043	1.009	0.968	1.071
g1CNS38	7	130405266	1.239	1.011	0.924	0.99	0.983	1.181			1.05	0.99	0.987	0.928	1.051	1.015	1.082	0.873	0.878	1.176	1.059	0.964	1.303	1.05	1.134	1.292	0.988	1.108		1.394	1.026	1.017	0.975	0.938	0.998
g7G01	7	131547666	1.199	1.115	0.866	1.047	1.093	1.195	1.072	0.997	1.33	1.078	1.201	1.289	1.286	1.232	1.026	1.186	1.033	1.275	1.007	1.058	1.334	1.079	1.095	1.316	1.079	1.213	1.008	1.621	1.435	1.076	0.922	0.973	1.071
g1int795	7	131956479	1.124	1.085		1.005	0.976	1.106	0.991	1.039	1.015	0.918	0.972	0.977	0.995	0.969	0.893	1.062	0.971	1.142	1.106	0.903	1.211	1.036	0.982	1.111	0.944	0.942	0.866	1.004	1.124	1.026	0.879	0.901	1.015
g1CNS300	7	133347320	1.186	1.131	1.091	1.062	1.006		1.12	1.037	1.195	1.011	1.122	1.098	1.104	0.983	1.024	1	1.055	1.248	1.021	1.094	1.385	1.048	1.034	1.28	1.127	1.084	0.948	1.519	1.313	1.084	0.882	1.005	1.121
g1CNS379	7	134948867	1.193	1.109	1.004	0.993	1.001	1.102	0.922	1.044	1.303	0.962	0.927	1.062	1.128	1.083	0.992	1.167	0.966	1.105		1.018	1.361	1.041	1.034	1.237	0.988	1.132	0.949	1.548	1.26	0.979	0.78	0.986	0.976
g8A05	7	136491374	1.129	1.185	1.128	1.063	1.039	1.125	0.903	1.049	1.312	1.023	0.995	1.031	1.083	1.088			0.806	1.019	0.977	0.999	1.151	1.064	1.146	1.164	0.985	1.145	0.913	1.469	1.358	1.058	1.045	0.965	1.014
g1CNS406	7	137832696	1.062	1.041	1.033	0.908	1.026	1.157	0.994	1.079	1.484	0.936	0.853	0.866	1.15	1.065	0.993	1.151	0.928	1.028		1.004	1.172	1.039	1.134	1.242	0.997	1.029	0.915	1.251	1.109	0.987	1.005	0.935	1.001
g6F10	7	139479332	1.053	1.081	1.043	1.068	0.989	1.193	0.998	1.06	1.447	1.059	0.845	0.883	1.058	1.031	1.024	1.183	0.882	1.133	1.12	0.996	1.212	1.183	1.115	1.282	1.046	1.168	0.967	1.485	1.207	0.972	1.33	1.059	1.044
g1int796	7	139819752	1.027	1.01	1.038	0.995	0.956	1.094	1.048	1.115	1.557	1.088	1.001	1.089	1.14	1.142	1.004		0.927	1.058		1.002	1.232	1.09	1.095	1.163	0.982		1.007	1.143	1.265	0.975	1.255	0.979	1.019
g1int797	7	141931627	0.993	1.038	1.042	0.985	0.977	1.119	1.072	1.022	1.935	1.027	1.11	1.223	1.274	1.201	0.944	1.331	0.856	0.929	0.894	1.043	1.139	1.041	0.81	1.29	0.969	1.218	0.988	1.569	1.344	0.912	1.133	1.091	1.036
g1CNS589	7	143185194	1.058	1.168	1.031	0.971	0.949	1.019	0.902	1.007	0.934	0.926	0.895	0.932	1.036	0.886	0.938	1.033	0.941	1.099		0.952	1.053	1.102	0.829	0.912	0.894	1.033	0.903	1.091	1.006	0.959	0.929	1.054	1.304
g1int798	7	144654673	1.001	1.056	0.929	1.034	0.978		0.906	1.026	1.204	0.997	1.051	1.012	1.139	0.956	0.836	1.146	0.928	1.054	1.042	0.964	1.08	1.127	0.984	1.031		1.065	0.989	0.909	1.154	0.98	1.076	0.99	0.971
g1CNS560	7	146245037	0.997	1.206	1.024		0.964	1.111	0.884	0.932	1.301	0.901	0.834	0.887	1.008	0.938	1.104	1.117	0.885			0.94	1.063	1.091	0.86	1.169	0.975	1.026	0.819	1.504	0.884	0.914	1.077	0.888	0.962
g1int799	7	147953619	0.958	1.073		0.997	0.903		0.85		1.463	1.016	0.784	0.924	1.005		0.975	1.23	0.948	0.979	0.993	0.94	1.135	1.108	0.843	1.134	0.944		0.912	1.382	0.708	0.869	1.405	0.979	1.049
g2B12	7	150118304	0.966	1.038	1.017		1.04	1.188	1.208	1.196	2.306	1.227	1.026	1.11	1.54	1.509	1.043	1.426	1.148		0.953	0.737	1.201	1.105	1.057	1.341	0.886	1.161	1.016	1.771			1.24	0.88	1.075
g7E03	7	150297818	0.991	1.102	1.146	1.066	1.051	1.19	1.125	1.083	1.996	1.144	1.051	1.163	1.275	1.333	1.103	1.43		1.02	1.02	0.828	1.16	1.116	1.139	1.394	0.957	1.166	0.994	1.657	1.01	1.017	1.273	0.966	1.044
g1int800	7	150361241				1.016	1.053	1.217												1.048	1.119	0.772	1.13		1.04	1.258	0.914			1.184
g1int801	7	152185774	1.09	1.175		1.028	1.05			0.982	1.699	1.028	0.982	1.14	1.071	1.048	1.119	1.163	1.065	0.982	1.066	0.844	1.55	1.036	0.968	1.338	0.933	1.105		1.103	0.987	0.966	1.546	0.946	1.085
g1CNS366	7	154315658	0.981	1.151	0.996	1.039	0.984	1.201	1.098	1.035	1.828	0.965	1.039	1.203	1.222	1.191	1.081	1.287	1.035	0.982	0.995	0.82	1.18	1.042	0.776	1.247	0.927	1.158	0.977	1.566	0.963	0.953	1.415	0.948	0.996
g1CNS573	7	155836428	0.997	1.17	0.972	1.021	1.03	1.143	1.049	1.076	1.613	1.004	0.97	1.118	1.131	1.08	1.217	1.146	0.92	0.975	0.959	0.777	1.136	1.047	0.809	1.233	0.931	1.046	0.805	1.554	0.867	0.893	1.486	0.959	0.99
g1int802	7	157072249	0.929	1.122	0.964	0.962	1.088	1.124	1.213	1.207	2.365	1.173	1.064	1.149	1.419	1.442	1.234	1.331	1.039	0.957	0.852	0.78	1.132	0.995	0.851	1.278	0.895	1.147	0.953	1.581	0.913	0.633	1.468	0.977	1.022
g7F09	7	158359143	1.045	1.18	1.055	1.059	1.037	1.211	1.094	1.018	1.972	1.066	0.991	1.166	1.272	1.25	1.195	1.458	0.997	0.997		0.802	1.135	1.036	0.806	1.303	0.879	1.154	0.972	1.674	0.958	0.672	1.442	1.013	1.055
g7G09	8	139851	0.999	1.008	1.008	0.987	1.028	0.933	1.032	0.929	1.058	1.095	1.216	1.083	0.88	1.027	0.977	1.022	0.952	1.328	1.018	1.134	0.963	0.904	0.941	0.88	0.976	1.082	1.17	0.876	1.035	0.834	0.846	0.947	0.884
g1CNS507	8	1732825	0.947	0.945	0.95	0.958	0.88	0.891	0.936	0.92	0.841	0.874	1.132	1.024	0.801	0.999	0.969	0.856	0.967	1.058	0.924	0.954	0.884	0.863	0.799	0.862		1.041	1.859	0.792	0.937	0.803	0.698	0.915	0.859
g1int804	8	4427372	0.888	1.015	0.903		0.952	0.851	0.79	0.873	0.663	0.711	0.798	0.831	0.774	0.795	1.008	0.793	0.867			0.939	0.861	0.821	0.932	0.858	0.862	0.739	0.848	0.756	0.76	0.679	0.699	0.893	0.812
g1CNS399	8	6182469	0.947	0.933	1.017		0.934	0.915	0.981	0.913	0.822	0.833	1.07	1.011	0.792	0.894	0.998	1.068	1.044			1.062	0.987	1.012	0.851	0.855	0.857	0.93	1.043	0.849	0.881	0.747	0.755	0.942	0.827
g5G03	8	8646182	0.982	0.915	0.869	0.97	1.027		1.076	0.93	0.798	0.826	1.029	1.011	0.82	0.858	1.026	0.814	0.905	1.035	1.006	1.009	0.965	1.048	0.87	0.888		0.924	0.993	0.866	0.852	0.818	0.797	0.933	0.829
g1CNS382	8	9852904	0.942	1.003	0.956	0.942	0.996	0.907	1.026	0.92	0.831	0.977	1.193	1.167	0.865	0.941	1.066	0.838	0.911	1.027		0.999	0.93	0.996	0.856	0.723	0.923	0.987	0.985	0.844	0.966	0.785	0.823	0.92	0.844
g1CNS341	8	11361459	0.93	0.96	0.914	0.903	0.966	0.88	0.997	0.928	0.909	0.957	1.217	1.196	0.986	1.114	0.948	0.907	0.917	0.939	0.968	0.93	0.9	0.97	0.801	0.744	0.893	0.991	0.991	0.793	0.877	0.799	0.755	0.949	1.14
g1int806	8	12836424	0.942	1.046	1.061	0.934	1.018	0.946	0.952	0.934	0.782	1.071	0.922	0.948	0.823	0.846	1.011	0.669	0.996	0.98	1.011	1.014	0.945	0.993	0.854	0.786	0.892	1.003	1.014	0.767	0.953	0.81	0.823	0.873	1.037
g1CNS281	8	13968860	0.929		0.793	0.937	0.886	0.903	0.701	0.819	0.701	0.966		0.79	0.619	0.797	0.864	0.816	0.917	0.854	0.967	0.969	0.895	0.99	0.838	0.699	0.777	0.955	0.828	0.805	0.883	0.733	0.741	0.877	0.953
g5H03	8	17364572	1.026	1.095	0.839	0.916	1.011	0.972	1.064	0.925	0.839	1.359	1.032	1.084	0.881	0.941	1.001	0.713	0.982	1.028	1.003	0.992	0.968	1.009	0.788	0.82	0.945	1.027	1.044	0.801	0.889	0.831	0.819	0.919	1.006
g1int808	8	17513699	0.901	1.003	0.873		0.939	0.878	1.076	0.906	0.793	1.385	1.088	1.073	0.796	0.902	1.068	0.728	0.845	0.942		0.958	0.899	0.955	0.758	0.701	0.897	0.97	1.01	0.791	0.881	0.784	0.718	0.901	1.037
g1int810	8	19417226				0.872	0.911	0.781	1.003	0.886	0.779	2.762	1.226	1.145	0.737	0.867	0.902		0.883	0.97	0.915	0.76	0.905	0.996	0.837	0.665		1.034	1.021	0.669	0.888	0.7	0.761	0.856	1.062
g1int811	8	20134553	0.953	0.944	0.812	0.927	1.022	0.862	1.081	0.902	0.873	4.009	1.097	1.093	0.979	1.06	1.007	0.819	0.977	1.009	0.975	0.76	0.915	0.996	0.843	0.726	0.892	1.027	1.051	0.782	0.883	0.767	0.772	0.889	0.957
g1CNS442	8	21698748	0.964	0.907	0.873	0.991	1.025	1.414	1.169	0.927	0.898	2.055	1.13	1.126	0.896	1.009	0.911	0.85	1.046	1.021	1.024	0.84	0.998	1.029	0.854	0.784		0.966	1.106	0.802	0.96	0.796	0.825	0.919	1.022
g1CNS26	8	22048391	0.962	0.947	0.807	0.975	1.047		1.114	0.939	0.981	1.893	1.089	1.12	1.008	1.147	0.987	0.917	0.988	0.973	1.068	0.793	0.964	1.017	0.866	0.782		1.036	1.022	0.85	1.047	0.813	0.807	0.925	1
g1int812	8	23345528	0.866	0.988	0.849		0.961	0.922	0.96	0.955	0.822	0.824	0.769	1.06	0.822	0.928	1.186	0.818	0.932	0.983		0.76	0.915	0.887	0.859	0.749	0.912	0.776	1.091	0.817	0.966	0.768	0.784	0.887	1.063
g1CNS493	8	24660339	0.855	0.971		0.947	0.959	0.919	0.924	0.88	0.718	0.759	0.802	0.96	0.799	0.848	0.976	0.79	0.882	0.95	1.002	0.738	0.926	1.004	1.038	0.679	0.878	0.698	0.984	0.823	0.995	0.813	0.821	1.005	1.004
g1int813	8	26612249	0.857	1.012	0.728	0.956	0.989	0.911	1.017	0.88	0.826	0.804	0.952	1.016	0.842	0.883	0.898	0.826	0.995	0.967	0.951	0.817	0.956	0.999	0.804	0.748	0.93	0.766	1.007	0.945	0.933	0.779	0.709	0.998	0.984
g1int814	8	26656475	1.038	1.033	1.109	0.871	0.92	1.066		1.014	1.247	1.032	1.022	1.002	1.085	1.042	1.108		1.071	1.053	1.108	1.103	1.073	1.008	0.936	1.07	0.97	1.121	0.962	1.605	1.053	0.994	1.059	1.023	1.031
g1int815	8	26666596		0.925		0.805	0.851	0.876			0.68	0.793	1.211	1.209	0.856	0.929				0.911	0.78	0.61	0.923	1.045	0.856	0.655	0.809		0.918	0.849		0.758	0.77	0.972	0.98
g1int816	8	28618765	0.886	1.096	1.07	0.977	0.915	0.957	1.026	0.865	0.849	0.881	0.833	0.883	0.912	0.88	0.883	0.875	0.992	1.046	1.085	0.803	0.968	1.057	0.879	0.822	0.873	0.908	1.05	0.83	0.883	0.786	0.817	1.02	0.969
g5A04	8	28645064	0.885	1.105		0.952	1.005	0.842	1.071	0.876	0.786	0.827	0.935	1.107	0.85	0.895	0.947		0.858	0.994	1.005	0.83	0.931	1.06	0.955	0.79	0.783	0.759		0.789	0.968	0.804	0.818	0.93	1.029
g1int817	8	31056165	0.945	1	0.967	0.946	0.918	0.972	0.987	0.965	1.009	0.805	0.934	0.944	0.784	0.825		0.828	0.849	1.005	1.028	0.747	0.966	1.015	0.785	0.82	0.867	0.816	1.019	1.121	0.975	0.795	0.784	0.955	1.053
g1int818	8	31096919	0.768	1.114	0.848	0.962	0.924	0.877			1.023	0.693	0.931	1.018		0.762			1.014	0.982	1.006	0.794	0.955	0.96	0.858	0.801	0.802	0.633	1.131	1.193		0.771	0.789	0.962	0.942
g1int819	8	31124717	0.862	0.968	0.837		0.998	0.968	1.012	0.795	1.199	0.781	0.913	0.98	0.799	0.843	0.978	0.804	0.942	0.953		0.809	0.924	0.951	0.807	0.736	0.93	0.739	1.054	0.911	0.922	0.788	0.768	0.974	0.969
g1CNS54	8	31263980	0.872	1.036	0.881	0.957	1.083	1.014	1.035	0.975	1.266	0.914	0.884	1.021	0.857	0.847	1.028	0.881	0.962	1.063	1.097	0.88	1.039	1.02	0.812	0.826	0.921	0.768	1.037	0.907	0.967	0.795	0.825	1.025	0.999
g7C04	8	32391325	0.907	0.952	0.861	0.974	1.012	0.93	0.967	0.852	1.3	0.78	0.846	0.85	0.771	0.795	0.941	1.182	0.923	0.944	1.023	0.828	0.951	0.982	0.694	0.807	0.906	0.696	0.999	2.138		0.729	0.801	0.904	0.931
g1int820	8	33104566	1.066			0.961	0.95	0.987	1	0.93	1.071	0.853	0.894	0.959	0.887	0.853	0.931		0.851	1.085	1.071	0.842	1.194	1.031	0.974	0.905	0.981		0.904	1.326	0.966	0.95	0.863	0.93	1.074
g1int821	8	33104723	0.914	0.943	0.791	0.92	0.983		0.996	0.873	1.314	0.796	0.973	0.904	0.883	0.773	0.752		0.815	0.994	0.967	0.783	1.33	0.994	0.768	0.832	1.066			1.531	0.907	0.785	0.741	1.016	0.887
g1int822	8	35450018	0.956	1.037	0.928	0.932	0.947	0.778	0.944	0.845	0.925	1.102	0.793	0.932	0.733	0.754	0.906	0.948	1.065	1.021	1.307	0.745	1.195	0.962	0.734	0.72	1.118	0.719	0.967	1.138	0.969	1.003	0.736	0.963	0.992
g1CNS531	8	36653064	0.865	0.99	1.03	0.946	1.022	0.942	0.974	0.902	0.939	1.167	0.921	0.945	0.822	0.858	0.951	1.007	0.867	1.007	1.29	0.803	1.254	0.984	0.872	0.727	1.155	1.285	0.922		0.974	1.069	0.774	0.913	0.987
g8A04	8	38260917	0.922	0.965	1.012	1.003	1.075	1.193	1.043	1.036	1.184	1.252	0.89	0.976	0.931	1.536	0.879	0.996	1.091	1.102	1.346	0.815	1.268	1.071	0.949	0.87	1.058	1.176	1.028	1.285	1.061	1.007	1.038	0.972	1.102
g1int823	8	38297163	0.893	0.926	0.995	0.971	1.05	1.252	1.039	0.981	1.19	1.267	0.928	1.074	0.904	1.765	0.985	1.08	1.071	1.049		0.794	1.249	1.073	0.965	0.816	1.037	1.323	1.164	1.103	1.111	1.041	0.966	0.933	1.04
g1int828	8	38299693	0.87	0.968	1.003		1.006	1.224	1.117	0.94	1.198	1.217	0.864	1.099	0.853	1.743	0.878	1.217	1.103			0.768	1.316	1.038	0.83	0.771	1.041	1.331	1.145	0.889	1.104	1.121	1.003	0.941	1.042
g1int824	8	38318840	0.821	0.944	0.927	0.949	1.056	1.187	1.131	0.931	1.238	1.332	0.979	1.144	0.892	1.806	0.906	1.104	1.078	1.096		0.741	1.327	1.092	0.905	0.833	1.054	1.361	1.161	0.968	1.089	1.066	1.017	0.937	0.999
g1int825	8	38335306		0.833			0.816			1.013	1.089	1.269	1.052	1.182	0.873	1.72		1.298		1.119									1.01	0.902	0.878	1.017		1.069	0.932
g1int826	8	38384503	0.968	0.956	1.017	0.991	1.084	1.226	0.981	0.961	1.217	1.295	0.917	1.062	0.906	1.82	0.917	1.109	1.077	1.105	1.272	0.858	1.315	1.101	0.98	0.85	1.086	1.345	1.231	1.028	1.046	1.127	0.974	0.972	1.034
g1int827	8	38388329	0.881	1.009	1.004	0.959	1.066	1.193	0.951	0.932	1.273	1.312	0.851	0.935	0.946	1.932	0.991	1.15	1.022	1.04	1.293	0.843	1.26	1.089	0.951	0.841	1.08	1.34	1.188	0.837	1.026	1.092	0.963	0.955	1.013
g1CNS517	8	40010617	0.797	1.032	0.991	0.958	1.018	1.238	1.108	0.949	1.124	1.401	0.988	1.044	1.451	1.806	0.888	1.062	1.018	1.123	1.274	0.756	1.299	0.999	0.826	0.742	1.059	1.43	1.081	1.361	1.052	1.111	1.15	0.941	1.03
g8E06	8	41825747	1.019	1.086	0.979	1.012	1.077	1.259	1.133	0.939	1.292	2.331	1.081	1.091	2.365	2.487	0.894	1.03	1.07	1.472	1.302	0.824	1.197	1.042	1.014	0.814	0.992	1.563	1.142	1.419	1.051	1.095	1.165	0.908	1.046
g5B04	8	41825786	1.021	1.066	1.024	1.012	1.045	1.27	1.048	0.971	1.315	2.437	1.059	1.11	2.954	2.539	0.932	1.011	0.931	1.484	1.285	0.823	1.28	1.064	1.026	0.745	0.959	1.628	1.135	1.461	1.079	1.085	1.128	0.979	1.037
g1int832	8	42283104	1.015	1.001	1.008	0.993	1.024		1.143	0.961	1.251	2.124	1.058	1.098	2.131	2.518	0.913	0.977	0.955	1.499	1.284	0.775	1.261	1.112	1.136	0.756	0.927	0.882	1.203	0.9	1.06	1.18	1.132	0.984	1.044
g1int833	8	42287374	1.08	1.129	0.975	1.069	1.069	1.221	1.094	0.962	1.247	2.242	0.972	1.105	2.221	2.466	0.837	1.042	1.012	1.522	1.318	0.842	1.272	1.101	1.092	0.82		0.952	1.214	1.078	1.088	1.155	1.208	0.955	1.014
g1int834	8	42355100		1.093	1.143	0.999	1.009		1.103	0.926	1.223	2.154	0.9	0.996	1.328	2.384	0.915	0.884	1.012	1.418	1.274	0.794	1.273	1.039	0.991	0.775	0.91	0.827	1.168	1.189	1.067	1.092	1.208	0.999	1.02
g1int829	8	42359470	1.01	0.843	0.836	0.946	0.957		1.056	0.881	1.183	2.177	1.041	1.063	1.352	2.36			0.909	1.446	1.264	0.835	1.252	1.085	1.134	0.73	0.93		1.166	0.926	1.051	0.969	1.072	0.952	0.954
g1int830	8	42369902	1.126	1.149	1.04	1.003	0.996	1.241	0.859	1.049	1.219	2.109	0.914	1.034	1.18	2.328	0.904	1.085	1.05	1.27	1.296	0.832	1.25	1.101	0.981	0.787	0.946	0.951	1.179		0.999	1.076	1.164	0.97	1.006
g1int831	8	42382797	1.07	1.072	0.991	1.035	0.979		1.116	0.993	1.217	2.036	0.965	1.08	1.197	2.4	0.953	0.829	0.967	1.453	1.265	0.779	1.129	1.09	0.988	0.791			1.139	1.262	1.044	1.07	1.175	0.978	1.015
g1CNS53	8	43166289	1.12	1.055	0.993	1.015	1.038	1.178	0.972		1.078	0.876		0.987	1.014	1.744	0.898	0.966	0.892	1.157	1.208	0.85	1.14	1.006	1.063	0.836	0.993	1.104	1.084	1.101	1.009	0.924	1.077	0.979	0.982
g1CNS299	8	43788263	1.212		1.04	1.013	1.021	1.257			0.999			0.917					1.023	1.117	1.157	0.88	1.045			0.781	0.976	0.815				0.993	1.145	0.957	0.874
g1CNS106	8	47025509	1.13	1	0.958	0.964	1.128	1.242	1.061	0.867	1.817	1.494	1.363	1.422	2.133	1.34	0.927	1.306	1.049	1.37	1.254	1.032	1.209	0.97	1.038	0.873	1.035	1.486	1.23	1.028	1.009	1.121	1.252	0.97	0.954
g1CNS153	8	48064196	1.101	1.151	1.103	1.003	1.053	1.114	1.095	0.967	1.21	1.072	0.971	0.934	1.249	0.903	0.952	1.129	1.088	1.237	1.351	1.06	1.268	1.137	1.156	1.04	1.036	1.321	1.069	1.207	1.068	1.003	1.253	1.217	1.056
g1CNS50	8	48978253	1.135	1.136	1.034	1.046	1.031	1.239	1.035	0.995	1.143	1.262	0.998	1.009	1.291	0.951	0.93	0.994	1.034	1.189	1.25	0.963	1.249	1.074	1.009	0.991	0.983	1.079	1.054	1.529	0.936	1.03	1.243	1.125	0.983
g1CNS52	8	50258190	1.009		1.108		1.004				1.069		1.04	0.945	1.379	0.982		1.001			1.234	0.949	1.109	0.903		0.81	1.001	1.174			0.791	1.044	1.134	0.89	1.008
g1CNS104	8	51403712	1.125	1.091	0.952	0.992	0.976	1.179	0.975	0.857	1.273	1.057	0.97	0.967	1.356	0.875	0.906	0.913	0.935	1.183		0.958	1.21	0.951	1.023	0.759	0.973	1.228	1.091	1.17	0.885	1.009	1.011	0.89	1.018
g1CNS102	8	52776792	1.112		0.928	1.036	1.015	1.212		0.933	1.101	1.055	0.945	1.017	1.686	0.864		1.036	0.925	1.138	1.257	0.963	1.146			0.837	0.992	1.215	1.006		0.976	1.05	1.005	0.89	1.051
g11F11	8	53576429	1.117	1.178	1.012	1.012	0.932	1.106	0.999	0.983	1.31	1.163	0.904	0.97	1.397	0.886	0.925	1.05	0.948	1.261	1.226	1.014	1.259	1.042	1	0.834	1.001	1.297	1.125	1.611	1.149	1.092	1.124	0.926	1.053
g5C04	8	54844920	1.042	1.041		1.071	0.969	1.18	1.015	0.909	1.457	1.176	0.961	1.012	1.625	0.971	0.95	0.884	1.016	1.243	1.482	0.985	1.269	1.059	1.008	0.86	1.063	1.357	1.134	1.716	1.12	1.078	1.097	0.816	0.967
g5D04	8	55683872	1.152	1.147	1.022	1.055	1.02	1.245	0.977	0.861	1.359	1.206	1.035	1.125	1.463	0.947		0.948	1.057	1.223	1.386	0.961	1.252	0.995	0.915	0.835	1.062	1.421	1.114	1.675	1.154	1.048	0.993	0.846	0.979
g6H12	8	57031771	1.133	1.174	1.017	1.038	1.047	1.168	0.984	0.939	1.38	1.157	0.969	0.856	1.476	0.9	0.907	1.247	1.023	1.196		1.015	1.239	0.991	1.014	0.898	1.063	1.309	1.098	1.634	1.027	1.025	1.118	0.836	1.027
g1CNS563	8	58375779	1.11	1.047	1.145		1.005	1.161	0.895	0.902	1.243	1.077	0.941	1.016	1.456	0.877	0.952	0.946	1.029			1.016	1.208	1.032	1.015	0.881	1.028	1.163	1.056	1.598	1.053	1.01	1.097	0.89	1.032
g1CNS430	8	59889959		0.892			0.944	1.124		0.739				0.917	1.448	0.949	0.95		0.861			0.892	1.063		0.844	0.786	1.045	1.209		1.122	0.967	0.989	0.862	0.763	0.934
g1CNS482	8	60578078	1.086	1.121	1.171	1.023	1	1.189	0.777	0.871	1.05	1.038	0.767	0.789	1.411	0.825	0.926	0.87	0.966	1.191	1.506	0.951	1.108	1.005	0.986	0.862	1.02	1.15		1.622	1.197	1.017	0.93	0.908	1.048
g1int835	8	61401378	1.085	1.029	1.094	1.005	0.952	1.146	0.994	0.909	1.305	1.169	1.068	1.055	1.511	0.861	0.865	1.027	1.068	1.287	1.447	0.979	1.222	0.984	0.991	0.821	1.012	1.247	1.089	1.719	1.116	1.009	0.956	0.782	1.043
g4F12	8	61814156	1.082	1.015	1.127		0.993	1.23	0.88	0.792	1.248	1.104	1.158	1.083	1.57	0.904	0.944	0.959	0.953	1.13	1.43	0.944	1.162	0.859	0.844	0.804	1.074	1.186	1.037	1.454	0.98	0.984	1.042	0.767	0.99
g1int836	8	64027913	1.201	1.089		0.977	1.021	1.101	0.926	0.97	1.399	1.176	1.015	1.068		0.903	1.013	0.85		1.262	1.631	0.958	1.175	0.984	0.954	0.704	1.026	1.077	1.054	1.999	1.086	0.945	1.151	1.261	1.02
g3B08	8	66269708	1.188	1.024		0.917	1.03	1.219		0.967	1.287	1.101		0.931				0.829	0.965	1.171		0.897	1.165			1.19	1.044			1.127		0.976	1.126	1.258	1.001
g5E04	8	67649280	1.255	1.144		1.031	0.993		0.914	0.975	1.326	1.124	0.895	0.909	1.382	0.829	0.98	0.829	0.881	1.217	1.424	0.967	1.361	1.037	1.019	1.327	1.197	1.248	1.096	1.534	1.126	1.033	1.012	1.194	0.994
g9A04	8	71218678	1.112	1.041	1.089	1.036	0.993	1.165	0.967	1.011	1.286	1.026	1.158	1.018	1.265	1.084	0.89	0.972	1.021	1.273	1.407	1.003	1.324	1.005	0.931	1.169	1.131	1.164	1.008	1.172	1.077	0.974	1.07	1.218	1.036
g1CNS434	8	72911734	1.195	0.918	1.226	1.045	0.993	1.231	1.005	1.016	1.413	1.157	1.06	1.055	1.47	0.927	0.97	1.146	1.037	1.255	1.529	0.969	1.405	0.994	1.011	1.257	1.066	1.216	1.064	1.655	1.123	1.029	1.099	1.339	1.04
g1int838	8	74766888	1.252	1.036	1.028	0.993	0.986	1.201	0.892	0.957	1.328	1.095	0.841	0.908	1.326	1.009	0.936	1.065	1.013	1.17	1.411	0.985	1.362	1.094	1.076	1.235	1.118	1.215		1.299	1.05	0.946	1.197	1.222	1.001
g1CNS360	8	76034751	1.189	1.036	1.275	0.989	0.965	1.201	0.936	0.931	1.284	1.117	1.028	1.028	1.444	0.861	0.931	1.139	0.986			0.933	1.323	0.997	0.957	1.275	1.277	1.218		1.539	1.084	1.035	1.019	1.204	1.015
g1CNS345	8	77339586	0.929	1.013	1.141	0.967	1.033			0.951	1.183	1.086	0.913	0.882	1.233	0.853	0.99		0.944	1.142	1.473	0.935	1.284	1.023	1.118	1.141	1.105	1.158		1.359	1.127	0.979	0.916	1.232	0.933
g1int839	8	78698284		1.021		0.957	0.868	1.08		0.882	1.159	1.073		0.824	1.055	0.87	0.676			1.126	1.398	0.804	1.274	0.853	0.799	1.019	1.026	0.912	0.966	1.385	0.897	0.764		1.119	0.915
g4B06	8	80324483	1.158	1.045	1.261	0.976	0.991	1.198		0.903	1.363	1.052	0.978	0.969	1.262	0.851	0.914	1.075	0.928	1.221		0.916	1.205	0.962	0.953	0.971	1.124	1.372	1.002		1.259	1.006	0.993	1.25	0.985
g1CNS13	8	81493485	1.04	1.154	1.157	0.995	1.058	1.302	0.951	0.905	1.353	1.14	0.874	1.008	1.341	0.885	0.934	0.995	0.969	1.187	1.452	0.945	1.241	1.039	0.957	1.085		1.278		1.5		1.112	1.109	1.213	1.051
g1CNS59	8	82728066	1.132	1.175	1.157		0.917	1.093	0.936	0.904	1.166	1.021	0.956	0.941	1.205	0.867	0.887	1.063	0.951	1.186	1.39	0.95	1.212	1.048	0.999	1.047	1.066	1.339	1.026	1.296	1.062	1.012	1.089	1.267	1.027
g1CNS36	8	84001861	1.128	1.278	1.097	0.995	1.02	1.149		0.932	1.278	1.045	0.881	0.87	1.225	0.856	0.949	1.006	1.017	1.237	1.295	0.956	1.194	0.895	0.93	1.056	0.967	1.197	1.004	0.997	0.963	1.008	0.981	1.234	1.043
g1CNS220	8	85433025	1.127	1.199	1.195	0.964	1.01	1.146	0.991	0.891	1.314	1.059	0.991	0.924	1.222	0.907	1.001	1.108	1.051	1.158		0.935	1.185	1.013	0.946	0.912	1.024	1.29	0.962	0.966	1.181	0.999	1.028	1.302	1.028
g1CNS18	8	86197950	1.125	1.088	1.288	1.024	1.041		1.04	1.025	1.443	1.185	0.949	0.994	1.333	0.97	0.885	1.238	1.099	1.241	1.444	0.969	1.22	1.005	0.918	1.003		1.223	1.035	1.601	1.264	1.097	1.096	1.265	0.999
g1int840	8	89003004		0.918	1.313	0.97	0.918				1.331	1.101	1.005	0.909		0.874		1.265	1.078	1.253	1.447	0.944	1.223	0.975	1.053	0.898	0.923		1.037	1.475	1.139	0.906	0.975	1.192	0.979
g3E12	8	90947977	1.279	1.106	1.082	0.992	0.939	1.002		0.869	1.194	0.99	0.909	0.927	1.201		0.954	1.26	0.843	1.233	1.377	0.944	1.117	1.008	1.02	1.006	1.041	1.17		1.284		0.966	1.059		0.813
g5F04	8	92904581		0.955		1.072	1.05	1.168	0.832	1.029	1.448	1.139	0.952	0.915	1.323	0.968	0.997	1.03	0.906	1.155	1.153	0.967	1.211	1.081	0.943	1.11	0.99		1.064	1.498		1.064	1.036	1.241	0.815
g1CNS323	8	94050592	1.312	1.104		1.062	1.04		0.992	1.044	1.481	1.164	0.909	0.996	1.276		0.875	1.287	1.024	1.246	1.202	0.864	1.164	1.06	1.044	1.169	0.98	1.229	0.937	1.654	1.502	1.102	1.078	1.38	1.045
g1CNS415	8	95496349	1.117	1.046	1.176	1.021	1.03	1.12		0.954	1.311			1.014	1.103	0.932	0.834	1.359	0.944	1.21	1.214	0.987	1.159	1.042		1.045	0.977	1.045				1.042	1.011	1.139	1.049
g9E01	8	96800777	1.041	1.267		0.992	1.018	1.102	1.149	1.013	1.269	1.04	0.984	1.065	1.121	0.845			0.862	1.22	1.122	1.245	1.226	1.005	1.039	1.042	1.082		1.454	0.808	1.593	1.249	1.027		0.994
g1int841	8	96904512	1.177	1.076		0.976	1.057	1.009	0.978	1.064	1.512	1.198	1.075	1.149	1.279		0.909	1.107	0.921	1.264	1.112	1.013	1.236	1.004	1.106	1.122	0.992	1.188	1.103	1.703	1.354	1.019	1.057	1.197	0.957
g1CNS261	8	98198501	1.23	1.03	1.284	1.034	1.063	1.259	1	1.029	1.759	1.274	1.134	1.129	1.538	1.04	0.848	1.123	1.044	1.262	1.56	0.963	1.251	1.036	1.157	2.062	1.033	1.357	1.077	1.721	1.622	1.039	1.127	1.3	1.081
g1int843	8	100738763	1.28	1.095	1.175	0.97	1.029	1.166		1.027	1.308	1.153	1.003	1.002	1.187	0.825	0.964	1.169	0.983	1.176	1.58	0.926	1.188	1.112	1.041	1.505	0.989	1.241	1.058	1.142	1.454	0.932	1.001	1.488	1.026
g1CNS396	8	102004873	1.322	1.024	1.235	0.976	1.051	1.234	0.948	1.061	1.523	1.284	1.148	1.114	1.454	1.102	0.928	1.202	0.991	1.273	1.735	1.018	1.286	1.123	1.538	1.832	1.152	1.356	1.126	1.382	1.391	0.959	1.201	1.481	1.02
g1int844	8	103646239	1.761	1.152	1.418	1.016	1.12	1.374	0.987	1.091	2.043	1.369	0.963	1.094	1.646	1.063	0.914	1.306	1.158	1.31	1.903	1.056	1.295	1.239	1.419	1.988	1.161	1.401	1.262	1.169	1.714	0.99	1.1	1.541	1.095
g1CNS20	8	104422933	1.396		1.293	1.017	1.067	1.136		0.967	1.475	1.128	0.961	1.081	1.28	0.865	0.918	1.039	0.982	1.195	1.73	0.948	1.221			1.679	1.162	1.218				0.955	1.043	1.413	0.988
g1CNS23	8	105682321	1.606	1.05	1.399	1.003	1.119	1.208	0.967	0.991	1.516	1.241	0.999	1.082	1.395	0.94	0.872	1.2	0.986	1.218	1.853	1.055	1.237	1.153	1.321	1.627	1.155	1.346	1.144	1.689	1.431	0.897	1.118	1.514	0.996
g1CNS29	8	106706293	1.611	1.117	1.335	1.034	1.064	1.229		0.923	1.394	1.138	1.065	0.993	1.187	0.881	0.899	0.962	1.005	1.102	1.819	0.945	1.155	0.976		1.517	1.155	1.083		1.516	1.361	0.895	1.158	1.466	0.993
g1CNS105	8	108412734	1.562	1.216	1.422	1.001	0.99	1.267	0.948	0.942	1.322	1.175	0.87	0.92	1.309	0.903	0.814	1.048	0.96	1.178	1.755	0.941	1.211	1.197	1.296	1.571	1.096	1.313	1.123	1.802	1.368	0.945	1.072	1.534	1.051
g1int845	8	109473585	1.232	0.983	1.025	0.966	0.968	1.163	0.952	1.022	1.321	1.117	0.904	0.854	1.122	0.929		0.948	1.001	1.119	1.451	1.04	1.13	1.166	1.183	1.428	1.044	1.016	1.057	1.275	1.183	0.864	1.143	1.312	1.015
g1CNS91	8	110623681	1.541	1.106	1.452		1.062	1.228	1.057	0.942	1.505	1.194	1.065	1.072	1.507	0.974	0.906	1.189	1.052			1.015	1.251	1.189	1.293	1.731	1.195	1.241	1.05	1.395	1.557	0.97	1.264	1.548	1.053
g1CNS62	8	111781412	1.598	1.219	1.354	1.042	1.011	1.201	0.817	0.908	1.165	1.106			1.151	0.865	1.011	1.033	1.066	1.252	1.609	0.901	1.159	1.096	1.131	1.414	1.074	1.341	0.939	1.412	1.292	0.911	1.123	1.499	1.025
g1CNS70	8	112847412	1.477	1.094	1.377		0.974	1.231	0.996	1.031	1.217	1.024	1.009	1.017	1.08	0.878	1.058	0.828	1.031			1.004	1.072	1.184	1.16	1.331	1.058	1.142	1.105		1.302	0.986	1.149	1.398	1.02
g1CNS74	8	114171406	1.097	1.221	1.218		0.979	1.154	0.91	1.079	1.055	0.97	1.017	1.02	1.122	0.873	0.961	0.938	1.014	1.214		0.922	1.176	1.015	1.072	1.157	0.917	1.219	0.995	1.811	1.113	0.975	1.183	1.302	1.056
g1CNS28	8	116334757	1.5	1.069	1.371	0.986	0.928	1.264	0.826	1.017	1.39	1.124	0.89	0.878	1.122	0.839	0.905	0.978	1.049	1.225		0.921	1.167	1.145	1.148	1.474		1.308		1.474	1.362	1.103	1.273	1.511	1.213
g1CNS34	8	117853649	1.577	1.23	1.469	1.016	1.036	1.284	0.944	1.075	1.503	1.233	0.953	1.075	1.21	0.92	0.917	1.143	1.143	1.324		1.017	1.261	1.279	1.548	1.674	1.103	1.33	1.125	1.722	1.571	1.146	1.447	1.614	1.301
g1int846	8	118757311	1.811	1.081	1.41		1.05	1.303	1.003	1.054	1.51	1.228	1.108	1.204	1.448	0.982	0.956	1.208	0.976			0.987	1.305	1.283	1.469	1.668	1.115	1.361	1.16	1.535	1.528	1.091	1.558	1.595	1.293
g1int847	8	118828903	1.879		1.61	0.928	1.015	1.232	0.964	1.11	1.484	1.354	0.964	1.078	1.416	0.925	0.88		1.134	1.108	1.866	1.015	1.242	1.235	1.446	1.688	1.095	1.396			1.623	1.071	1.407	1.51	1.278
g5G04	8	119096485	1.913	1.208		1.073	1.11		0.972	1.017	1.508	1.233	0.996	1.02	1.353	0.881	0.907	1.133	1.061	1.317	1.912	1.027	1.278	1.279	1.478	1.772	1.11	1.379	1.142	1.77	1.522	1.112	1.485	1.568	1.296
g1int848	8	119107258		1.145		1.002	1.003	1.144	0.931	1.019	1.529	1.264	1.004	0.911	1.455	1.011		1.379	1.029	1.256	1.854	1.115	1.248	1.247	1.389	1.61	1.01		1.188	1.4	1.467	1.043	1.569	1.568	1.269
g1int849	8	120232805	1.294	1.048	1.293	1.083	1.053	1.204	1.008	1.077	1.413	1.214	0.999	1.014	1.24	0.95	1.004	1.187	1.103	1.273	1.583	1.062	1.238	1.184	1.151	1.419	1.053	1.663	1.018	1.423	1.313	0.958	1.483	1.575	1.126
g1CNS44	8	121248223	1.683	1.091	1.438	1.09	1.055	1.23	0.891	1.042	1.418	1.185	0.908	0.937	1.423	0.863	0.876	1.143	1.056	1.192		1.014	1.281	1.235	1.329	1.627	1.106	1.371	1.131	1.13	1.44	1.034	1.623	1.741	1.185
g1int1322	8	121248223	0.886	0.831	0.821	0.954	0.892	0.881		0.942	0.8	0.914		0.898		0.839	0.836	0.652	0.936	0.977	0.952	0.804	0.941	0.89	0.713	1.076	0.84	0.81	0.773		0.729	0.733	0.848	0.958	0.804
g1CNS133	8	122641591	1.495			0.969	1.021				1.56	1.16	1.009	0.954	1.243	0.905	0.82	0.658	1.048	1.202	1.745	0.997	1.102	1.157	1.172	1.505						1.202	1.391	1.608	1.197
g1CNS31	8	123818644	1.631	1.143	1.37	1.095	1.144	1.406	1.036	1.108	1.925	1.42	1.085	1.239	1.571	1.081	0.905	1.143	1.121	1.343	2.054	1.061	1.314	1.312	1.33	1.891		1.395	1.199	1.799	1.593	1.096	1.704	1.62	1.243
g1CNS158	8	124708761	1.582	1.202	1.314	1.057	1.019	1.212	1.017	1.161	1.756	1.321	1.147	1.158	1.602	1.025	1.453	0.961	1.054	1.314		1.032	1.579	1.297	1.466	1.672	1.272	1.282	1.249	0.965	1.558	1.14	1.641	1.45	1.255
g1CNS159	8	126133308	1.644	1.194	1.278	1.018	1.025	1.233	1.006	1.131	1.406	1.194	1.2	1.103	1.381	0.914	1.425	0.922	1.061			0.994	1.449	1.229	1.364	2.342	1.231	1.338	1.083	1.625	1.434	1.065	1.646	1.461	1.291
g1CNS100	8	127636652	1.644	1.163	1.311	1.055	1.109	1.224	0.961	1.238	1.701	1.236	1.102		1.388	0.962	1.305	1.129	1.159	1.224	1.975	1.073	1.45	1.229	1.326	2.597	1.254	1.438	1.231	1.739	1.427	1.114	1.295	1.51	1.404
g1int850	8	128722002	1.75	1.139	1.202	1.034	1.056		1.142	1.241	1.797	1.352	1.109	1.15	1.434	0.962	1.407	1.008	1.073	1.363	2.127	1.033	1.593	1.307	1.374	2.43	1.2	1.241	1.209	1.824	1.692	1.03	1.8	1.504	1.492
g9H01	8	128800718	1.088	1.029	0.923		1.072	1.204	1.012	1.127	1.185	1.044	1.03	0.985	1.202	1.055	0.922	0.895	1.186			0.891	1.094	1.072	0.957	1.005	0.96	1.026	0.931	1.158	1.128	1.019	1.052	1.125	0.955
g1CNS129	8	130176690	1.181	1.18	1.154	1.041	1.065	1.122	1.058	0.991	1.25	1.125	1.031	0.996	1.245	0.951	1.146	1.103	1.051			1.038	1.347	1.132	1.113	1.092	1.062	1.392	1.014		1.135	0.98	1.255	1.268	1.069
g1CNS609	8	131580116	1.375	1.206	1.331	1.084	1.073	1.217	1.026	1.12	1.428	1.216	1.187	1.053	1.294	0.958	1.203	1.044	1.063	1.243	1.652	1.054	1.435	1.279	1.225	1.031	1.081	1.337	1.078	1.385	1.353	1.02	1.162	1.362	1.039
g1CNS19	8	131812258	1.379	1.159	1.281	1.058	1.125		0.979	1.104	1.515	1.16	1.187	1.177	1.4	0.947	1.337	0.89	1.09	1.178	1.91	1.016	1.408	1.176	1.146	1.085		1.317	1.078	1.52	1.337	1.07	1.22	1.524	1.039
g1CNS16	8	133156759	1.26	1.078	1.187	1.076	1.189		1.022	1.274	1.655	1.274	1.267	1.184	1.49	1.065	1.239	0.975	1.01	1.199	1.993	1.044	1.426	1.191	1.208	1.095		1.407	1.175	1.689	1.528	1.132	1.374	1.524	1.048
g1int851	8	134423468	1.298	1.037	1.324	1.049	1.049		1.166	1.22	1.614	1.456	1.279	1.257	1.726	1.126	1.316	1.077	1.088	1.214	1.223	0.991	1.521	1.278	1.466	1.129	0.906	1.391	1.246	1.87	1.687	1.11	1.356	1.588	1.096
g1int852	8	135822643	1.248	1.018	1.26	1.018	1.087	1.243	1.05	1.199	1.321	1.196	1.078	1.062	1.393	0.929	1.314	1.02	1.055	1.121		1.005	1.445	1.219	1.277	1.09	0.918	1.319	1.118	0.852	1.66	1.067	1.271	1.53	1.007
g1CNS92	8	137053637	1.225	1.057	1.228	0.968	1.129	1.243	0.893	1.09	1.292	1.209	1.174	1.046	1.326	0.937	1.337	0.908	1.014	1.104	1.101	1.001	1.429	1.216	1.026	1.001	0.91	1.195	1.208	1.684	1.488	1.038	1.235	1.666	1.009
g1CNS134	8	138579417	1.227	1.119	1.272	1.008	1.113	1.157	0.953	1.073	1.134	1.215	0.97	0.957	1.338	0.912	1.329	0.988	1.014	1.117	1.14	0.973	1.387	1.168	1.066	0.941	0.894	1.383	1.105	1.63		1.009	1.14	1.49	0.989
g1CNS79	8	139825970	1.212	0.97	1.255	1.036	1.246	1.204	1.121	1.289	1.71	1.464	1.366	1.341	1.789	1.211	1.319	1.097	1.05	1.219		1.033	1.536	1.243	1.126	1.09	0.914	1.429	1.216	1.938	1.628	1.096	1.303	1.664	1.037
g1CNS75	8	141603135	1.325	1.003	1.296	1.023	1.118	1.267	0.951	1.181	1.7	1.412	1.063	1.077	1.612	1.121	1.47	1.15	1.115	1.202	1.175	1.024	1.541	1.291	1.054	1.139	0.882	1.419	1.189	0.995	1.427	1.086	1.34	1.562	1.024
g5A05	8	143739886	1.288		1.177	0.965	1.115	1.41	1.024	1.225	1.33	1.404	1.182	1.142	1.586	1.324	1.433	0.755	1.067	1.323	1.14	0.962	1.282	1.159	1.028	1.021	0.933	1.571	1.206	1.73	1.477	1.095	1.239	1.484	1.05
g7H09	8	146029133	1.164	1.03	1.171	1.037	1.136	1.21	1.143	1.195	1.573	1.343	1.186	1.145	1.305	1.115	1.417	0.932	1.058	1.251		1.102	1.341	1.168	1.203	1.054	0.989	1.224	0.99	1.681	1.461	1.075	1.311	1.455	1.059
g7A10	9	216485		1.156		0.986	1.092	1.097	1.126	0.981	1.648	1.233	0.934	1.04	1.122	0.999				1.207	1.241	0.862	1.191	1.137	1.048	1.104	1.179	1.152	1.376	1.461	0.852	1.192	1.314	1.492	0.93
g1int854	9	414735	1.055	1.277	0.996	0.967	1.089		1.011	0.852	1.694	1.163	0.914	0.945	1.187	1.027	1.021	1.547	1.042	1.342	1.226	0.879	1.235	1.218	1.279	1.041		1.08	1.092	0.801	0.805	1.213	1.382	1.362	0.827
g1int855	9	414839	1.135	1.213	0.998	0.941	1.095	1.071	1.07	0.923	1.662	1.125	0.929	0.955	1.193	1.012	0.976	1.457	0.962	1.317	1.224	0.812	1.313	1.222	1.22	1.045	1.043	1.086	1.249	1.271	0.844	1.238	1.313	1.321	0.817
g1int853	9	442668	1.189	1.136	1.064		1.096	1.017	1.054	0.897	1.584	1.161	0.908	1.013	1.142	1.028	0.964	1.603	0.995			0.728	1.318	1.211		1.011	1.112	1.029	1.021	1.26	0.741	1.12	1.364	1.295	0.838
g8F06	9	1998011	1.098	1.266	1.015		1.074	1.1	1.06	0.856	1.373	1.179	0.863	1.022	1.097	1.011	1.109	1.544	1.022	1.339		0.717	1.297	1.231	1.24	1.216	1.158	1.203	1.291	1.539	0.773	1.222	1.322	1.306	0.837
g3C10	9	2280507	1.087	1.284	1.083	1.088	1.163		1.043	0.881	1.44	1.189	1.021	1.102	1.264	1.11	1.004	1.658	1.071	1.333	1.32	0.813	1.275	1.163	1.175	1.293	1.166	1.251	1.184		0.784	1.268	1.329	1.391	0.808
g1int856	9	3277783	0.999	1.169	1.085	1.084	0.999	1.019	0.816	0.978	1.134	1.059	0.791	0.767	0.99	0.885	1.037	1.318	1.028	1.265	1.239	0.778	1.212	1.106	1.113	1.096	1.017	1.119	1.071	1.223	0.7	1.016	1.213	1.296	0.842
g1CNS319	9	5009594	1.119	1.266	1.072	1.13	1.101		1.009	0.963	1.346	1.164	1.076	1.008	1.204	1.004	1.163	1.223	0.982	1.29	1.211	0.845	1.228	1.156	1.097	1.148		1.288	1.193	1.37	0.844	1.06	1.313	1.374	0.816
g1int857	9	6959114	1.085	1.169	0.896	1.094	1.062	1.066	0.78	0.791	1.346	1.143	0.985	1.023	1.13	0.942	0.968	1.363	1.014	1.32	1.27	0.765	1.242	1.18	1.074	1.232	1.155	1.134	1.133	1.419	0.748	1.048	1.389	1.373	0.849
g1int858	9	7740086	1.014	1.182	1.146	1.144	1.021	1.056	0.916	0.857	1.313	1.145	0.97	0.938	1.109	1.032	1.051	1.378	1.034			0.776	1.242		1.015	1.183	1.092	1.172	1.094	1.238	0.755	1.001	1.268	1.254	0.839
g1int859	9	8228482	1.089	1.271	0.927		1.003	1.057	0.955	0.899	1.331	1.112	1.027	1.009	1.099	0.98	1.059		1.075			0.739	1.221	1.141	1	1.164	1.057	1.179	1.182	1.303	0.706	1.043	1.166	1.313	0.778
g1int860	9	10288756	1.164				0.914	1.018		0.904	1.11	0.974	0.929		0.975	0.933	1.009	1.129	0.993			0.716	1.123	1.046		1.064	0.964	1.141		1.143	0.736	0.953	1.185	1.22	0.852
g2H10	9	10523506	1.182	1.29	1.032		0.999	1.031	0.905	0.877	1.261	1.049	0.914	0.912	1.142	0.937	1.016	1.47	0.957	1.249		0.69	1.194	1.125	0.952	1.1	1.093	1.28	1.15	1.167	0.735	0.978	1.184	1.257	0.805
g1CNS279	9	11784247	1.132	1.205	0.971	1.14	1.082				1.229	1.126	0.868	0.883	1.045		1.049	1.349	0.997	1.261	1.267	0.761	1.177	1.133	0.897	1.099	1.016	1.168			0.786	1.056	1.141	1.365	0.832
g1int861	9	13419660	0.976	1.157	0.921		0.965	1.107		0.879	1.391	1.144	0.875	1.022	1.117	1.002	1.076		0.97			0.742	1.245	1.205	0.862	1.191	1.042		1.317	1.323	0.671	0.96	1.317	1.432	0.885
g1int862	9	14010654				1.009	0.895			0.916				0.955	1.098	0.93				1.306	1.2	0.795	1.161	1.189	0.878	1.104	0.923		1.142	1.382	0.575	0.956
g1int863	9	14666046	0.999	1.067	1.09		0.986	0.92	0.96	0.98	1.287	1.116	0.824	0.924	0.946	0.99	1.073	1.497	0.994			0.735	1.274	1.203	0.932	1.152	1.097	1.204	1.21	1.395	0.755	1.028	1.286	1.294	0.804
g1int864	9	14732051	1.19	1.087	1.007	1.041	0.984	1.062	1.062	0.932	1.38	1.089	0.804	0.864	1.004	0.991	0.902	1.552	0.943	1.206	1.207	0.918	1.203	1.189	0.95	1.207	1.033	1.057	1.196	1.296	0.854	1.003	1.147	1.25	0.889
g1CNS337	9	16141129	1.003	1.023	1.051	1.064	1.046	0.954	1.043	0.95	1.642	1.229	1.088	1.276	1.166	1.169	0.962	1.27	0.986	1.317	1.336	0.708	1.351	1.159	0.982	1.19	1.125	1.272	1.267	1.515	0.797	0.938	1.2	1.377	0.843
g1int865	9	17605932	1.101	1.045	1.033	1.008	1.005	0.953	1.042	0.912	1.331	1.129	0.995	1.026	1.032	1.03	0.961	1.076	1.011		1.262	0.778	1.268	1.069	0.761	1.225	1.101	1.206	1.188	1.4	0.784	0.896	1.041	1.336	0.851
g1CNS352	9	18672062	1.098	1.074	1.054		0.969	0.934	1.043	0.89	1.347	1.153	0.96	1.06	0.986	0.991	0.975	1.181	1.02			0.813	1.266	1.17	0.75	1.235	1.109	1.25	1.215	1.857	0.803	0.916	1.121	1.359	0.861
g5D05	9	20172510	1.172	1.049	1.004	1.129	1.024	0.982	1.029	0.892	1.401	1.162	0.971	1.082	1.051	1.072	1	1.206	1.048	1.272	1.337	0.782	1.284	1.188	0.762	1.389	1.162	1.287	1.361	1.887	0.86	0.96	1.129	1.244	0.806
g11H09	9	21733188	1.139	1.092	1.059	1.129	0.876	0.885	1.076	1.012	1.332	1.134	0.887	0.984	1.039	0.997	1.023	1.109	1.078	1.246		0.794	1.311	1.138	0.798	1.085	1.141	1.258	1.275	1.763	0.838	0.965	1.176	1.331	0.77
g8B01	9	21851910	1.081	1.143	1.01	1.066	1.008	0.995	0.965	0.995	1.268	1.145	0.794	0.906	1.039	1.021	0.856	1.231	0.89	1.351		0.823	1.287	0.95	0.808	1.237	1.058	1.232	1.201	1.5	0.789	0.888	1.136	1.267	0.663
g8B07	9	22418310	1.12	1.116	0.956	1.09	1.139	1.11	1.043	1.033	1.296	1.153	0.934	0.881	1.092	1.048	1.043	1.011	1.145			1.032	1.177	1.062	0.901	1.056	1.001	1.087	1.018	1.271	0.972	0.948	1.13	1.225	0.923
g1int866	9	23622982	0.95	1.039	0.956	0.999	1.042	0.974	1.044	0.913	1.297	1.164	0.955	1.067	0.999	0.964	0.926	1.215	0.867	1.333	1.346	0.761	1.224	1.021	0.772	1.205	1.05	1.328	1.095	2.729	0.846	0.925	1.11	1.336	0.633
g1int867	9	24771086		1.057		0.964	0.91	0.918	0.706	0.741	1.084	1.075	0.785			0.899	0.953	0.992	0.951	1.125	1.168	0.8	1.229	0.953	0.8	1.112	0.919	1.047	1.029	1.234	0.683	0.808	0.86	1.193	0.6
g1int868	9	25690196	1.066	1.07	1.063	0.984	0.962	0.989	0.941	0.915	1.2	0.983	0.919	0.947	0.97	0.934	1.011	1.015	0.946	1.237	1.202	0.766	1.174	0.996	0.913	1.069	0.967	1.176	1.089	1.23	0.797	0.864	0.91	1.249	0.748
g1int869	9	26352705	0.938	1.037	0.994	1.045	0.951	0.961	1.144	0.941	1.211	1.05	0.955	0.941	0.975	0.953	0.963	0.969	0.971	1.204	1.163	0.778	1.158	1.022	0.94	1.154	0.934	1.099	0.972	1.288	0.777	0.881	0.878	1.187	0.784
g1int870	9	27124162	0.993	1.083	1.01	0.99	1.04	0.962	0.942	0.922	1.361	1.07	0.951	0.94	1.012	0.932	1.009	1.159	0.962	1.287	1.254	0.783	1.274	1.054	0.926	1.367	1.023	1.308	1.156	1.05	0.851	0.952	0.954	1.355	0.65
g1int871	9	27126499	0.995	1.197	0.969	1.015	1.015	0.962	0.981	0.942	1.346	1.144	0.849	0.964	1.03	0.934	0.997	1.297	0.963	1.146	1.311	0.75	1.285	1.059	0.909	1.441	1.011	1.225	1.153	0.766	0.795	0.904	0.925	1.35	0.663
g1int872	9	27163222	1.05	1.108	1.037	1.067	1.026	0.991	0.993	0.965	1.328	1.181		0.959	1.065	0.982	1.067	1.203	1.024	1.312		0.777	1.288	1.109	1.006	1.307	1.001	1.201	1.216	2.02	0.834	0.931	0.9	1.379	0.694
g1int873	9	27430311	1.036	1.113	1.05	1.006	1.039	1.064	1.058	0.851	1.385	1.115	0.941	1.014	1.054	0.971	1.085	1.332	0.975			0.821	1.271	1.009	0.897	1.236	1.04	1.146	1.122	1.333	0.798	0.911	0.898	1.265	0.642
g1CNS275	9	28756431	1.119	1.219	0.994	1.056	0.978				0.938	1.011	0.859	0.832		0.86	0.958		0.981	1.291	1.218	0.779	1.145	0.981	0.867	1.069		1.167		1.554	0.74	0.938	0.818	1.339	0.627
g1int874	9	30469958				0.935	1.025	1.089		0.852				1.018		1.028		0.888	0.82	1.079	1.11	0.752	1.08	0.808		1.014	0.933	1.085			0.693		0.785	1.086	0.636
g1CNS505	9	30961414	0.949	1.116	1.046	1.047	1.025	1.361	0.928	0.974	1.043	1.082	0.864	0.868	0.86	0.824	1.044		1.023	1.317	1.217	0.773	1.251	1.064	0.883	1.163		1.096		1.399	0.716	0.883	0.899	1.286	0.822
g1int875	9	31664507		0.97		0.944	0.941		0.957	0.931	1.023	1.185	1.001	1.002	0.912	0.926		1.009	0.951	1.262	1.191	0.736	1.169	0.925	0.769	1.05			1.053	1.222	0.656	0.77	0.8	1.226	0.845
g1CNS419	9	33346439	1.052	0.935	1.021	1.013		1.281	1.037	0.972	1.507	1.213	1.072	1.174	1.198	1.224	0.98	1.216	1.054	1.232		0.88	1.368	1.112	0.945	1.148	1.031	1.268	1.149	1.432	0.931	0.954	1.036	1.232	0.846
g1int876	9	34915604	1.125	0.968	0.98		1.037	1.403	0.996	1.022	1.297	1.198	0.957	1.138		1.159	1.049	1.078	1.105	1.317	1.284	0.836	1.282	1.066	1.008	1.306	1.041	1.257	1.212	1.451	0.871	0.923	1.024	1.18	0.869
g1int877	9	36280751	1.061	1.064	1.056	0.979	1.007	1.331	0.882	1.024	1.216	1.167	0.89	1.052	0.937	0.988	1.044	0.973		1.181	1.228	0.776	1.293	1.075	0.91	1.239	0.998	1.253	1.111	2.054	0.811	0.965	0.85	1.197	0.901
g8E08	9	36636209	1.055	1.071	0.965	1.018	1.083	1.261	1.067	1.09	1.283	1.169	0.975	0.981	1.107	1.121	0.986	1.163	1.088	1.273	1.227	0.991	1.247	1.104	1.06	1.147	1.027	1.161	1.025	1.292	1.055	0.973	0.997	1.161	1.005
g10A10	9	36895443	0.966	1.099	0.95	0.991	1.003	1.349	0.876	1.02	1.246	1.159	0.966	1.222	1.057	1.161	0.898	0.962	1.015	1.348	1.224	0.75	1.22	0.917	0.99	1.201	1.014	1.173	1.076	1.563	0.822	1.01	0.976	1.208	0.855
g1CNS162	9	38261411	0.979	1.072	0.969	1.017	1.099	1.401	0.968	1.051	1.372	1.246	1.01	1.228	1.084	1.125	1.03	1.166	1.098	1.407	1.306	0.788	1.318	1.022	0.93	1.211	1.019	1.251	1.202	1.572	0.895	0.959	0.941	1.252	0.837
g1CNS175	9	40205823	1.18	0.906	1.035	1.141	1.101	1.379	0.969	1.205	1.349	1.166		1.025	1.041	1.013	1.146	1.121	1.086	1.303	1.446	0.842	1.223	1.107	0.955	0.988	1.02	0.899	1.107	1.664	1.235	0.922	1.297	1.223	1.169
g1CNS238	9	64887164	0.874	0.977	0.98	1.023	1.351	1.107	0.741	0.923	1.041	0.854	0.732	0.751	0.881	0.805	0.889	1.027	0.87	0.972	1.331	1.111	1.438	1.265	1.117	1.011	0.992	0.966	0.858	0.926	0.954	0.7	0.871	0.926	0.867
g1CNS164	9	45798125	0.965	1.062	1.079	0.989	1.153	1.178	0.966	1.091	1.291	1.013	1.064	1.035	1.045	1.099	0.889	1.028	1.017	1.117	1.34	0.926	1.237	1.067	0.946	0.951	1.021	0.926	0.957	1.145	0.995	0.887	0.989	1.106	0.879
g1CNS176	9	44289153	0.925	1.039	0.986	1.046	1.285	1.062	0.858	0.952	1.069	0.909	0.719		0.894	0.801	0.867	1.012	0.914	0.944	1.306	1.049	1.3	1.171	1.001	0.949	0.966	0.862	0.866	0.959	0.95	0.723	0.915	0.946	0.867
g1CNS80	9	44418232	0.863	1.062	1.007		1.328	1.064	0.751	0.953	0.976	0.795	0.786	0.779	0.833	0.795	0.87	0.948	0.825		1.389	1.088	1.558	1.201	1.074	1.027	1.021	0.899	0.911	0.945	0.868	0.716	0.864	0.968	0.849
g1CNS394	9	64136764	0.992	1.064	0.976	1.021	1.07	1.07	0.95	1.008	1.085	0.968	0.959	0.989	1.003	0.981	0.924	1.033	0.908	1.104	1.322	0.926	1.211	1.062	0.924	0.875	1.053	0.984	0.933	1.058	0.976	0.834	1.035	1.101	1.042
g1CNS227	9	65677627	0.988	1.046	0.951	0.997	1.209	1.16	0.982	1.089	1.396	1.102	1.079	1.107	1.143	1.137	0.918	1.129	1.084	1.098	1.323	0.974	1.326	1.137	0.928	0.982	1.025	0.984	1.063	1.272	1.077	0.851	1.073	1.16	0.925
g1int878	9	66115226	0.872	0.928	0.789	0.979	1.151	0.98	0.906	0.989	1.194	1.119	0.83	0.843	1.14	1.029	0.922	0.848	0.901	1.055	1.244	1.094	1.208	1.289	1.072	0.971	0.952	1.077	0.993	1.314	0.964	0.781	1.032	1.037	0.959
g1CNS209	9	66122055	0.989	1.053	0.845	1.05	1.311	1.034	0.926	1.019	1.147	1.045	0.877	0.869	1.12	0.976	0.886	0.994	1.022	1.085	1.384	1.072	1.22	1.286	1.134	1.05	0.996	1.014	1.02	1.289	1.028	0.824	1.12	1.066	0.984
g1CNS230	9	66528175	0.884	1.026	0.987	1.002	1.344	1.118	0.801	0.959	1.023	0.874	0.754	0.748	0.884	0.793	0.912	0.964	0.922	0.976	1.313	1.103	1.403	1.241	1.077	1.009	0.988	0.913	0.74	0.916	0.899	0.709	0.903	1.018	0.84
g1CNS232	9	66599768	0.937	1.064	0.965	1.057	1.268	1.112	0.804	0.934	1.024	0.863	0.661	0.679	0.887	0.797	0.936	0.922	0.94	1.008	1.339	1.063	1.328	1.174	1.027	0.935	0.987	0.953	0.838	1.031	0.872	0.739	0.904	1.006	0.883
g1CNS228	9	66986798	0.921	1.033	0.969	0.902	1.164	1.01	0.956	1.005	1.151	0.996	0.929	0.871	0.99	0.912	0.964	0.914	1.02			1.049	1.257	1.171	1.066	0.96	0.909	0.977	0.968	1.14	1.043	0.832	1.028	1.101	1.055
g1CNS179	9	67037791	0.936	1.019	0.93	0.938	1.204		0.941	1.074	1.064	0.974	0.881	0.899	0.962	0.877	0.864	0.784	0.925	0.976	1.267	1.011	1.253	1.157	1.105	0.936		0.98	0.899	0.97	0.997	0.797	1.041	1.041	1.021
g1CNS211	9	67049578	0.964	1.042	0.982		1.182	1.025	1.048	1.062	1.207	0.973	0.898	0.881	1.049	0.929	0.986	0.911	0.972	1.091	1.37	1.072	1.267	1.182	1.101	1.015	0.947	0.996	0.981	1.053	1.035	0.832	1.095	1.132	1.038
g1CNS218	9	65578386	1.041	1.024	0.962	1.03	1.11	1.096	1.038	1	1.177	1.015	0.92	0.95	1.066	0.981	0.911	0.954	0.999	1.064	1.164	1.023	1.148	1.092	0.968	0.916	1.019	1.004	1.004	1.1	1.099	0.834	0.985	1.107	1.035
g1CNS178	9	68065092	0.963	1.185	0.925	0.934	1.108	1.123	1.091	1.017	1.181	0.987	0.86	0.848	1.135	0.941	0.854	0.977	1.053	1.051	1.292	1.003	1.299	1.162	1.018	1.043	1.062	0.936	0.958	0.766	1.125	0.961	1.117	1.188	1.093
g1int879	9	68812892	0.977	1.062		1.054	1.072		1.03	1.046	1.236	0.916	1.05	0.84	1.041	0.994	0.858	0.883	1.036	0.967	1.328	1.028	1.132	1.031	0.864	1.042	1.052	1.052	0.89	1.15	1.078	0.958	0.988	1.157	1.028
g1int880	9	68829776	0.993	1.001	1.029	1.045	1.102		0.962	1.058	1.227	0.938	1.012	0.836	0.967	0.982	0.807	0.822	1.003	0.951	1.281	1.056	1.126	1.005	0.95	1.025		1.064	0.863	1.269	1.112	0.962	0.968	1.203	1
g1int881	9	69941488	0.925	1.059		0.954	0.983	0.861		0.964	1.075	0.849	1.064		0.903	0.919	0.736	0.953	1.053	0.926	1.266	0.897	1.023	0.818		0.852	1.02		0.674	0.77		0.87	0.926	1.132	0.973
g8B10	9	19767548	0.979	0.96	0.865		1.014	1.179	1.102	1.09	1.222	1.207	0.967	0.812	1.07	1.032	0.875	1.035	1.097	1.048		1.097	1.126	1.136	1.05	0.978	0.955	1.032	1.008	1.083	1.097	0.855	1.098	1.152	1.101
g1CNS172	9	70993786	1.052	1.041	1.232	1.017	1.017	0.964	0.785	0.984	1.026	0.936	0.822	0.718	1.129	0.798	1.02	1.163	1.026	1.006	1.231	0.992	1.2	1.246	1.09	0.975	1.002	0.908	0.938	1.065	0.868	0.987	1.007	0.998	0.932
g1CNS212	9	73015375	1.027	1.161	0.999	1.039	0.975	1.075	1.03	0.972	1.018	1.036	1.075	0.989	1.248	0.861	0.881	0.88	0.965	1.054	1.253	0.989	1.167	0.966	0.939	0.831	0.952	0.946	0.987	1.582	0.989	1.01	1.13	0.999	1.031
g1CNS163	9	72087968	1.159	0.993	1.055	1.017	1.016	1.006	0.957	0.992	1.121	0.866	0.942	1.008	0.905	0.881	0.868	0.869	1.076	0.999	1.263	0.939	1.105	0.995	0.832	0.911	0.887	1.045	0.88	0.848	1.089	0.97	0.991	1.168	0.991
g1CNS166	9	74358171	1.038		1.009	0.978	0.992	0.95	0.875	0.943	1.011	0.82	0.987	0.85	0.801	0.884	0.825	1.038	1.081	0.948	1.208	0.931	1.015	0.873	0.803	0.763	0.947	0.965	0.824	0.832	1.031	0.914	0.908	1.212	1.024
g5F05	9	76025364	0.983	0.989	0.99	1.017	1.067	0.883	0.983	1.05	1.106	0.914	0.985	0.783	0.888	0.893	0.794	0.977	0.871	0.913	1.361	1.018	1.095	0.946	0.95	0.868	1.027	0.869	0.879	0.832	1.174	0.956	0.92	1.137	1.024
g1int882	9	76025849	0.934	1.067	0.97		1.002	0.851	0.895	1.03	1.139	0.883	1.033	0.798	0.868	0.878	0.842	0.994	1.085			0.925	1.05	0.932	0.886	0.916	0.956		0.886	0.835	1.111	0.909	0.951	1.125	1.004
g2D11	9	78256160	0.978	0.973	0.976	0.896	0.93	0.929	0.818	0.954	0.841	0.78	0.973	0.65	0.963	0.845	0.915	0.741	0.989			0.791	1.017		0.822	0.984	0.876	0.806	0.697	0.975	0.745	0.793	0.917	0.948	0.932
g1int883	9	79351514	1.011	1.02	0.954	0.99	1.032	0.861	0.855	0.985	1.134	0.883	1.042	0.908	0.844	0.931	0.817	0.993	1.147	0.972	0.979	1.024	1.053	0.885	0.965	0.841	0.983	0.956	0.796	0.742	1.015	0.877	0.954	1.166	0.985
g1CNS364	9	80713682	1.16	1.057	1.116	0.99	0.994	0.901		1.181	1.048	0.893	0.943		0.908	0.904	0.866		1.003		1.025	0.984	1.023	1.017	0.987	0.84	1.005	0.91	0.803	0.734	1.203	0.964	0.859	1.225	0.98
g1int884	9	82452189	0.896	0.998	0.996	1.022	1.024		0.896	0.983	1.117	0.957	1.04	0.981	0.966	1.037	0.827	1.266	0.994	0.96	0.963	0.843	1.045	0.92	0.935	0.847		0.987	0.932		1.029	0.887	0.961	1.151	0.985
g1int885	9	82818244	0.989	1.016	0.942	0.912	0.881		1.044	0.959	1.083	0.834	0.969	0.806	0.971	0.804	0.749	0.779	0.887	0.862	1.061	0.815	0.979	0.907	0.959	0.74		0.974	0.79	1.084	1.152	0.909	0.956	1.048	0.991
g1int886	9	83415792	0.954	0.939	1.046		0.983	0.929		1.037	1.131	0.887	1.06	0.893	0.941	0.943	0.854	1.037	1.042		0.935	1.015	1.121	1.011	0.935	0.909	0.983	0.955	0.835	0.801		0.924	0.994	1.154	0.986
g1CNS372	9	84483731	1.057	1.06	0.928	1.044	1.002	0.914	0.801	1.092	1.18	0.859	1.03	0.807		0.898	0.805	0.991	1.015	0.963	0.985	0.982	1.03	0.908	1.144	0.856	0.988	0.934	0.831	0.742	1.054	0.767	0.912	1.184	1.039
g1CNS453	9	86028588	1.064	1.08	1.039	0.978	1.018	0.975	0.92	1.103	1.061	0.868	0.981	1.09	0.895	0.911	0.84	0.999	1.062	0.997	1.048	1.022	1.084	1.046	1.153	0.931	0.955	1.003	0.859	0.829	1.106	0.803	0.923	1.133	0.986
g1int887	9	87284218	0.944	0.997	0.94		1.065	0.87	0.958	1.078	1.27	0.912	1.042	0.972	1.015	0.973	0.89	0.987	1.057	0.974		1.055	1.101	0.783	1.135	0.892	1.013	0.992	0.876	0.794	1.237	0.795	0.975	1.205	1.076
g1int888	9	87794977	1.035	0.928	0.927	1.016	1.048	1.01	0.954	1.062	1.153	0.922	1.001	0.844	0.999	0.959	0.763	0.995	1.047	0.967	1.077	1	1.079	0.968	1.097	0.931	0.968	1.095	0.879	0.849	1.156	0.834	0.991	1.156	0.998
g1int889	9	88305704	0.845	0.926	1.044	0.943	1.056	0.889	0.924	1.1	1.289	1.021	1.077	1.036	0.937	1.022	0.889	1.064	1.078	0.963	1.014	1.029	1.094	0.949	1.123	0.914	0.994	1.097	0.912	0.825	1.118	0.813	0.986	1.098	0.979
g1CNS305	9	89758424	0.915	0.986	0.931	1.036	1.045	0.89	0.953	1.149	1.347	0.952	1.167	1.231	1.067	1.078	0.784	1.076		0.885		1.014	1.055	0.923	1.082	0.868	1.173	1.021	0.818	0.837	1.309	0.787	0.943	1.118	1.022
g1CNS417	9	91017338	0.879	1.023	0.954	1.011	0.998	0.947		1.002	1.089		1.079	1.102	0.937	1.032	0.78		1.034	1.025	1.023	1.024	1.062	0.954	0.983	0.81	1.1	0.938	0.741	0.773	0.924	0.784	0.917	1.152	0.969
g1int890	9	92441464	0.975	0.933	1.006		1.053	0.923	0.909	1.087	1.342	0.972	1.146	1.1	1.09	1.092	0.846	1.053	1.11			0.984	1.138	1.003	0.942	0.883	1.081	1.046	0.859	0.906	1.262	0.791	1.031	1.176	1.036
g1CNS380	9	93722039	1.04	0.941	1.038	0.978	1.003	0.899	0.918	1.103	1.319	0.951	1.032	1.06	1.077	1.145	0.884	1.073	1.129	0.946	0.922	1.02	1.112	0.978	0.889	0.871	1.079	0.983	0.878	0.846	1.311	0.83	0.903	1.191	1.046
g5G05	9	95123503	1.065	0.978	1.002	0.941	0.983	0.961		1.076	1.102	0.922	1.127	1.076	0.98	0.962	0.843	1.008	1.053	0.942	1.051	0.998	1.077	0.922	0.894	0.885		0.926		0.82	1.115	0.755	0.977	1.207	1.036
g1int891	9	95718846	1.046	0.991	1.073	1.019	1.051	0.961	0.959				1.072	1.06	0.98	0.965	0.852	1.074	1.082	1.02	1.049	1.025	1.095	1	0.932	0.913	1.121	1.05	0.835	1.067	1.163	0.851	0.998	1.144	1.047
g6A12	9	97484626	1.131	1.078	0.973	1.025	0.974	0.997	0.868	0.976	1.145	0.91	0.93	1.226	0.989	0.935	0.986	1.014	1.082	1.116	1.073	1.244	1.145	1.045	1.064	0.911	1.14	1.224	1.312	0.798	1.672	1.057	0.889	1.022	1.016
g1int892	9	98865468	0.91	1.011	1.019	0.981	1.011	0.879	0.884	1.083	1.206	0.902	1.08	1.091	0.998	1.004	0.81	0.982	0.934	0.958	0.99	0.778	1.082	0.916	0.899	0.875	1.089	0.981	0.859	0.814	1.239	0.82	0.913	1.137	1.092
g5H05	9	99647806	1.004	1.026	1.043	0.99	0.964	0.914	0.886	1.016	1.271	0.853	1.018	1.029	0.886	0.882	0.83	0.897	0.987	0.98	1.012	0.816	1.079	0.904	0.939	0.964	1.182	0.959	0.783	0.802	1.113	0.79	1.001	1.102	0.997
g1int893	9	99816324	0.9	0.987	1.076		0.971	0.903		0.936	1.04	0.903	0.874	0.894	0.88	0.907	0.796	1.055	0.912			0.697	0.959	0.948	0.871	0.905	1.115	1.014	0.794	0.682	1.062	0.755	0.909	1.095	0.992
g1int895	9	101218813	0.961	1.045	0.944	0.945	0.954	0.886	0.765	0.978	1.029	0.881	0.814	0.815	0.846	0.879	0.908	0.94	0.771			0.761	1.01		0.718	0.914	1.123	1.005	0.785	0.774	0.751	0.746	0.873	1.103	1.035
g1CNS587	9	102396223	1.098	1.271	1.138	1.072	1.077	1.146	1.094	1.043	1.126	1.082	0.958	0.958	1.047	0.951	1.08		1.036	1.269	1.201	0.994	1.2	1.158	1.072	0.965	1.079	1.12	0.937	0.997	0.935	0.905	0.985	1.156	1.079
g1int896	9	103917185	1.17	0.99		0.994	0.989	0.893		1.074	1.016	0.8	1.055	0.988	0.84	0.847	0.757	0.955	0.786	0.984	0.961	0.768	0.998	0.889	0.845	0.92	1.157	1.01				0.736	0.767	1.089	0.917
g1CNS569	9	105691886	1.019	0.843	0.951	0.996	0.994	0.878	0.869	0.96	1.174	0.892	1.014	1.073	0.965	0.953	0.702	0.914	0.957	0.997	0.975	0.796	1.068	0.953	0.911	0.953	1.155	0.841	0.786	0.797	0.754	0.759	0.919	1.168	1.01
g1int899	9	107704546				0.925	0.82			1.211	0.968	0.792	0.97	0.997	0.867					1.025	0.941		1.087	1.005		0.854	1.018		0.702	0.756	0.456			1.11	0.964
g1int900	9	108693073	0.94	1.046	1.08	1.011	0.958	1.113	1.066	1.137	1.105	0.923	1.019	1.063	1.066	0.966	0.889	1.036	0.91	1.105	1.111	0.948	1.113	1.015	0.984	1.001	1.069	1.477	0.897	0.952	0.89	0.828	1.006	1.15	1.064
g1int901	9	110123318		1.053	1.149	1.007	0.947	0.851	0.833	1.009	1.014	0.871	0.826	0.901	0.819	0.857	0.767		0.935	1.109	1.053	0.807	1.013	0.915	0.918	0.912			0.807	0.728	0.789	0.785	0.859	1.219	1.02
g1int902	9	111108690	1.008	0.935	1.024	0.984	1.026	0.934	0.857	1.027	1.031	0.86	0.884	0.942	0.86	0.825	0.706	0.998	0.991	1.028	0.996	0.803	1.081	0.92	0.918	1.004	1.05	1.019	0.79	0.756	0.757	0.782	0.909	1.006	0.988
g1CNS533	9	112460077	0.983	0.984	1.087	0.948	1.023	0.928	1.024	1.109	1.123	0.914	0.935	0.937	0.961	0.929	1.035	0.951	0.947	1.11		0.845	1.083	0.986	0.966	0.974	0.971	0.99	0.845	0.818	0.83	0.805	1.115	1.078	1.054
g1int903	9	114057804	0.85	1.044		0.947	0.846	0.862	0.969	0.982	1.375	0.959	1.091	1.395	1.411	1.154	0.871	0.945	0.903	0.817	0.944	0.669	0.816	0.807	0.752	0.796	1.167	1.099	0.83	0.814	0.734	0.768	1.076	0.999	1.025
g5A06	9	116408174	0.889	1.228		0.962	1.044				1.152	0.896	0.913	1.309	0.9	0.905			0.952	0.964	1.005			0.925	0.915	0.966	1.157		0.843	0.883	0.797	1.005	0.963	1.095	0.962
g1int904	9	117345113	0.862	1.037	1.063	1.014	0.983		0.889	1.018	1.029	0.803	1.019	1.19	0.928	0.868	0.931	0.774	0.924	0.93	0.964	0.786	1.066	0.904	0.866	0.896		0.99	0.818	1.179	0.76	0.888	0.902	1.107	1.001
g1CNS362	9	118922947	0.912	1.039	1.105	1.03	1.045	0.872		1.039	1.09	0.869	1.102	1.168	0.932	0.901	0.791	0.874	0.893	0.947	1.069	0.769	1.035	0.93	0.987	0.9	1.134	1.033	0.798	0.797	0.785	0.852	0.904	1.13	0.984
g5B06	9	120727920	1.018	0.979	1.184	1.023	1.044	0.912	0.956	1.055	1.298	0.912	0.991	1.279	0.997	0.975	0.898	0.884	0.959	1.032		0.779	1.093	0.974	0.938	1	1.158	0.97	0.839	0.773	0.782	0.905	0.954	1.081	0.995
g1int905	9	121159561	1.074	0.954	1.112	0.932	0.937		0.949	1.01	1.18	0.89	0.894	1.143	0.953	0.847	0.745	0.735	0.868	0.963	0.996	0.74	1.048	1.004	0.938	0.834	1.068	0.749	0.798	0.8	0.767	0.876	0.93	0.959	0.993
g1int906	9	122345215	0.933	1.046	1.038	0.953	1.033	0.875	0.767	0.874	1.15	0.886	0.936	1.138	0.933	0.9	0.796	0.682	1.005	0.899	0.953	0.835	1.08	0.919	0.963	0.921	1.107	0.846	0.829	0.773	0.806	0.823	0.927	0.872	0.97
g1int907	9	122793688	1.022	1.003	1.151	1.029	1.059	0.91	0.941	0.936	1.238	0.941	1.105	1.294	1.002	1.039	0.775	0.82	0.974	0.986	0.979	0.81	1.093	0.985	0.99	1	1.226	1.05	0.857	0.774	0.732	0.857	0.923	0.974	1.056
g1CNS546	9	123824142	1.068	0.923	1.098	1.032	1.036	0.925	1.037	0.985	1.25	0.947	1.059	1.261	1.06	1.086	0.774	0.858	1.038	1.03	1.044	0.841	1.068	1.015	1.035	0.988	1.199	1.017	0.848	0.86	0.857	0.953	0.973	0.952	0.993
g1int908	9	125365270	0.933	0.996	0.932	1.004	0.904		0.892	0.885	0.827	0.862	0.909	1.212	0.869	0.895	0.747	1.043	0.935	0.958	0.987	0.798	1.034	1.005	0.919	0.883	1.051	0.851	0.79	0.769	0.716	0.809	0.841	0.967	0.958
g8F02	9	128361230	0.999	1.014	1.159	1.074	0.977	0.942	0.971	0.984	0.995	0.994	0.875	1.123	0.984	0.985	0.815	0.84	1.039	1.086		0.796	1.089	1.087	0.986	0.907	1.095	1.022	0.894	0.918	0.872	0.904	1.007	1.013	1.037
g1int910	9	129640984	1.087	0.968	1.027		0.967	0.972	0.944	0.957	1	0.95	0.876	1.199	0.968	0.987	0.928	0.82	0.963			0.781	1.06			0.936	1.177	1.066	0.863	0.795	0.728	0.886	1.149	1.008	1.021
g1int911	9	129655545	1.068	1.092	1.105	1.023	1.008	0.969	1.013	0.974	0.999	0.964	0.886	1.21	0.987	1.063	0.906	0.864	1.005	1.03	1.338	0.818	1.11	1.096	1.116	0.976	1.144	1.109	0.896	1.322	0.88	0.937	1.228	1.07	1.064
g1int912	9	129757492	1.028	1.001	1.017	1.062	1.015	1.007	1.017	0.984	1.044	1	0.886	1.14	1.079	1.069	0.948	0.947	1.083	1.062		0.923	1.127	1.057	0.988	0.932	1.108	1.025	0.99	0.99	0.937	0.89	1.226	1.014	1.016
g5C06	9	130671126	0.913	1.008		1.044	0.996	0.898	1.098	0.992	1.025	1.023	0.967	1.367	1.166	1.129	0.89	0.952	1.102	0.995	1.311	0.809	1.1	1.007	1.109	0.876	1.208		0.912	0.901	0.895	1.016	1.182	1.029	1.048
g1int913	9	130700055	1.06	1.02	1.015	0.978	0.993	0.907	0.98	0.95	0.993	0.978	1.001	1.253	1.013	1.077	0.884	1.195	0.994	1.006	1.343	0.84	1.089	1.002	1.02	0.934	1.141	0.941	0.948	1.037	0.912	0.926	1.217	1.028	1.037
g6H10	9	130994839	1.08	1.029	1.045	1.041	1.014	1.003	0.982	0.994	1.086	1	0.967	1.126	1.026	1.057	0.865	1.05	1.034	1.026	1.331	0.829	1.114	1.05	1.087	0.935	1.201	1.117	0.949	0.89	0.892	0.946	1.168	1.048	1.013
g1int914	9	131066852	1.078	0.961	1.114	1.046	1.025	0.976	0.963	1.007	1.062	0.951	1.057	1.221	1.085	1.081	0.871	1.075	0.997	0.987	1.348	0.812	1.121	1.075	1.141	0.964	1.19	0.943	0.875	0.952	0.842	0.905	1.221	1.064	1.043
g1int916	9	131544444	1.068	0.967	1.006	0.964	0.971	0.942	0.964	1.023	1.015	0.938	1.043	1.232	1.061	1.033	0.89	1.05	0.951	0.982	1.347	0.816	1.122	0.955	1.025	0.909	1.193	1.021	0.889	0.829	0.843	0.872	1.134	0.986	1.033
g1int915	9	131544612	1.022	0.962	1.035		1.027	0.952	1.004	0.996	1.086	0.984	1.043	1.365	1.055	1.086	0.891	1.136	1.003	0.993		0.828	1.14	0.995	1.045	0.901	1.274	1.003	0.879	0.861	0.846	0.89	1.124	0.98	1.055
g8D05	9	132661093	0.955	1.013	0.979		1.075	0.937	0.955	0.984	1.054	0.963	0.987	1.391	1.024	1.065	0.815	1.042	1.07	1.001		0.765	1.099	1.015	1.075	0.971	1.341	0.914	0.92	0.855	0.828	0.947	1.233	1.003	1.028
g1int917	9	133567809	0.99	0.937	0.938	0.896	0.896	0.949	1.066	0.957	1.182	1.094	1.015	1.249	1.221	1.259	0.822	1.093	1.041	0.981	1.217		1.069	1.008	0.861	0.924	1.113	1.077	0.917	1.139	0.855	0.97	1.204	1.02	0.959
g6B12	9	133688160	0.89	0.975	1	0.986	0.979	0.875	1.015	1.011	1.222	1.109	1.01	1.409	1.225	1.313	0.864	1.438	0.964	1.036	1.306	0.75	1.046	1.033	1.097	0.949	1.259	1.13	0.927	0.902	0.925	0.963	1.099	0.989	1.077
g11H07	9	134517481	0.9	0.958	1.024	0.938	0.951	0.899	1.047	1.035	1.223	1.038	1.022	1.249	1.232	1.305	0.837	1.09	1.062	0.918	1.155	0.812	1.104	1.012	1.057	0.953	1.118	0.998	0.929	0.964	0.884	0.948	1.161	1.045	0.875
g1int918	9	135672340	0.874	0.96	0.995	1.031	1.05		0.926	0.993	1.143	1.023	1.064	1.427	1.168	1.259	0.79	1.206	0.983	1.012	1.018	0.813	1.09	0.959	1.073	0.999	1.239	0.966	0.845	1.202	0.85	0.904	1.077	1.057	0.815
g1int919	9	135792572	0.852	0.938		0.974	0.947	0.993		0.975	1.21	0.995	1.042	1.005	1.071	1.051	0.96	1.056	0.963	1	1.045	0.902	1.061	0.879	1.084	0.954	1.075					0.905	0.975	1.119	0.934
g11E04	9	137096419	1.026	1.034	1.126	1.039	0.881	0.848	1.144	1.031	1.041	1.011	0.837	1.001	1.047	0.993	0.933	1.036	1.09	1.107	0.949	1.052	1.106	1.069	0.99	0.878	0.975	1.044	0.91	0.991	0.959	1.122	0.951	1.077	0.996
g7B10	9	138234009	1.141	0.916	1.043	1.006	1.164	0.954	1.067	1.078	1.234	1.19	1.08	1.303	1.206	1.225	0.921	1.152	1.133	1.081		1.138	1.211	1.019	1.091	1.049	1.228	1.106	0.997	0.94	0.944	1.031	1.099	1.111	0.939
g7C10	10	259653			0.933	1.021	1.07	1.069	1.157	0.901	1.335	1.531	1.28	1.972	1.302	1.19		0.947	1.161	1.639	2.227	1.034	1.258	1.134	1.067	0.898	1.221	1.631	0.881	1.359	1.124	1.638	1.305	1.43	2.033
g1int920	10	1007111	1.16	1.114	0.935	1.005	1.05	1.09	1.13	0.943	1.253	1.349	1.156	1.556	1.303	1.212	0.904	0.998	1.125	1.478	2.133	1.018	1.384	1.209	1.091	0.947	1.144	1.687	1.002	2.442	0.976	1.398	1.209	1.2	1.749
g1CNS429	10	2252512	1.099	1.049	0.954	0.894	0.993	1.004	0.861	0.836	1.112	1.019	0.901	1.302	1.258	1.079	0.833	1.454	1.078			0.953	1.173	1.089	0.951	1.003	1.062	1.533	1.11	1.035	0.859	1.392	0.955	1.177	1.679
g11E11	10	3723029	1.034	0.998	0.924	0.938	1.122	0.99	1.034	1.133	1.603	1.279	1.055	1.197	1.204	1.21	0.887	0.961	1.08	1.442	1.501	1.173	1.247	1.181	1.087	1.189	1.01	1.201	1.284	1.064	1.04	1.3	1.135	1.134	1.404
g1int921	10	5558341	1.207	1.031	1.078	0.966	0.992		1.14	1.002	1.335	1.5	1.189	1.667	1.443	1.379	0.863	1.051	1.11	1.772	2.137	1.021	1.276	1.193	1.151	1.098	1.081	1.748	1.423	1.162	1.056	1.557	1.164	1.267	1.832
g1int922	10	6398555	1.131	1.148	0.981		1.065	1.054	1.148	0.977	1.265	1.445	1.301	1.651	1.301	1.246	0.933	1.042	1.077	1.612		1.049	1.335	1.225	1.094	1.196	1.182	1.611	1.34	1.083	1.048	1.415	1.116	1.274	1.7
g1int923	10	6425010	1.168	1.132	0.905	1.008	1.093	1.021	1.075	1	1.389	1.473	1.329	1.398	1.324	1.265	0.936	1.109	1.079	1.444	1.969	0.964	1.357	1.141	1.078	1.168	1.119	1.744	1.398	2.727	1.052	1.445	1.164	1.308	1.652
g1int924	10	6440080	1.126	1.051	0.922		1.029	1.048	1.124	1.067	1.275	1.353	1.314	1.721	1.31	1.253	0.975	1.064	1.053			1.048	1.376	1.165	1.161	1.193	1.074	1.729	1.362	0.998	1.039	1.465	1.206	1.298	1.758
g1int925	10	6469418	1.196	1.064	0.95	1.049	1.047	1.054	1.062	1.011	1.263	1.372	1.184	1.639	1.281	1.188	0.969	1.014	1.015	1.584	1.979	1.067	1.318	1.28	1.132	1.202	1.152	1.688	1.434	1.069	1.014	1.475	1.141	1.273	1.758
g5D06	10	6669591	1.161	1.163	0.968	1.06	1.045	1.04	1.092	1.063	1.246	1.404	1.207	1.504	1.292	1.189	0.862	0.982	1.064	1.539		1.018	1.314	1.182	1.05	1.132	1.117	1.713	1.413	1.168	1.079	1.524	1.132	1.206	1.711
g1int926	10	7349041	1.325	1.225		1.016	1.05	1.041	1.09	1.046	1.18	1.31	1.085	1.429	1.266	1.454	1.017	1.027	1.052	1.515	2.121	0.979	1.28	1.378	1.091	1.113	1.083	1.489	1.324	1.164	0.998	1.454	1.121	1.348	1.688
g1int927	10	8049374	1.09		1.05	1.003	0.994	1.044	1.188	0.953	1.169	1.329	1.161	1.328	1.25	1.549	0.761	1.015	1.07	1.483		0.985	1.329	1.347	0.834	1.132	1.108	1.616	1.301	1.219	1.027	1.509	1.123	1.238	1.694
g1int928	10	8555900	1.129	1.131	0.826		1.023	1.036		0.908	1.114		1.105	1.189	1.157	1.366	1.073	1.041	1.038	1.558	2.135	1.014	1.329	1.371	0.821	1.116	1.089	1.721	1.224	1.37	0.951	1.38	0.988	1.302	1.758
g1int929	10	10387293	1.017	1.146		0.847	0.919	0.983			0.984	1.182	1.094	1.232	1.01	1.24		1.067	0.964	1.382		0.852	1.182	1.124	0.803	0.995	1.073	1.379			0.804	1.371	0.989	1.198	1.626
g1int930	10	11197000	1.122	1.141	1.044	0.982	0.985	1.033	1.215	1.097	1.218	1.305	1.337	1.612	1.203	1.468	0.976	1.021	1.079	1.631	2.188	0.99	1.279	1.346	0.786	1.049	1.137	1.751	1.344	1.099	0.968	1.487	1.097	1.29	1.797
g1int931	10	12047760	1.197	1.212	1.149	1.011	1.038	1.062	1.172	1.027	1.163	1.321	1.065	1.205	1.199	1.322	1.143	1.131	1.023			1.056	1.363	1.296	0.874	1.426	1.096	1.61	1.211	1.155	0.945	1.355	1.226	1.266	1.579
g4E12	10	12276490	1.093	1.141	0.956	1.008	1.052	1.013		0.972	1.194	1.255	1.075	1.149	1.171	1.228	0.998	1.167	1.018	1.315	1.79	0.98	1.16	1.209	0.998	1.109	1.105	1.501	1.304	1.033	0.995	1.275	1.117	1.2	1.417
g1int933	10	14184826	1.186	1.104	1.02	1.048	1.027	1.073	1.056	0.983	1.248	1.493	1.264	1.324	1.296	1.182	0.915	1.201	1.132	1.532	1.513	1.078	1.335	1.208	1.313	1.179	1.145	1.768	1.457	1.454	1.046	1.556	1.081	1.319	1.744
g1int932	10	14207506	1.237	1.204	0.999	1.029	1.047	1.075	1.103	1.024	1.221	1.334	1.32	1.353	1.245	1.228	0.892	1.235	1.146	1.598	1.477	1.002	1.342	1.222	1.287	1.159	1.138	1.72	1.411	1.252	1.051	1.515	1.139	1.345	1.795
g1int934	10	15532695	1.133	1.025	0.877	0.967	1.005	0.995	0.95	0.984	0.984	0.934	1.062	1.086	1.033	0.92	0.849	1.062	0.897	1.176	1.127	0.891	1.095	1.011	1.035	0.861	0.863	1.244	0.965	0.875	0.852	1.13	0.889	1.083	1.28
g1int936	10	15897438	1.177	1.317	1.055	1.031	0.993		1.128	1.029	1.02	1.198	1.253	1.159	1.107	1	0.982	1.502	0.937	1.571	1.339	0.926	1.239	1.252	1.001	1.039		1.532	1.241	0.742	0.953	1.515	1.083	1.234	1.784
g1int937	10	16916201	1.131	1.054	0.972	0.92	0.928	0.933	1.067	1.002	1.093	1.28	1.173	0.929	1.196	1.075	0.895	1.089	1.015	1.523	1.284	1.016	1.284	1.188	1.064	0.971	0.944	1.35	1.246	1.062	1.038	1.235	0.941	1.284	1.672
g5E06	10	17167709	1.058	1.047	1.106	0.96	0.96		0.978	0.966	1.097	1.25	1.205	0.929	1.139	1.077	0.872	1.07	1.038	1.552	1.469	0.994	1.274	1.192	0.954	1.049		1.68		1.114	0.91	1.46	0.879	1.333	1.757
g1int938	10	18175904				0.865	0.798	0.969			0.963		1.385	0.866	1.111	1.063		1.025	1.011	1.462	1.225		1.176	1.182		0.949	0.981		1.144	0.981	0.8	1.118		1.237	1.553
g1int939	10	18635193		1.191		0.967	0.946		1.026		1.046	1.209	1.148	0.89	1.171				0.89	1.603	1.381	0.841	1.201	1.231	0.943	1.01			1.31		0.832	1.248	0.82	1.41
g6A07	10	19144635		1.017		0.951	0.923		0.877	0.923	0.904	1.12	0.909	0.672	0.96	0.899	0.823		0.891	1.466	1.26	0.893	1.241	1.105	0.856	0.913			1.166		0.835	1.319	0.911	1.203	1.477
g1int940	10	20537397	1.08	1.033	0.933	1.014	1.034	1.022	0.929	0.986	1.129	1.174	1.366	0.927	1.09	0.996	1.169	1.14	1.212	1.499	1.469	0.949	1.252	1.337	0.981	1.047	1.032	1.631	1.338		1.091	1.316	1.074	1.301	1.331
g1int941	10	21068361	0.949	1.126		0.991	0.976	0.968		0.925	1.04	1.202	1.421	0.973	1.038	1.096	0.941	1.022	0.849	1.617	1.333	1.041	1.25	1.138	0.794	1.023	1.021	1.616		1.037	0.808	1.387	1.076	1.293	1.546
g1int942	10	21886284	1.198	1.166	1.003	1.003	0.938	1.046	0.803	1.015	1.001	1.104	1.065	0.749	1.026	1.007	0.88	0.889	1.038	1.369		1.011	1.28	1.242	1.037	1.056	0.98	1.348	1.151	0.929	0.757	1.251	1.117	1.379	1.607
g1int943	10	21903130	1.053	1.167	1.035	1.037	0.966	1.065	1.008	0.978	1.049	1.066	1.193	0.812	1.015	1.042	0.947	0.891	0.965	1.452	1.293	0.971	1.255	1.283	0.978	1.116	1.041	1.492	1.157	0.996	0.787	1.324	1.131	1.461	1.596
g1int950	10	22399877	1.156	1.006	0.893	1.02	0.96		1.012	0.944	1.103	1.138	1.437	0.866	1.11	1.066		0.945	0.987	1.323	1.367	0.868	1.289	1.219	0.997	1.023	1.012	1.487	1.229	0.875	0.927	1.235	1.093	1.198	1.477
g1int952	10	22497635	1.145	1.05	0.974		1.008	0.991	1.189	1.054	1.104	1.105	1.374	0.858	1.126	1.074		0.929	1.062			0.914	1.348	1.26	1.003	1.04	0.977	1.553	1.362	0.97	0.965	1.466	1.063	1.493	1.57
g1int953	10	22497751	1.095			1.082	0.978	1.014	1.05	1.05	1.083	1.131	1.312	0.84	1.162	1.013	0.915		1.026	1.505	1.45	0.939	1.297	1.384	1.036	1.053	1.004	1.614	1.309	1.83	1.005	1.492	1.077	1.487	1.591
g5F06	10	22530856	1.163	1.102	0.961	1.056	0.981	1.046		1.037	1.079	1.107	1.203	0.829	1.043	1.042	0.955	0.871	0.989	1.476	1.371	0.871	1.242	1.241	0.891	1.092	1.087	1.57	1.354	1.107	0.978		1.03	1.424	1.433
g1int955	10	22538688	1.097	1.03	0.994	1.003	0.952	1.087		1.064	1.134	1.125	1.219	0.826	1.113	1.091	0.91	0.736	1.024	1.498	1.334	0.907	1.264	1.294	1.042	1.046	1.02	1.511	1.339	1.036	1.062	1.329	1.205	1.433	1.479
g1int956	10	22538698	1.156	1.068	0.944	1.077	0.992	1.048		0.864	1.117	1.098	1.291	0.889		1.017	0.953	0.869	1.049	1.452	1.382	0.933	1.251	1.186	0.967	1.118	0.995	1.343	1.431	1.212	1.114	1.369	1.13	1.369	1.412
g1int944	10	22556098	1.176	1.101		1.039	0.974		1.061	0.971	1.102	1.126	1.211	0.804	1.155	1.026	0.921	0.975	1.075	1.47	1.364	0.911	1.281	1.313	1.015	1.074	1.007	1.665	1.293		0.971		1.043	1.469	1.425
g1int954	10	22556098	1.158	1.123	1.082	1.048	0.993	1.074		1.008	1.088	1.16	1.195	0.845	1.032	1.064	0.946	0.9	1.047	1.431	1.321	0.965	1.244	1.283	1.019	1.062	0.999	1.468	1.33	1.082	0.954	1.367	1.102	1.397	1.485
g1int945	10	22556720	1.097	1.124	0.92	1.065	0.97	0.949	1.086	1.012	1.093	1.032	1.218	0.832	1.124	1.11	1.031	1.01	1.009	1.466	1.378	0.972	1.236	1.241	0.947	1.041	0.98	1.456	1.161	1.16	1.003	1.287	1.071	1.429	1.428
g1int949	10	22559394	0.981	1.003	0.986	0.985	0.997	1.061	1.107	0.987	1.122	1.002	1.011	1.132	1.375	0.946	0.837		0.909	1.233	1.34	0.888	1.159	1.2	1.011	1.024	1.055	1.227	1.338	1.046	0.952	1.255	1.011	1.231	1.108
g1int946	10	22559488	1.231			1.02	1.003	1.056	1.018	0.907	1.111	1.139		0.837	1.116	1.126	0.836	0.925	1.136	1.447	1.354	0.992	1.34	1.265	0.958	1.108	1.023	1.676	1.371	1.119	0.933	1.351	1.089	1.431	1.514
g1int948	10	22559518	0.962	1.168	1.135	1.022	0.905	1.041		1.112	1.101	1.103	1.171	0.813	1.137	1.053	0.946		1.031	1.365	1.277		1.284	1.322		1.038	0.972	1.41	1.365	1.053	0.921		1.197	1.319	1.38
g1int947	10	22559529	1.107	1.075	1.02		0.93	1.012	1.041	1.053	1.152	1.068	1.294	0.8	1.159	1.12	0.958	0.996	1.11			0.919	1.28	1.37	1.015	1.108	1.018	1.581	1.225	0.92	1.019	1.406	1.031	1.501	1.483
g1int951	10	22605484	1.125	1.082	1.02	1.014	0.935	0.986	1.075	1.058	1.109	1.128	1.337	0.87	1.183	1.115	0.907	0.916	1.056	1.504		0.999	1.226	1.356	1.01	0.993	1.06	1.457	1.271	1.121	0.992	1.409	1.155	1.443	1.542
g1int957	10	22717924	1.126	1.125	0.923	1.033	0.974	1.036	1.012	1.021	1.093	1.156	1.286	0.807	1.151	1.169	0.89	1.184	1.052	1.46		0.993	1.27	1.324	1.072	1.044	1.018	1.662	1.296	0.757	0.992	1.381	1.028	1.435	1.446
g1int958	10	23264150	1.072	0.924	0.943		0.909		1.081	1.004	1.103	1.137	1.373	0.929	1.193	1.065	0.897	0.891	1.093	1.558	1.417	0.952	1.141	1.377	1.04	0.95	1.063	1.47	1.317	1.033	0.965	1.432	1.175	1.48	1.507
g1int959	10	23370705	1.051	1.118	1.053	1.075	0.999	1.029	1.039	1.088	1.167	1.183	1.306	0.87	1.289	1.122		0.996	1.093	1.602	1.343	1.014	1.177	1.44	1.099	0.973	1.09	1.544	1.272	1.046	1.008	1.375	1.085	1.497	1.46
g1int960	10	23407201	1.114	1.095	1.043	1.021	1.007	1.002	0.926	0.99	1.087	1.131	1.216	0.877	1.242	1.167	0.864	0.952	1.041	1.526		0.99	1.165	1.339	1.048	1.03	1.084	1.607	1.273	1.062	0.946	1.405	1.073	1.467	1.45
g1int962	10	24582238	1.198		1.046	1.084	1.04		1.027	1.014	1.165	1.271	1.441	1.021	1.196	1.095	0.977	1.068	1.055	1.592	1.447	1.048	1.151	1.146	1.046	1.152	1.311	1.642	1.195	0.685	1.063	1.471	1.138	1.475	1.571
g1int961	10	24596826	1.193	1.085	0.985	1.075	1.021	1.028	1.014	0.942	1.137	1.306	1.555	0.98	1.111	1.156	0.951	0.935		1.535		1.052	1.167	1.099	1.041	1.086	1.307	1.824	1.283	1.086	1.006	1.406	1.172	1.516	1.571
g1int963	10	25489353	1.121	1.108	0.987	1.11	0.922	1.05	1.035	1.022	1.04	1.205	1.296	0.803	1.106	1.001	0.987	0.861	1.123			0.961	1.066	1.011	0.991	1.049	1.212	1.422	1.278	1.06	0.918	1.41	0.984	1.391	1.586
g1int964	10	26274077					0.798				0.909									1.399	1.189		0.995			1.023	1.152		1.191						1.47
g1int965	10	27144356	1.131	1.068	1.019	1.042	0.987	1.043	1.041	0.959	1.041	1.215	1.303	0.83	1.129	1.026	0.918	1.096	1.008	1.552		0.966	1.143	1.127	1.029	1.079	1.177	1.533	1.206	1.04	0.973	1.352	1.04	1.433	1.526
g1int966	10	27488091	1.193	1.122	0.967	1.077	0.961	1.084	0.97	0.987	1.023	1.153	1.127	0.834	1.052	0.947	0.96	1.19	0.974	1.21	1.194	0.937	1.109	1.069	0.896	1.015	1.128	1.519	1.366	1.179	0.957	1.255	1.121	1.289	1.433
g1int967	10	29585210	1.16	1.084	0.932	1.082	1.04		1.021	1.013	1.211	1.515	1.461	0.973	1.215	1.187	0.879	0.911		1.323	1.118	1.035	1.218	1.139	1.095	1.164	1.27	1.703	1.438	1.23	1.019	1.531	1.127	1.057	1.419
g1int968	10	30477274	1.145	1.156	0.964	1.019	1.015	0.989	1.095	0.969	1.189	1.253	1.192	0.86	1.212	1.131	0.892	0.955	1.002	1.535		0.981	1.143	1.109	1.059	1.074	1.231	1.56	1.231	1.011	0.938	1.356	1.075	1.032	1.319
g1int969	10	33373357	1.155	1.027	0.948	1.035	0.986	0.993	0.903	1.089	1.167	1.424	1.139	0.937	1.148	1.148	0.832	0.996	1.016	1.555	1.068		1.173	1.061	0.882	1.093	1.324		1.394	1.065	1.071	1.375	1.044		1.394
g1int970	10	34255638	1.079	0.949	1.066	1.007	0.982	0.985		1.023	1.197	1.616	1.136		1.264	1.218		0.817	1.048	1.52	1.025	0.969	1.166	1.121	1.004	0.959	1.235	2.257	1.333	1.074	0.913	1.425	1.148	1.033	1.371
g1int971	10	34544483	1.023	0.988		1.052	0.996		1.059	0.988	1.056	1.373	1.137	1.008	1.193	1.139	0.887		1.07	1.658	1.004	0.956	1.053	1.083	1.001	0.945	1.271	2.047	1.32	1.013	0.996	1.437	1.025	1.085	1.352
g2E12	10	35380660	1.232	1.069	1.002	1.056	1.022	1.048		1.029	1.038	1.351	0.959	0.784	1.066	1.03	0.918	1.066	1.025	1.345	1.138	1.028	1.166	1.105	0.915	1.046	1.2		1.207	1.029	0.943	1.358	1.12	1.035	1.255
g1int973	10	38152896		1.049		1.004	0.95	0.986		0.91	0.964		0.95	0.977	0.959	1.035	0.866	1.071	0.818		1.025	0.901	1.049		0.866	0.944	1.2			0.79		1.173	1.084	0.848	1.203
g1CNS161	10	38692274	1.133	1.013	0.963	1.067	1.048	1.106	1.042	1.076	1.23	1.102	0.963	0.972	1.13	1.058	0.998	1.003	1	1.089		1.126	1.211	1.087	1.053	1.017	1.018	1.32	1.105	1.133	0.976	1.016	0.945	1.139	1.178
g1CNS47	10	38983841	0.896	1.012	0.814	1.028	1.044	0.955	0.999	0.917	1.13	1.179	0.867	0.792	1.053	0.961	0.922	0.813	1.03	1.108	1.045	0.976	1.134	1.022	0.964	0.871	0.967	1.11	1.046	1.058	0.867	0.802	0.939	1.057	0.879
g5G06	10	42817367	0.923	1.069	1.012	0.851	0.941		1.071	0.981	0.985	1.081	1.046	0.919	1.571	1.131	0.982	0.917	0.99	1.095	0.956	0.97	1.072	1.08	1.012	0.97		0.876		1.135	1.014	1.104	0.938	0.852	0.957
g1int974	10	44800643	0.897	1.012	0.845	0.964	0.995	1.059	0.945	0.993	1.14	0.874	1.106	1.008	0.949	0.999	0.835	0.933	0.939	1.144	0.986	0.851	1.103	0.915	0.9	0.875	1.055	0.928	0.734	1.074	0.941	0.828	0.837	0.986	0.974
g1int977	10	49175074	0.923	1.138	0.954		0.903	0.937	1.017	0.889	0.93	0.867	0.964	0.951	0.911	1.112	0.696	0.949	0.95			0.975	1.007			0.9	0.852	0.813	0.839	0.969	0.931	0.92	0.84	0.811	0.961
g1int978	10	50248127	0.856	1.115	1.051	0.969	0.896	0.933	1.129	0.982	0.893	0.944	0.941	0.931	0.909	0.993	0.798	1.008	0.836	1.109	0.927	0.941	1.043	0.957	0.856	0.769	0.858	0.848	0.841	1.017	0.941	0.892	0.99	0.937	1.069
g5H06	10	51841031	0.996	1.193	1.097	1.01	0.941	1.029	0.963	0.923	0.871	0.801	0.91	0.903	0.896	0.925	0.727	0.918	0.926	1.111	1.007	0.977	1.028	0.992	0.81	0.861	0.913	0.859	0.807	0.993	1.016	0.882	0.89	0.943	0.985
g1CNS580	10	53913192	0.917	0.967			0.949	0.982		0.89	0.749	0.809		0.945	0.853	0.92	0.62	0.87	0.927	0.86		0.914				0.833	0.877	0.817	0.858		0.926	0.766	0.728	0.911	0.992
g5A07	10	55485384		1.109		0.999	1.025	1.013		0.972	0.811	1.272	0.965	0.917	0.813	0.943		0.975	0.731	1.057	1.002	0.921	1.006	0.943	0.888	0.831			0.921	1.078	0.967	0.833	0.736	0.981	0.959
g1CNS35	10	56710139	0.998	1.137	1.046		0.874	0.906	0.975	0.933	0.8	0.78	0.644	0.713	0.76	0.8	0.658	0.755	0.923			0.965	0.977	0.87	0.731	0.832	0.851	0.86	0.777		0.906	0.761	0.795	0.93	0.953
g1CNS77	10	58037199	0.97	1.106	1.004		0.907	0.907	0.99	0.936	0.792	0.766	0.82	0.708	0.71	0.809	0.776	0.818	0.918	0.983		0.881	0.966	0.928	0.754	0.843	0.878	0.876	0.798	1.096	0.907	0.747	0.878	0.939	1.038
g1CNS66	10	59006702	0.931		0.977	0.998	0.983	1.02	0.847	0.968	0.839	0.816	1.066	0.958	1.133	1.022		0.966		1.021	0.968	0.972	0.986	0.868	0.78	0.871	0.916	0.931		0.991	0.997	0.766	0.846	0.982	0.986
g1CNS58	10	59757442	0.961	1.085	1.128	1.041	1.02	1.013		0.885	0.895	0.889	1.09	0.99	0.911	0.957		0.795	1.014	1.12	0.991	0.99	1.029		0.844	0.839	0.906	0.831		1.047	0.947	0.777	0.935	0.911	0.962
g8F01	10	61103492	1.531	1.215	1.317	1.143	1.024	1.364	1.389	1.221	1.679	1.358	1.109	1.293	1.611	1.433	0.931	1.094	1.203	1.746		1.538	1.307	1.274	1.052	1.779	1.132	1.025	1.451	1.41	1.349	1.146	1.672	1.358	1.243
g1int981	10	61391332	1.066	1.039	1.172	0.917	0.931	0.993	0.942	0.947	0.806	0.851	0.9	0.942	0.761	0.859	0.831	0.919	0.929	0.979	1.001	1.051	1.063	1.001	0.8	0.862	0.884	0.839	0.828	1.015	0.948	0.77	0.961	0.949	1.062
g1int982	10	62063834	0.894	1.092	1.197	1.14	0.91		0.943	0.999	0.753	0.802	0.839	0.923	0.755	0.905	0.823	0.883	0.937	1.092	0.91	0.973	1.03	1.113	0.832	0.832	0.873	0.798	0.799	0.72	0.982	0.763	0.889	0.929	1.156
g2F11	10	62096810		1.158		0.885	0.871	0.946			0.922	0.789	0.896	0.847	0.765	0.815		1.022	0.853			0.94	0.913	0.952		0.829	0.859		0.687	0.987	0.744	0.772	0.833	0.809	0.998
g1int983	10	62226382	0.841	1.144		1.006	0.973	0.994		0.868	0.858	0.822	1.001	1.069	0.788	0.975	0.776	1.003	0.916	1.098	0.913	0.977	1.01	0.989	0.745	0.829	0.885	0.655		0.925	0.842	0.733	0.928	0.972	0.961
g1int984	10	64562500		1.207		0.973	0.978	1.044			0.827		0.9	0.857	0.802	0.882	0.791		0.905	1.071	0.977	0.931	1.026	0.987	0.699	0.841	0.86				0.745		0.9	0.96	1.404
g1int985	10	64562503	0.847	0.928			0.936	0.977		0.937	0.778	0.814	0.914	0.869	0.835	0.94		0.829	0.971	1.051		0.934	1.022			0.83	0.885		0.703	0.852	0.755	0.743	0.957	0.901	1.309
g5A10	10	66948667	0.837	1.211	0.995	0.965	0.998		1.008	0.901	0.764	0.799	0.902	0.819	0.89	0.937	0.876	0.965	1.014	0.997	1.002	0.916	1.059	1	0.739	0.849		0.888		1.079	0.929	0.857	0.955	0.964	1.14
g1int986	10	68177578	0.982	1.061		0.99	0.96		1.012	0.952	0.763	0.82	0.87	0.91	0.821	0.873	0.844	0.88	0.945	0.958	0.931	0.972	1.068	1.006	0.825	0.838	0.846	0.899	0.761	0.804	0.898	0.817	0.859	0.921	0.889
g1int987	10	70694459	0.927	1	0.928	0.966	0.916	0.998	1.003	0.969	0.948	0.907	0.856	0.96	1	0.99	0.852	0.864	0.983	0.975	1.124	0.986	1.034	1.079	0.878	0.928	0.908	0.842	0.875	1.067	1.014	0.79	1.017	0.903	0.911
g1int988	10	71968021	0.952			1.02	0.973	0.946	1.132	1.18	1.1	1.014	0.877	0.924	1.321	1.205	0.869	1.06		1.065	0.977	1.002	1.099	1.007	0.876	0.903	0.922	0.897	0.863	1.167	0.991	0.778	0.935
g1int989	10	72896089	1.008	0.993	0.936	1.013	0.996		1.034	1.046	1.123	1.031	1.005	1.154	1.12	1.213	0.811	1.018	1.011	1.089	0.889	1.028	1.067	1.032	0.797	0.815		0.945	0.888	1.137	1.061	0.791	0.968	0.912	0.825
g1int990	10	74207300	0.92	1.016	1.002	1.015	0.993	1.012		0.894	0.911	0.892	0.847		0.916	0.881	1.067	0.974	0.953	1.047	1.098	0.966	1.014	1.05	0.938	0.949	0.926	0.784			0.931	0.837	0.985	1.079	0.908
g1int991	10	76323147	0.858	1.042	0.934	0.913	1.01	0.962	0.878	0.956	0.869	0.852	1.002	0.999	0.976	1.015	1.039	1.161	0.98	1.015		0.939	1.015	0.914	0.847	1.009	0.856	0.795	0.824	1.03	0.901	0.775	0.94	1.001	0.813
g5B07	10	76343408	1.024	1.033		0.974	1.05	1.015	0.94	1.025	0.931	0.964	0.898	0.989	0.955	0.994		0.775	0.826	1.058	0.949	1.005	1.104	1.009	0.855	1.04	0.924		0.864	1.251	1.141	0.793	1.009	1	0.93
g1int992	10	77719115	0.844	0.945	0.902	0.969	0.959	0.893	1	1.007	0.86	0.837	1.07	1.075	0.97	0.959	1.08	1.034	0.896	0.973	0.967	0.947	0.978	0.888	0.761	0.815	0.884	0.864	0.733	1.044	0.887	0.699	0.892	1.025	0.765
g1int993	10	78065473	0.948	1.036	0.954	0.984	0.954	0.908	0.919	1.046	0.92	0.951	0.755	0.817	0.951	0.959	0.932	0.807	0.923	1.05	0.976	0.957	1.048	0.955	0.864	0.812	0.857	0.78	0.865	1.096	0.954	0.792	0.929	1.033	0.898
g1int994	10	80532871	0.928	1.019		1.024	0.974		1.078	0.971	1.161	1.008	0.996	1.029	1.186	1.295	1.093	1.151	1.054	1.09	1.251	0.984	1.076	0.975	0.826	0.948		0.847	0.948	1.172	1.056	0.839	0.891	1.021	0.835
g1int995	10	82162321	0.9	1.174	1.021	1.016	0.971	0.95	1.08	0.993	1.007	0.989	0.913	1.018	1.044	1.074	0.727	0.883	0.987	1.081	0.999	1.045	1.081	1.066	0.898	0.852			0.861	1.112	0.947	0.762	0.95	0.95	0.863
g1CNS15	10	83863815	0.938	1.148	0.98	1.046	1.04		0.822				0.897	0.915	0.868	0.907	0.864	0.931	0.916	1.045	0.971	0.951	1.044	0.988	0.794	0.87		0.856	0.808	1.073	1.015	0.789	0.898	1.072	0.842
g1CNS193	10	86679954	0.919	1.183	0.962	0.995	1.026	0.958	1.013	1.134	0.892	1.572	0.873		0.858	0.901	0.789	1.007	0.933	1.035	1.043	1.013	0.957	0.962	0.806	0.838	0.926	0.896	0.848	1.17	1.098		0.888	1.13	1.026
g1CNS83	10	87489928	0.903	1.088	1.082	0.985	1.031	0.955	0.959	1.062	0.947	1.796	1.039	1.089	1.044	1.059	0.842	1.136	1.02	1.038	0.922	1.061	1.003	1.033	0.837	0.824	0.9	0.809	0.852	0.944	1.017	0.82	0.988	0.996	0.807
g5C07	10	89597130				1.002	0.956	1.005	0.928	0.916	0.776	0.916	0.835	0.815	0.897	0.885				1.062	0.721	0.997	0.988	0.879	0.889	0.925	0.898		0.931	1.201	0.958	0.926	0.909	1.103	0.725
g1int999	10	91444889	0.922		0.929	0.942	0.885	0.9		0.819	0.798	0.886		0.744	0.876	0.905	0.754		0.899	1.003	0.683	0.944	0.901	0.887	0.737	0.806	0.874	0.785	0.694	1.043	0.894	0.726	1.071	0.959	0.845
g1int1000	10	92459888	1.003	1.072	1.01	0.986	0.991		0.95	0.842	0.895	0.887	0.977	0.982	0.893	0.89	0.858	0.918	0.951	1.062	1.016	0.973	0.975	0.928	0.81	0.834	0.909	0.913	0.837	1.534	0.897	0.797	0.919	1.023	0.834
g1int1001	10	93581869	0.996	1.044	0.983		0.929	0.973	0.988	0.896	0.809	0.935	0.82	0.806	0.875	0.921	0.799	0.99	0.949			0.964	0.968			0.892	0.944	0.977	0.823	1.047	0.917	0.805	0.959	1.021	0.864
g1CNS359	10	94830335	0.937	0.913	0.969	0.987	1.007	0.979	1.007	0.918	0.902	1.036	0.989	0.976	0.965	1.02	0.788	0.979	1.023	1.113		1.014	1.045	0.992	0.884	0.907	0.955	0.915	0.835	1.146	1.042	0.808	0.946	1.037	0.845
g1int1002	10	96356324	0.747		0.928		0.977	0.972			1.028		0.866	0.86	0.865	0.892	0.825		0.828			0.953	0.9		0.654	0.86	0.88	0.903		0.724	0.828	0.731	0.991	0.963	0.78
g1int1003	10	96356328	1.002	1.053	0.983		0.96	1.005	0.856	0.839	0.87	0.971	0.885	0.921	0.875	0.904	0.857	0.939	1.012			1.033	1.002			0.872	0.915	0.954	0.839	0.957	0.921	0.788	0.964	1.052	0.857
g1CNS523	10	98096017	0.963	0.97	0.84	1.014	1.053	0.977	0.992	0.927	0.995	0.973	0.97	0.971	0.96	1.081	0.79	1.095	0.971	1.01	0.954	0.977	0.978	0.999	0.889	0.826	0.869	0.843	0.845	1.05	0.982	0.776	0.963	1.047	0.855
g1int1005	10	101401849	0.892	0.969	0.875	0.928	1.019	1.037	0.888	0.885	1.088	1.077	0.862	0.832	0.961	0.977	0.849	1.111	0.919	0.96	1.088	0.957	1.084	0.913	0.847	1.036	0.917	0.995	0.907	1.06	0.891	0.807	0.898	1.035	0.977
g8G04	10	102751326	0.911	1.023	0.874	0.955	0.963	0.992	1.049	0.972	1.09	1.236	0.887	0.866	1.125	1.17	0.9	1.209	1.017	1.013	0.993	1.015	1.039	1.01	0.935	1.04	0.894	0.926	0.97	1.233	1.111	0.832	1.033	1.033	1.067
g1int1006	10	103469420	0.86	1.165	0.791	0.919	0.86		0.87	0.932	1.025	1.166	0.873	0.816	1.094	1.118	0.884	0.898	0.996	1.032	0.852		0.956			0.935	0.808	0.82	0.816		0.962	0.861	0.949	0.952	0.991
g1int1007	10	103800901	0.862	1.001	0.854	0.995	0.981	1.06	1.007	0.952	0.996	1.007	0.87	0.808	0.933	1.007	0.981	0.871	1.006	1.099	1.141	0.945	0.998	1.034	0.82	1.019	0.943		0.895	1.059	0.927	0.816	0.944	1.085	1.026
g5D07	10	104104909	0.97	1.026	0.866	1.021	1.03	1.02	1.041	0.991	1.162	1.294	0.955	0.841	1.135	1.209	0.881	1.02	1.084	1.072	0.99	1.033	1.048	1.006	0.869	1.09	0.934	0.929	0.966	1.195	1.079	0.86	1.023	1.094	0.917
g1int1008	10	105487604	0.963	1.06	0.849		1.011	0.965	1.039	0.965	1.092	1.252	1.012	0.917	1.128	1.21	0.929	0.928	1.048			1.02	0.987			1.034	0.879	0.902	0.895	1.256	1.024	0.805	0.985	0.939	0.787
g1CNS470	10	108067973	0.851	1.086	1.003	0.956	0.951	0.982			0.753	0.938	0.824	0.786	0.832	0.798	0.913	0.734	0.898	0.951	1.006	0.995	0.937	0.957		0.892	0.884	0.94		0.904	0.901	0.814	0.879	0.955	0.809
g1CNS331	10	108166826	0.958	1.009	1.014	1.007	0.991	0.951	0.912	0.964	0.882	0.977	1.078	0.959	0.897	0.967	0.905	0.806		0.952	1.003	0.989	0.963	1.009	1.004	0.975	0.901	0.793	0.865	1.073	1.012	0.825	0.887	0.997	0.806
g1int1009	10	109464027	0.867	1.175	0.999	0.952	0.883	0.871	0.914	0.783	0.775	0.938	0.8	0.809	0.882	0.851		0.744	0.968	0.953	0.908	1.113	0.891	0.921	0.674	0.905	0.827	0.771	0.76	1.009	0.779	0.672	0.82	0.9	0.731
g1int1010	10	111606951	0.902	1.047	1.042	0.995	1.002	1.003	0.981	0.878	0.877	1.115	0.96	0.899	0.908	1.017	0.947	0.772	0.889	1.027		1.149	1.023	0.988	0.886	1.019	0.923	0.876	0.827	1.154	0.974	0.773	0.95	0.995	0.815
g8C01	10	111930164	0.793		0.996	1.014	1.019	0.981	1.134	0.922	0.998	1.156	0.959	0.867	1.039	1.067	0.945	0.846	1.092	1.02	0.994	1.032	1.001	1.008	0.874	1.011	0.905	0.893	0.903	1.207	1.076	0.793	0.958	0.909	0.839
g1int1011	10	112513039	0.822	1.022	0.978	1.018	0.945	0.937	0.924	0.87	0.912	1.12	1.002	0.898	0.954	1.062	0.948		0.884	0.946		0.989	0.932	0.929	0.777	0.919	0.89	0.873	0.844	1.063	0.941	0.763	0.929	0.92	0.805
g1int1012	10	113660942	0.838	0.982	0.903	1.002	0.966	0.947	1.027	0.947	0.93	1.062	0.914	0.808		0.927	0.903	0.73	0.948	1.036	0.986	0.967	0.966	0.988	0.865	0.955	0.919	0.919	0.853	1.127	1.001	1.099	1.049	0.925	0.872
g1int1013	10	115783772	0.888	0.955		1.01	1.017	1.025	0.93	0.932	1.054	1.126	0.809	0.684	0.968	0.99	0.922	0.818	0.93	1.07	1.015	1.038	1.025	1.062	1.03	0.939	0.929	0.866	0.91	0.978	1.018	1.048	0.886	1.03	0.862
g1int1014	10	117625249	0.846	0.948	0.932		0.91	0.935	0.907	0.97	1.186	1.097	1.025	0.961	0.962	1.028	0.962	0.743	0.964			1.006	0.987	0.965	0.848	0.787	0.863	0.903	0.917	1.167	0.914	1.131	0.769	0.958	0.838
g1int1015	10	118626034	0.892	1.021	1.003	1.002	1.005	0.995		0.85	1.097	1.069	0.906	0.842	0.968	0.982	0.982	0.868	1.056	1.014	1.033	0.984	0.931	0.973	0.812	0.892	0.872	0.864	0.932	1.338	1.059	1.025	0.831	0.917	0.778
g1CNS480	10	119724150	0.868	0.997	1.012	1.026	0.983		0.953	0.936	0.942	0.988	0.844	0.799	0.911	0.963	0.868	0.759	1.042	1.015	0.994	0.985	0.972	0.991	0.816	0.815	0.894	0.845	0.847	1.076	0.94	1.113	0.814	0.987	0.845
g1int1016	10	121395903	0.934	1.008	0.907	1.049	1.026	1.032	0.974	0.903	1.103	1.128	1.024	0.842	1.01	1.089	0.971	0.832	1.059	1.066	1.05	1.006	1.014	0.996	0.879	0.94	0.943	1.019	0.903	1.129	0.962	0.931	0.817	1.201	0.895
g5E07	10	123070217	0.943	0.965	0.98	1.066	1.031	1.314	0.96	0.95	1.111	1.108	0.925	0.996	0.966	0.993	0.941	0.807	0.995	1.106	0.973	1.006	1.01	1.013	0.827	0.871		1.039	0.897	1.102	1.052	0.977	0.859	0.982	0.837
g1int1018	10	123194351	0.95	1.046	0.852	1.048	1.006	1.116	0.993	0.927	1.095	1.063	0.994	1.058	1.029	1.065	0.951	0.763	1.036	1.071	1.025	1.048	1	1.03	0.853	0.844	0.904	0.995	0.965		1.057	1.033	0.866	0.955	0.877
g1int1017	10	123194465	0.893	1.018	1.033	0.981	0.974		1.077	0.964	1.107	1.176	0.995	1.107	1.055	1.054	0.879	0.786	1.018	1.045	0.963	0.936	0.923	1.042	0.956	0.84		1.051	0.957	1.186	1.093	0.968	0.905	0.921	0.913
g1int1019	10	123208397																		1.063						0.686				1.051					0.641
g2A07	10	124136531	0.97	0.948	0.965	1.043	1.017	1.005	1.079	1.043	1.243	1.239	1.128	1.102	1.074	1.16	0.923	0.926	1.055	1.071	0.95	1.029	0.964	0.992	0.852	0.872	0.906	1.017	0.915	1.22	1.133	0.991	0.833	1.013	0.867
g2G12	10	124253403	1.071	0.939	0.897	1.079	1.034	1.008	1.11	0.955	1.283	1.022	1.205	1.107	1.106	1.201	1.01	0.966	1.019	1.053	1.009	1.018	0.968	0.958	0.813	0.891	0.964	1.221	0.987	1.253	1.105	0.957	0.849	0.972	0.843
g1int1020	10	124801361	0.939	1.052	1.018	0.938	0.962	0.946		0.993	1.126	1.152	0.901	0.924	0.918	1.026	0.944	0.71	0.954	0.96	0.915	0.977	0.935	0.965	0.87	0.783	0.889	0.865	0.84	1.174	1.016	0.921	0.882	0.958	0.784
g1int1021	10	127901902	1.006	0.923	0.906	1.015	1.031	0.957	0.958	0.906	0.994	1.135	1.141	1.121	1.056	1.088	0.9	0.913	1.028	0.996	0.92	1.048	0.917	0.971	0.809	0.834	0.895	1.086	0.945	1.131	0.964	0.906	1.014	0.912	0.951
g1int1022	10	128752386	0.926	0.915	1.02	1.029	0.977	0.946	1.025	1.201	0.943	1.106	1	1.098	0.957	1.026	0.928	0.73	0.947	0.889	0.98	0.979	0.911	0.915	0.833	0.84	0.866	0.961	0.765	1.153	0.955	0.902	1.002	0.926	0.986
g1int1024	10	128990824	0.934	1.041	1.18	0.954	0.972	0.98	1.037	1.086	1.001	1.104	0.976	0.996	1.018	1.072	0.823	0.871	0.985	1.011	0.987	0.901	1.005	0.963	0.821	0.776	0.896	1.127	0.867	1.106	1.006	0.993	1.068	0.907	1.015
g1int1023	10	128991070	1.019	0.959	0.975	1.029	0.968	0.951	1.053	1.122	0.942	1.046	0.991	1.092	1.017	1.106	0.874		1.013	0.995	0.933	0.98	0.939	0.92	0.891	0.806	0.872		0.854	1.029	0.991	0.978	1.053	0.976	1.008
g6D01	10	129413384	0.983	1.041	1.07	0.991	0.996	0.955	1.009	1.006	0.964	1.18	0.987	0.997	0.983	1.061	0.903	0.791	1.076	0.938	1.038	1.01	0.933	0.983	0.781	0.814	0.857	0.996	0.902	1.239	1.116	0.961	1.099	0.977	1.017
g1CNS185	10	131109233	1.016	0.991	1.024	1.024	0.998	0.998	0.9	1.065	0.924	1.01	1.004	1.064	0.99	1.055	0.875	0.839	1.103	0.973	0.928	0.953	0.945	0.976	0.848	0.83	0.914	0.979	0.89	1.096	0.992	0.939	1.029	1.029	1.028
g1CNS68	10	132451714	1.044	1.091	0.978	1.064	1.075	0.976	0.984	1.008	1.077	1.047	0.94	0.962	1.071	1.118	0.912	0.877	1.031	0.943	0.976	0.994	0.957	0.995	0.846	0.835	0.904	1.048	0.899	1.284	0.904	0.964	1.049	0.956	0.978
g7D10	10	135110842	1.056	1.013	1.067	1.004	1.118	1.119	1.016	1.07	1.279	1.212	1.2	1.029	1.132	1.123	0.872	1.047	1.083	1.01		0.994	1.06	0.923	0.842	1.019	0.963	1.066	0.988	1.076	1.173	0.901	1.149	0.95	0.944
g7E10	11	178757	0.852			1.023	1.019	1.19		1.263	1.42	1.064	0.939	1.114	1.027			1.005		1.046	1.038	0.846	1.05	1.074	1.139	0.959	1.138	1.014	1.203	0.97	1.112	0.859	1.256	0.961	0.9
g5F07	11	447136	1.03	0.985	0.904	0.982	0.972	1.146	1.018	1.108	1.56	1.087	0.878	1.022	1.265	1.251	1.103	0.914	1.108	1.021	1.001	0.807	1.044	1.174	1.061	0.894	1.072	1.124	1.259	0.927	1.088	0.902	0.984	0.967	0.849
g7G03	11	2061928	1.023	0.888	0.807	0.96	1.026	1.154	1.171	1.103	1.723	1.214	1.144	1.071	1.456	1.343	1.017	1.599	1.076	1.053	0.97	0.778	1.003	1.066	1.059	0.909	1.179	1.061	1.278	0.99		0.905	0.989	1.006	0.808
g1int1025	11	2092434	1.038	0.972	0.787		0.945	1.041	0.889	0.835	1.273	0.928	1.01	0.957	1.29	1.118		1.089	0.953			0.69		0.847	0.922	0.792	1.058	1.007	1.09	0.697	0.785	0.796	0.958	0.894	0.801
g1int1026	11	2227734	0.97	0.844		0.919	0.97	1.122	0.859	0.933	1.39	0.907	0.921	0.974	1.253	1.172		1.085	0.913	1.015	0.925		0.929	0.951	1.013	0.836	1.098	1.135	1.127	0.797	0.882	0.776	0.955	0.96	0.837
g1int1027	11	2745673	0.989	0.959	0.891	1.007	0.984	1.076	1.026	1.042	1.392	1.094	1.059	1.086	1.321	1.132	0.977	1.367	1.033	1.147	1.07	1.033	1.057	1.026	1.095	0.968	1.094	1.055	1.224	0.966	1.151	0.898	0.976	1.071	1.211
g1int1028	11	2759960	1.022	0.937	0.891	0.932	0.993	1.18	1.079	1.055	1.721	1.094	1.122	1.117	1.506	1.269	1.039	1.559	1.095	1.006	0.931	0.742	0.974	1.041	1.063	0.853	1.111	1.067	1.206	0.959	1.086	0.866	0.969	0.965	0.816
g7H03	11	2774283	1.025	0.913	0.877	0.864	0.952	1.142	1.137	1.041	1.683	1.115	1.042	0.995	1.528	1.298	0.927	1.552	1.059			0.786	0.95		1.055	0.797	1.102	1.107	1.317	0.938	1.109	0.922	0.987	0.968	0.796
g1int1030	11	2846825	1.011	0.981	0.811	1.017	1.083	1.129	0.961	1.014	1.078	0.997	0.994	1.026	1.25	1.112	1.091	1.291	1.01	1.067	1.058	0.826	1.022	1.103	1.081	0.925	1.148	1.037	1.18	1.359	1.036	0.989	1.029	0.959	0.839
g1int1029	11	2933063	0.988		0.848		1.017	1.09	1.041	0.976	1.05	0.999	1.016	1.134	1.255	1.091		1.368	0.978	0.991		0.821	0.848	0.997	1.035	0.849	1.094	0.977	1.061	0.839	0.961	0.911	0.954	0.97	0.889
g1int1031	11	3698832	0.938	1.015	0.853	1.014	0.994	1.138	1.073	0.951	0.952	0.949	1.041	1.022	1.023	0.955	1.073	1.28	0.995	1.004		0.818	1.051	1.047	1.014	0.935	1.066		1.078	1.083	0.965	0.717	0.998	0.965	0.873
g1int1032	11	3762365	0.933	1.016	0.922	0.924	0.907	1.052	1.045	1.014	1.002	0.951	1.094	1.101	0.998	0.962		1.247	0.934	1.006	0.932	0.714	1.032	1.13	1.067	0.843	1.007	1.079	1.036	1.01	0.96	0.66	0.944	0.958	0.891
g1CNS577	11	5210860	0.911	1.006	0.872	0.911	1.024	1.123	0.884	1.002	0.931	0.926	0.918	0.968		0.857	0.946	0.975	0.88	0.979	1.016	0.973	0.95	1.005	0.951	0.839	1.107	0.909	1.099	0.853	1.011	0.641	0.884	0.913	0.904
g1int1033	11	6544123	0.943	0.935	0.81	0.924	0.971	1.131	0.945	0.957	0.978	0.948	1.071	1.031	1.039	1.013	1.019	0.731	1.024	0.995	0.993			1.098	0.985	0.849	1.075	0.915	1.079	0.831	0.946	0.787	1.034	0.917	0.816
g8D02	11	8144681	0.976	0.994	0.854	1.015	0.917	1.09	1.03	1.017	1.053	1.026	1.056	1.101	1.133	1.101	0.999	0.817	1.032	1.02		1.006	0.982	1.046	0.981	0.813	1.087	0.969	1.176	0.862		0.858	0.909	0.962	0.857
g1int1034	11	8222181	0.961	0.943	0.807	0.985	1.038	1.131	1.15	0.993		1.031	1.169	1.252	1.127	1.13	1.022	0.976	1.052	1.008	0.938	1.003	1.013	1.084	1.008	0.894	1.156	1.005	1.183		1.048	0.842	0.936	0.982	0.884
g1CNS10	11	10526853	1.023	1.031	0.855	1.022	1.032	1.182	1.015	0.974	0.976	0.971	1.062	1.204	1.024	1.006	1.033	1.122	1.092	1.025	0.996	1.02	0.999	1.026	0.995	0.897	1.135	0.996	1.17	0.955	1.032	0.85	0.996	1.006	1.031
g1CNS131	11	11380251	0.997	0.96	0.846	1.007	1.004	1.143	1.035	0.984	1.022	0.924	1.085	1.111	1.097	0.983	1.007	1.158	1.071	0.991	0.959	1.031	0.963	1.04	0.981	0.853	1.149	1.025	1.188	0.944	1.1	0.859	0.944	0.97	1.003
g1CNS492	11	11757785	1.113	1.074	0.8	0.934	0.953	1.055	0.922	0.994	0.829	0.822	0.889	1.026	0.942	0.858	1.007	1.004	1.045	0.954	0.998	0.905	0.983	1.015	0.929	0.829	1.051	1.009	1.09	0.919	0.956	0.827	0.94	0.967	1.063
[truncated: 1,299 more rows]

## Sheet: BLC
nomenclature	Chromosome	coordinates.May.2004	BLC1	BLC2	BLC3	BLC4	BLC5	BLC6	BLC7	BLC8	BLC9	BLC10	BLC11	BLC12	BLC13	BLC14	BLC15	BLC16	BLC17	BLC18	BLC19	BLC20	BLC21	BLC22	BLC23	BLC24	BLC25	BLC26
[truncated: 3,261 more rows]
