# Supplementary material for: Identification of typical medullary breast carcinoma as a genomic sub-group of basal-like carcinomas, a heterogeneous new molecular entity
Source: Breast Cancer Res. 2007 Apr 6;9(2):R24. doi: 10.1186/bcr1666 (PMC1868916; doi:10.1186/bcr1666)
Supplement: Additional File 5 — A file showing all the gains and losses, ordered by chromosomes and by coordinates, observed in more than 20% of a given group. The significantly discriminative regions are highlighted in grey. [file bcr1666-S5.xls]

## Sheet: MBC versus BLC regions 
chr	region	group	alteration	start position (bp)	end position(bp)	interval(Mb)	median frequency(%)
1	p34.3	medullar	GAIN	35592820	37062704	1.4	22.7
1	p21	medullar	LOSS	105154179	106472694	1.3	28.8
1	p12-q21	medullar	GAIN	120011352	142451015	21	31.8
1	p12-q21	medullar	GAIN	120395323	143117761	22	50
1	q21	medullar/basal	GAIN	143133792	149228548	5.8	54.5
1	q21	medullar/basal	GAIN	144501754	148109062	3.4	25
1	q21	medullar/basal	GAIN	147753531	150704923	2.9	42.3
1	q21-q23	medullar/basal	GAIN	150880698	159730996	8.4	51.5
1	q23	medullar/basal	GAIN	154589132	155878969	1.2	30.8
1	q23	medullar/basal	GAIN	155914036	157289796	1.3	38.5
1	q23	medullar/basal	GAIN	156998887	157927683	0.89	32.7
1	q23	medullar/basal	GAIN	157591174	159178349	1.5	32.7
1	q23	medullar/basal	GAIN	159363377	159635712	0.26	36.5
1	q23	medullar/basal	GAIN	159587238	159790442	0.2	34.6
1	q23	medullar/basal	GAIN	160423463	162042228	1.5	36.5
1	q23-q24	medullar/basal	GAIN	160423463	163684166	3.1	50
1	q23-q24	medullar/basal	GAIN	161801938	163223537	1.4	46.2
1	q24	medullar	GAIN	163832981	164547269	0.68	43.9
1	q24	medullar/basal	GAIN	164723506	166930901	2.1	40.9
1	q24	medullar/basal	GAIN	164904342	166372174	1.4	30.8
1	q24	medullar	GAIN	166513709	167959708	1.4	36.4
1	q24	medullar	GAIN	167651922	168300129	0.62	34.8
1	q24-q25	medullar	GAIN	168384388	169701917	1.3	34.8
1	q25	medullar/basal	GAIN	171301338	173917992	2.5	40.9
1	q25	medullar/basal	GAIN	172350815	173917992	1.5	30.8
1	q25	medullar	GAIN	174023783	175824431	1.7	37.9
1	q31-q32	medullar	GAIN	193472971	200331947	6.5	39.4
1	q32	medullar/basal	GAIN	199413251	202428509	2.9	42.4
1	q32	medullar/basal	GAIN	200492609	200884842	0.37	44.2
1	q32	medullar/basal	GAIN	200997109	201346093	0.33	28.8
1	q32	medullar/basal	GAIN	201344088	201960728	0.59	34.6
1	q32	medullar	GAIN	202047247	204422293	2.3	36.4
1	q32	medullar	GAIN	204313462	206464881	2.1	42.4
1	q32	medullar	GAIN	207869404	209301185	1.4	40.9
1	q32-q41	basal	GAIN	209458028	212166334	2.6	32.7
1	q41-q42	medullar	GAIN	216508311	221566462	4.8	39.4
1	q42	medullar	GAIN	224545275	232187855	7.3	42.4
1	q42-q43	medullar	GAIN	232278478	234375856	2	36.4
1	q43	medullar	GAIN	236997866	239130363	2	33.3
1	q43-q44	medullar	GAIN	238183492	242509748	4.1	31.8
3	p24	medullar	LOSS	20293783	23709806	3.3	25.8
3	p14	medullar	LOSS	65361114	69702584	4.1	31.8
3	q25-q26.1	medullar	GAIN	159935817	163800681	3.7	24.2
3	q26.3	medullar	GAIN	176724709	180941109	4	28.8
3	q27	medullar	GAIN	185549025	185677231	1.6	31.8
3	q28-q29	medullar	GAIN	193091042	198381507	5	24.2
4	p16-p15.3	medullar	LOSS	9860911	12733555	2.7	33.3
4	p15.3-p15.2	medullar	LOSS	19089355	24637800	5.3	45.5
4	p15.2-p15.1	medullar	LOSS	27441218	30744383	3.2	34.8
4	q33-q34	medullar	LOSS	170985929	174544751	3.4	24.2
5	p15.3	medullar	GAIN	679982	4944160	4.1	30.3
5	p15.1-p14	medullar	GAIN	16790727	19222468	2.3	33.3
5	q11.2-q12	medullar	LOSS	57723340	59778710	2	33.3
5	q12	medullar	LOSS	59920193	64070799	4	31.8
5	q12-q13	medullar	LOSS	65599497	67779428	2.1	27.3
5	q13	medullar	LOSS	70178037	74052214	3.8	30.3
5	q14	medullar	LOSS	81533283	85443965	3.7	31.8
5	q14	medullar	LOSS	83494409	86021435	2.4	34.8
5	q21	medullar	LOSS	100071491	104346994	4.1	30.3
5	q21	medullar	LOSS	104495695	108185978	3.5	27.3
5	q21-q22	medullar	LOSS	107135304	111670492	4.3	31.8
5	q22	medullar	LOSS	112401317	115183680	2.7	25.8
5	q23	medullar	LOSS	115399385	118739365	3.3	39.4
5	q23	medullar	LOSS	121496518	124581099	2.9	27.3
5	q23	medullar	LOSS	122677150	127176898	4.3	31.8
5	q33	medullar	LOSS	152788744	156930299	3.9	30.3
7	q36	medullar	GAIN	148122805	150361241	2.1	27.3
8	p11.2	medullar	GAIN	40185770	42283104	2	22.7
8	q13-q21.1	medullar	GAIN	71342215	76034751	4.5	31.8
8	q22	medullar	GAIN	96916669	100738763	3.6	33.3
8	q22-q23	medullar	GAIN	100848701	106706293	5.6	47
8	q22-q23	medullar	GAIN	105888743	109473585	3.4	31.8
8	q23-q24.1	medullar/basal	GAIN	114368545	118757311	4.2	26.9
8	q23-q24.1	medullar/basal	GAIN	114368545	119107258	4.5	54.5
8	q24.1	medullar/basal	GAIN	118046959	119096485	1	30.8
8	q24.1	medullar	GAIN	119266076	121248223	1.9	43.9
8	q24.1	medullar/basal	GAIN	121449436	124708761	3.1	40.9
8	q24.1-q24.2	medullar/basal	GAIN	122792548	127636652	4.6	38.5
8	q24.1-q24.2	medullar/basal	GAIN	123977707	128800718	4.6	59.1
8	q24.1-q24.2	medullar/basal	GAIN	126334773	128800718	2.4	36.5
8	q24.2	medullar/basal	GAIN	130379649	137053637	6.4	48.5
8	q24.2	medullar/basal	GAIN	131752313	135822643	3.9	34.6
8	q24.2	medullar/basal	GAIN	135948632	139825970	3.7	28.8
8	q24.2-q24.3	medullar/basal	GAIN	135948632	143739886	7.4	39.4
9	p24	medullar	GAIN	304861	442668	0.13	33.3
9	p24	medullar	GAIN	628053	2280507	1.6	30.3
9	p24	medullar	GAIN	3447196	7740086	4.1	30.3
9	p22-p21	medullar	GAIN	18820693	21851910	2.9	25.8
9	p13	medullar	GAIN	36830822	40205823	3.2	31.8
10	pter-p15	medullar	GAIN	0	2252512	2.1	40.9
10	p15-p14	medullar	GAIN	2445521	8555900	5.8	42.4
10	p14-p13	medullar	GAIN	10572971	14184826	3.4	45.5
10	p14-p13	medullar	GAIN	12374823	15532695	3	53
10	p13-p12	medullar	GAIN	15715327	18175904	2.3	30.3
10	p12	medullar	GAIN	19274344	21886284	2.5	30.3
10	p12	medullar	GAIN	21264322	22399877	1.1	24.2
10	p12	medullar	GAIN	22067764	22538698	0.45	30.3
10	p12	medullar	GAIN	22660196	24582238	1.8	28.8
10	p12	medullar	GAIN	23586959	26274077	2.6	27.3
10	p12-p11.2	medullar	GAIN	27583749	33373357	5.5	27.3
10	p11.2	medullar	GAIN	33522119	35380660	1.8	25.8
10	q21	medullar	LOSS	55658182	59006702	3.2	27.3
12	pter-p13	medullar	GAIN	0	853673	0.81	36.4
12	p13	medullar	GAIN	948082	4191534	3.1	36.4
12	p13	basal	GAIN	4341496	5166527	0.79	26.9
12	p13	medullar	GAIN	11847487	12118026	0.26	33.3
12	p13	medullar	GAIN	12371709	12406097	0.033	27.3
12	p13	medullar	GAIN	12772087	12925027	0.15	24.2
13	q34	medullar	GAIN	109253913	112314633	2.9	27.3
14	q21	medullar	LOSS	44592931	47851345	3.1	28.8
14	q24-q31	medullar	LOSS	77856018	79696310	1.8	48.5
14	q31	medullar	LOSS	83363136	86189652	2.7	42.4
15	q14	medullar	LOSS	32697764	36375100	3.5	37.9
15	q21	medullar	LOSS	49515542	53834838	4.1	34.8
16	q24	medullar	GAIN	86588370	88643387	2	25.8
17	q25	medullar	GAIN	73849800	76320840	2.4	24.2
20	q11.2	medullar	GAIN	30201448	31184772	1	37.9
20	q13.1	medullar	GAIN	45731832	46989164	1.2	21.2
X	pter-p22.3	medullar	LOSS	0	5831762	5.6	31.8
X	p22.2-p22.1	basal	LOSS	15392810	20566769	4.9	46.2
X	p22.1-p21	basal	LOSS	23340691	28316927	4.7	28.8
X	p11.4-p11.3	medullar	GAIN	39729948	44466797	4.5	24.2
X	p11.3-p11.2	basal	LOSS	47345088	49526641	2.1	67.3
X	p11.2	basal	LOSS	49652473	52484434	2.7	53.8
X	p11.2	medullar	GAIN	51210500	53953884	2.7	45.5
X	p11.2	basal	LOSS	52862107	56437474	3.4	34.6
X	q11-q12	medullar	GAIN	63281181	66443978	3	27.3
X	q12-q13	basal	LOSS	66582902	71458243	4.6	38.5
X	q13-q21	basal	LOSS	73316679	77111532	3.6	44.2
X	q21	medullar/basal	LOSS	83474291	85828890	2.2	59.6
X	q21	medullar/basal	LOSS	83474291	85828890	2.2	72.7
X	q21	medullar/basal	LOSS	88024863	97119149	8.7	36.4
X	q21	medullar/basal	LOSS	92424058	97119149	4.5	38.5
X	q26	medullar/basal	LOSS	132899873	135953223	2.9	63.5
X	q26	medullar/basal	LOSS	132899873	135953223	2.9	77.3
X	q28	medullar	GAIN	147552320	152366458	4.6	40.9
X	q28	medullar/basal	GAIN	152572899	152669820	0.092	28.8
X	q28	medullar/basal	GAIN	152572899	153014047	0.42	39.4
SUPPLEMENTARY DATA - Region of Gains and Losses observed in at least 20% of tumors in MBC and /or BLC
Significantly discriminative regions are highlighted in grey
